# Supplementary material for: Ammonium bis­(salicyl­aldehyde thio­semi­car­ba­zonato)ferrate(III), a supra­molecular material containing low-spin FeIII
Source: Acta Crystallogr C Struct Chem. 2020 May 29;76(Pt 6):625–31. doi: 10.1107/S2053229620006452 (PMC7273187; doi:10.1107/S2053229620006452)
Supplement: Supplementary file 1 [file c-76-00625-sup1.cif]

##############################################################################
#                                                                            #
# This CIF contains the data in a paper accepted for publication in          #
# Acta Crystallographica Section C. It conforms to the requirements of       #
# Notes for Authors for Acta Crystallographica Section C, and has been       #
# peer reviewed under the auspices of the IUCr Commission on Journals.       #
#                                                                            #
# Full details of the Crystallographic Information File format               #
# are given in the paper "The Crystallographic Information File (CIF):       #
# a New Standard Archive File for Crystallography" by S. R. Hall, F. H.      #
# Allen and I. D. Brown [Acta Cryst. (1991), A47, 655-685].                  #
#                                                                            #
# The current version of the core CIF dictionary is obtainable from          #
# ftp://ftp.iucr.org/pub/cif_core.dic.                                       #
#                                                                            #
# Software is freely available for graphical display of the structure(s)     #
# in this CIF. For information consult the CIF software page                 #
# http://www.iucr.org/resources/cif/software.                                #
#                                                                            #
# This file may be used for bona fide research purposes within the           #
# scientific community so long as proper attribution is given to the journal # 
# article from which it was obtained.                                        #
#                                                                            #
##############################################################################
data_I
_audit_creation_method     'SHELXL-2018/3'
_chemical_name_systematic     ?
_chemical_name_common     ?
_chemical_formula_moiety     ?
_chemical_formula_sum     'C16 H18 Fe N7 O2 S2'
_chemical_formula_weight     460.34
_chemical_melting_point     ?
_space_group_crystal_system     monoclinic
_space_group_name_H-M_alt     'P 21/n'
_space_group_name_Hall     '-P 2yn'
loop_
    _space_group_symop_operation_xyz
    'x, y, z'
    '-x+1/2, y+1/2, -z+1/2'
    '-x, -y, -z'
    'x-1/2, -y-1/2, z-1/2'
_cell_length_a     8.4393(8)
_cell_length_b     18.2444(17)
_cell_length_c     11.7635(11)
_cell_angle_alpha     90
_cell_angle_beta     90.052(4)
_cell_angle_gamma     90
_cell_volume     1811.2(3)
_cell_formula_units_Z     4
_cell_measurement_reflns_used     9753
_cell_measurement_theta_min     2.83
_cell_measurement_theta_max     30.16
_cell_measurement_temperature     100
_exptl_crystal_description     'rhombic prism'
_exptl_crystal_colour     green
_exptl_crystal_size_max     0.60
_exptl_crystal_size_mid     0.36
_exptl_crystal_size_min     0.18
_exptl_crystal_density_diffrn     1.688
_exptl_crystal_density_meas     ?
_exptl_crystal_density_method     ?
_exptl_crystal_F_000     948
_exptl_absorpt_coefficient_mu     1.093
_exptl_absorpt_correction_type     multi-scan
_exptl_absorpt_process_details
;
(<i>SADABS</i>; Bruker, 2012)
;
_exptl_absorpt_correction_T_min     0.601
_exptl_absorpt_correction_T_max     0.746
_diffrn_ambient_temperature     100
_diffrn_source     ?
_diffrn_radiation_type     MoK\a
_diffrn_radiation_wavelength     0.71073
_diffrn_radiation_monochromator     'graphite'
_diffrn_measurement_device_type     'Bruker Kappa APEXII CCD'
_diffrn_measurement_device     'four-circle diffractometer'
_diffrn_measurement_method     '\w- and \f-scans'
_diffrn_detector_area_resol_mean     ?
_diffrn_reflns_number     62618
_diffrn_reflns_av_R_equivalents     0.0412
_diffrn_reflns_av_unetI/netI     0.0188
_diffrn_reflns_theta_min     1.116
_diffrn_reflns_theta_max     30.215
_diffrn_reflns_theta_full     25.242
_diffrn_measured_fraction_theta_max     0.996
_diffrn_measured_fraction_theta_full     0.999
_diffrn_reflns_limit_h_min     -11
_diffrn_reflns_limit_h_max     11
_diffrn_reflns_limit_k_min     -25
_diffrn_reflns_limit_k_max     25
_diffrn_reflns_limit_l_min     -16
_diffrn_reflns_limit_l_max     16
_refine_special_details
;
Refined as a 2-component twin.
Crystal data collection for NH~4~[Fe(thsa)~2~] was carried out
after attaching a single crystal to a Kapton micro mount by using
perfluorinated oil and mounted on a Bruker KAPPA APEX II diffractometer
equipped with a CCD detector. Data were collected at 100 K in a dry stream of
nitrogen with MoK\a radiation (\l = 0.71073 \%A). Data were reduced to
intensity values using <i>SAINT-Plus</i> (Bruker, 2012) and
absorption
correction was applied using the multi-scan method implemented by
<i>SADABS</i> (Bruker, 2012). The structure was solved using
charge-flipping
implemented by <i>SUPERFLIP</i> (Palatinus & Chapuis, 2007) and
refined
against <i>F</i>^2^ with SHELX (Sheldrick, 2014).
;
_reflns_number_total     5355
_reflns_number_gt     4839
_reflns_threshold_expression     'I > 2\s(I)'
_refine_ls_structure_factor_coef     Fsqd
_refine_ls_matrix_type     full
_refine_ls_R_factor_all     0.0500
_refine_ls_R_factor_gt     0.0417
_refine_ls_wR_factor_gt     0.1023
_refine_ls_wR_factor_ref     0.1097
_refine_ls_goodness_of_fit_ref     1.097
_refine_ls_restrained_S_all     1.097
_refine_ls_number_reflns     5355
_refine_ls_number_parameters     274
_refine_ls_number_restraints     4
_refine_ls_hydrogen_treatment     mixed
_refine_ls_weighting_scheme     calc
_refine_ls_weighting_details
              'w=1/[\s^2^(Fo^2^)+(0.0283P)^2^+5.6668P] where P=(Fo^2^+2Fc^2^)/3'
_atom_sites_solution_hydrogens     mixed
_atom_sites_solution_primary     ?
_atom_sites_solution_secondary     ?
_refine_ls_shift/su_max     0.000
_refine_ls_shift/su_mean     0.000
_refine_diff_density_max     0.928
_refine_diff_density_min     -0.738
_refine_ls_extinction_method     none
_refine_ls_extinction_coef     .
loop_
    _atom_type_symbol
    _atom_type_description
    _atom_type_scat_dispersion_real
    _atom_type_scat_dispersion_imag
    _atom_type_scat_source
    'C' 'C' 0.0033 0.0016
                         'International Tables Vol C Tables 4.2.6.8 and 6.1.1.4'
    'H' 'H' 0.0000 0.0000
                         'International Tables Vol C Tables 4.2.6.8 and 6.1.1.4'
    'N' 'N' 0.0061 0.0033
                         'International Tables Vol C Tables 4.2.6.8 and 6.1.1.4'
    'O' 'O' 0.0106 0.0060
                         'International Tables Vol C Tables 4.2.6.8 and 6.1.1.4'
    'S' 'S' 0.1246 0.1234
                         'International Tables Vol C Tables 4.2.6.8 and 6.1.1.4'
    'Fe' 'Fe' 0.3463 0.8444
                         'International Tables Vol C Tables 4.2.6.8 and 6.1.1.4'
_computing_data_collection
;
APEX2 (Bruker, 2012)
;
_computing_cell_refinement
;
APEX2 (Bruker, 2012)
;
_computing_data_reduction
;
<i>SAINT-Plus</i> (Bruker, 2012)
;
_computing_structure_solution
;
<i>SUPERFLIP</i> (Palatinus & Chapuis, 2007)
;
_computing_structure_refinement
;
SHELXL2018 (Sheldrick, 2015)
;
_computing_molecular_graphics
;
ORTEP-3 (Farrugia, 2010)
;
_computing_publication_material
;
SHELXL2018 (Sheldrick, 2015)
;
loop_
    _atom_site_type_symbol
    _atom_site_label
    _atom_site_fract_x
    _atom_site_fract_y
    _atom_site_fract_z
    _atom_site_U_iso_or_equiv
    _atom_site_adp_type
    _atom_site_calc_flag
    _atom_site_occupancy
    _atom_site_disorder_assembly
    _atom_site_disorder_group
    Fe Fe1 -0.18454(6) 0.24824(3) 0.47816(5) 0.01283(9) Uani d 1 . .
    S S1 -0.36955(12) 0.16316(4) 0.51161(7) 0.02015(17) Uani d 1 . .
    S S2 -0.36760(11) 0.33417(4) 0.44372(7) 0.01932(17) Uani d 1 . .
    O O1 -0.0177(3) 0.31944(16) 0.4514(2) 0.0256(6) Uani d 1 . .
    O O2 -0.0210(3) 0.17473(16) 0.5062(2) 0.0269(6) Uani d 1 . .
    N N1 -0.1906(3) 0.26809(14) 0.6398(2) 0.0151(5) Uani d 1 . .
    N N2 -0.2879(3) 0.22705(15) 0.7119(2) 0.0155(5) Uani d 1 . .
    N N3 -0.4684(4) 0.13350(17) 0.7206(3) 0.0202(6) Uani d 1 . .
    N N4 -0.1913(3) 0.22967(15) 0.3155(2) 0.0135(5) Uani d 1 . .
    N N5 -0.2879(3) 0.27192(16) 0.2434(2) 0.0164(5) Uani d 1 . .
    N N6 -0.4642(4) 0.36688(17) 0.2347(3) 0.0201(6) Uani d 1 . .
    N N7 0.2779(9) 0.2599(4) 0.4588(7) 0.0181(8) Uani d 0.473(9) A 1
    N N7' 0.2763(8) 0.2370(4) 0.4976(6) 0.0181(8) Uani d 0.527(9) A 2
    C C1 -0.0056(4) 0.37125(18) 0.6414(3) 0.0168(6) Uani d 1 . .
    C C2 0.0357(4) 0.3690(2) 0.5250(3) 0.0197(6) Uani d 1 . .
    C C3 0.1472(4) 0.4205(2) 0.4859(3) 0.0260(8) Uani d 1 . .
    H H3 0.178472 0.419564 0.408318 0.031 Uiso calc 1 . .
    C C4 0.2126(4) 0.47272(19) 0.5580(3) 0.0255(8) Uani d 1 . .
    H H4 0.286056 0.507260 0.528461 0.031 Uiso calc 1 . .
    C C5 0.1725(5) 0.47535(18) 0.6724(3) 0.0227(7) Uani d 1 . .
    H H5A 0.217916 0.510869 0.721708 0.027 Uiso calc 1 . .
    C C6 0.0642(4) 0.42452(19) 0.7123(3) 0.0202(7) Uani d 1 . .
    H H6 0.035885 0.425576 0.790412 0.024 Uiso calc 1 . .
    C C7 -0.1138(4) 0.31973(19) 0.6915(3) 0.0178(6) Uani d 1 . .
    H H7 -0.130724 0.324031 0.771063 0.021 Uiso calc 1 . .
    C C8 -0.3732(4) 0.17776(17) 0.6582(3) 0.0142(6) Uani d 1 . .
    C C9 -0.0054(4) 0.12707(18) 0.3156(3) 0.0168(6) Uani d 1 . .
    C C10 0.0329(4) 0.12625(19) 0.4325(3) 0.0190(6) Uani d 1 . .
    C C11 0.1425(4) 0.0731(2) 0.4712(3) 0.0255(7) Uani d 1 . .
    H H11 0.168253 0.071316 0.549825 0.031 Uiso calc 1 . .
    C C12 0.2123(4) 0.02419(19) 0.3988(3) 0.0244(8) Uani d 1 . .
    H H12 0.285668 -0.010784 0.427276 0.029 Uiso calc 1 . .
    C C13 0.1755(5) 0.02567(18) 0.2828(3) 0.0234(7) Uani d 1 . .
    H H13 0.224536 -0.008008 0.232264 0.028 Uiso calc 1 . .
    C C14 0.0679(4) 0.07619(19) 0.2421(3) 0.0210(7) Uani d 1 . .
    H H14 0.042748 0.076766 0.163369 0.025 Uiso calc 1 . .
    C C15 -0.1132(4) 0.17866(18) 0.2639(3) 0.0164(6) Uani d 1 . .
    H H15 -0.128169 0.174734 0.184033 0.020 Uiso calc 1 . .
    C C16 -0.3709(4) 0.32150(17) 0.2965(3) 0.0162(6) Uani d 1 . .
    H HN31 -0.496(8) 0.154(3) 0.785(3) 0.06(2) Uiso d 1 . .
    H HN32 -0.534(5) 0.104(2) 0.684(4) 0.040(15) Uiso d 1 . .
    H HN61 -0.523(5) 0.400(2) 0.264(4) 0.028(12) Uiso d 1 . .
    H HN62 -0.484(6) 0.355(2) 0.164(2) 0.027(12) Uiso d 1 . .
loop_
    _atom_site_aniso_label
    _atom_site_aniso_U_11
    _atom_site_aniso_U_22
    _atom_site_aniso_U_33
    _atom_site_aniso_U_12
    _atom_site_aniso_U_13
    _atom_site_aniso_U_23
    Fe1 0.01120(16) 0.01814(17) 0.00915(15) 0.00055(17) 0.00122(18) 0.00086(13)
    S1 0.0290(4) 0.0192(3) 0.0123(4) -0.0058(3) 0.0039(3) -0.0012(3)
    S2 0.0272(4) 0.0188(3) 0.0120(4) 0.0058(3) -0.0018(3) -0.0016(3)
    O1 0.0215(13) 0.0417(15) 0.0136(12) -0.0145(11) 0.0028(10) -0.0018(10)
    O2 0.0283(14) 0.0434(15) 0.0091(11) 0.0183(12) -0.0018(10) -0.0033(10)
    N1 0.0121(12) 0.0176(11) 0.0156(13) -0.0010(10) 0.0009(10) 0.0042(9)
    N2 0.0137(14) 0.0211(12) 0.0117(11) -0.0005(10) 0.0040(9) 0.0005(9)
    N3 0.0254(16) 0.0178(13) 0.0175(14) -0.0029(11) 0.0060(12) 0.0008(11)
    N4 0.0120(11) 0.0231(12) 0.0055(11) -0.0001(10) 0.0000(9) 0.0003(9)
    N5 0.0149(14) 0.0206(12) 0.0137(12) 0.0020(10) -0.0006(10) 0.0021(10)
    N6 0.0257(16) 0.0197(14) 0.0148(14) 0.0038(11) -0.0040(12) -0.0010(11)
    N7 0.0184(15) 0.020(2) 0.016(2) -0.003(2) 0.003(2) -0.0010(14)
    N7' 0.0184(15) 0.020(2) 0.016(2) -0.003(2) 0.003(2) -0.0010(14)
    C1 0.0156(15) 0.0206(14) 0.0142(15) -0.0007(12) 0.0013(12) 0.0008(11)
    C2 0.0149(14) 0.0279(16) 0.0162(15) -0.0055(12) -0.0008(12) 0.0034(13)
    C3 0.0241(18) 0.0355(19) 0.0186(16) -0.0105(14) 0.0018(13) 0.0035(14)
    C4 0.0233(19) 0.0233(15) 0.0299(19) -0.0041(13) -0.0013(14) 0.0059(14)
    C5 0.0225(17) 0.0168(14) 0.0289(19) -0.0001(13) 0.0001(15) -0.0041(12)
    C6 0.0182(15) 0.0187(15) 0.0236(17) -0.0001(12) 0.0004(13) -0.0015(13)
    C7 0.0133(14) 0.0260(15) 0.0141(14) 0.0000(12) 0.0015(12) 0.0013(12)
    C8 0.0167(13) 0.0155(13) 0.0104(14) 0.0006(11) 0.0046(12) 0.0016(10)
    C9 0.0122(14) 0.0203(14) 0.0180(15) -0.0011(11) 0.0027(11) 0.0006(12)
    C10 0.0176(15) 0.0261(16) 0.0132(15) 0.0037(12) 0.0033(12) -0.0004(12)
    C11 0.0219(17) 0.0359(19) 0.0188(17) 0.0124(14) 0.0024(13) 0.0041(14)
    C12 0.0210(19) 0.0223(15) 0.030(2) 0.0049(13) 0.0035(14) 0.0038(13)
    C13 0.0222(17) 0.0184(14) 0.0296(19) 0.0007(14) 0.0026(16) -0.0051(12)
    C14 0.0213(16) 0.0204(16) 0.0214(17) -0.0011(13) 0.0019(13) -0.0048(13)
    C15 0.0162(14) 0.0225(15) 0.0106(13) -0.0007(12) 0.0027(12) -0.0011(11)
    C16 0.0159(13) 0.0158(13) 0.0168(16) -0.0024(11) -0.0022(13) 0.0010(11)
_geom_special_details
;
 All esds (except the esd in the dihedral angle between two l.s. planes)
 are estimated using the full covariance matrix.  The cell esds are taken
 into account individually in the estimation of esds in distances, angles
 and torsion angles; correlations between esds in cell parameters are only
 used when they are defined by crystal symmetry.  An approximate (isotropic)
 treatment of cell esds is used for estimating esds involving l.s. planes.
;
loop_
    _geom_bond_atom_site_label_1
    _geom_bond_atom_site_label_2
    _geom_bond_site_symmetry_2
    _geom_bond_distance
    _geom_bond_publ_flag
    Fe1 N1 . 1.937(3) y
    Fe1 O1 . 1.941(3) y
    Fe1 N4 . 1.944(3) y
    Fe1 O2 . 1.952(3) y
    Fe1 S1 . 2.2369(10) y
    Fe1 S2 . 2.2377(10) y
    S1 C8 . 1.745(3) y
    S2 C16 . 1.747(3) y
    O1 C2 . 1.330(4) ?
    O2 C10 . 1.320(4) ?
    N1 C7 . 1.295(4) y
    N1 N2 . 1.398(4) y
    N2 C8 . 1.313(4) ?
    N3 C8 . 1.355(4) ?
    N4 C15 . 1.293(4) y
    N4 N5 . 1.406(4) y
    N5 C16 . 1.304(4) ?
    N6 C16 . 1.354(4) ?
    C1 C6 . 1.410(5) ?
    C1 C2 . 1.413(5) ?
    C1 C7 . 1.438(5) ?
    C2 C3 . 1.408(5) ?
    C3 C4 . 1.389(5) ?
    C4 C5 . 1.389(5) ?
    C5 C6 . 1.384(5) ?
    C9 C14 . 1.412(5) ?
    C9 C10 . 1.413(5) ?
    C9 C15 . 1.443(5) ?
    C10 C11 . 1.415(5) ?
    C11 C12 . 1.367(5) ?
    C12 C13 . 1.400(5) ?
    C13 C14 . 1.380(5) ?
loop_
    _geom_angle_atom_site_label_1
    _geom_angle_atom_site_label_2
    _geom_angle_atom_site_label_3
    _geom_angle_site_symmetry_1
    _geom_angle_site_symmetry_3
    _geom_angle
    _geom_angle_publ_flag
    N1 Fe1 O1 . . 93.08(11) y
    N1 Fe1 N4 . . 176.71(11) y
    O1 Fe1 N4 . . 88.73(11) y
    N1 Fe1 O2 . . 88.97(11) y
    O1 Fe1 O2 . . 88.53(12) y
    N4 Fe1 O2 . . 93.83(11) y
    N1 Fe1 S1 . . 86.44(9) y
    O1 Fe1 S1 . . 177.74(10) y
    N4 Fe1 S1 . . 91.85(9) y
    O2 Fe1 S1 . . 89.26(10) y
    N1 Fe1 S2 . . 91.60(9) y
    O1 Fe1 S2 . . 90.15(9) y
    N4 Fe1 S2 . . 85.65(9) y
    O2 Fe1 S2 . . 178.59(10) y
    S1 Fe1 S2 . . 92.07(3) y
    C8 S1 Fe1 . . 94.63(11) y
    C16 S2 Fe1 . . 95.57(12) y
    C2 O1 Fe1 . . 126.5(2) y
    C10 O2 Fe1 . . 126.4(2) y
    C7 N1 N2 . . 113.5(3) ?
    C7 N1 Fe1 . . 125.7(2) y
    N2 N1 Fe1 . . 120.8(2) ?
    C8 N2 N1 . . 113.4(3) y
    C15 N4 N5 . . 114.0(3) ?
    C15 N4 Fe1 . . 125.0(2) y
    N5 N4 Fe1 . . 121.0(2) ?
    C16 N5 N4 . . 113.7(3) y
    C6 C1 C2 . . 119.4(3) ?
    C6 C1 C7 . . 118.2(3) ?
    C2 C1 C7 . . 122.4(3) y
    O1 C2 C3 . . 117.9(3) ?
    O1 C2 C1 . . 124.5(3) y
    C3 C2 C1 . . 117.6(3) ?
    C4 C3 C2 . . 121.6(3) ?
    C3 C4 C5 . . 121.2(3) ?
    C6 C5 C4 . . 117.8(3) ?
    C5 C6 C1 . . 122.5(3) ?
    N1 C7 C1 . . 126.9(3) y
    N2 C8 N3 . . 118.2(3) ?
    N2 C8 S1 . . 124.7(2) y
    N3 C8 S1 . . 117.0(2) ?
    C14 C9 C10 . . 119.3(3) ?
    C14 C9 C15 . . 116.5(3) ?
    C10 C9 C15 . . 124.2(3) y
    O2 C10 C9 . . 123.6(3) y
    O2 C10 C11 . . 118.3(3) ?
    C9 C10 C11 . . 118.0(3) ?
    C12 C11 C10 . . 121.9(3) ?
    C11 C12 C13 . . 120.0(3) ?
    C14 C13 C12 . . 119.8(3) ?
    C13 C14 C9 . . 121.0(3) ?
    N4 C15 C9 . . 126.4(3) y
    N5 C16 N6 . . 118.6(3) ?
    N5 C16 S2 . . 124.0(3) y
    N6 C16 S2 . . 117.4(3) ?
loop_
    _geom_hbond_atom_site_label_D
    _geom_hbond_atom_site_label_H
    _geom_hbond_atom_site_label_A
    _geom_hbond_site_symmetry_A
    _geom_hbond_distance_DH
    _geom_hbond_distance_HA
    _geom_hbond_distance_DA
    _geom_hbond_angle_DHA
    _geom_hbond_publ_flag
    C11 H11 N6 4_666 0.95 2.69 3.409(5) 132.6 no
    N3 HN31 O1 4_566 0.87(2) 2.03(3) 2.879(4) 164(6) yes
    N6 HN62 O2 4_565 0.878(19) 1.96(2) 2.834(4) 178(5) yes
_shelx_space_group_comment
;
The symmetry employed for this shelxl refinement is uniquely defined
by the following loop, which should always be used as a source of
symmetry information in preference to the above space-group names.
They are only intended as comments.
;
_shelx_estimated_absorpt_T_min     0.560
_shelx_estimated_absorpt_T_max     0.824
_shelx_hkl_file
;
   1   0   0    0.00    0.02
   2   0   0   19.18    0.76
   2   0   0   17.51    0.79
   2   0   0   16.90    0.62
  -2   0   0   17.18    0.60
  -2   0   0   17.09    0.66
   3   0   0   -0.12    0.05
   3   0   0   -0.10    0.06
   3   0   0   -0.17    0.05
  -3   0   0   -0.18    0.04
  -3   0   0   -0.15    0.04
   3   0   0   -0.18    0.05
  -3   0   0   -0.18    0.04
  -3   0   0   -0.17    0.04
   3   0   0   -0.11    0.06
  -4   0   0    1.24    0.13
  -4   0   0    1.08    0.13
   4   0   0    1.40    0.14
   4   0   0    1.00    0.11
   5   0   0    0.26    0.09
   5   0   0   -0.19    0.11
  -5   0   0    0.02    0.08
   5   0   0   -0.04    0.10
   6   0   0  116.53    3.92
  -6   0   0  112.44    4.14
  -6   0   0  121.00    4.34
   6   0   0  112.04    4.02
  -6   0   0  110.76    3.92
   6   0   0  117.17    4.91
   6   0   0  119.89    4.64
   6   0   0  117.66    4.55
  -6   0   0  119.36    4.28
  -6   0   0  120.69    4.02
  -7   0   0   -0.24    0.09
  -7   0   0   -0.15    0.08
  -7   0   0    0.00    0.11
  -7   0   0    0.02    0.10
  -7   0   0    0.15    0.10
   7   0   0   -0.01    0.11
   7   0   0    0.07    0.11
   7   0   0    0.02    0.13
   7   0   0    0.12    0.14
   7   0   0    0.01    0.10
   8   0   0   -0.04    0.12
  -8   0   0    0.15    0.12
   8   0   0   -0.03    0.11
  -8   0   0    0.02    0.12
  -8   0   0    0.09    0.12
   8   0   0    0.32    0.16
   8   0   0    0.30    0.17
  -8   0   0    0.02    0.12
   8   0   0    0.00    0.13
  -9   0   0   -0.07    0.12
  -9   0   0   -0.04    0.13
   9   0   0   -0.24    0.17
   9   0   0    0.10    0.17
  -9   0   0    0.01    0.15
  -9   0   0   -0.25    0.12
 -10   0   0   11.02    0.59
  10   0   0   10.54    0.67
 -10   0   0    9.48    0.57
  10   0   0   11.77    0.66
 -11   0   0    0.28    0.20
  11   0   0   -0.43    0.23
  11   0   0    0.93    0.24
  11   0   0    0.52    0.20
   0  -1   0   -1.00    0.01
   0   1   0   -0.99    0.01
   0   1   0   -0.98    0.01
   1  -1   0   -0.04    0.02
  -1  -1   0   -0.04    0.03
  -1   1   0   -0.02    0.03
   1   1   0    0.00    0.03
   2  -1   0   26.26    1.03
   2  -1   0   24.59    1.08
  -2  -1   0   23.43    0.90
   2  -1   0   23.62    0.84
  -2  -1   0   23.86    0.82
   2   1   0   22.99    0.84
  -2   1   0   25.65    0.91
  -2   1   0   24.06    1.08
  -2   1   0   22.66    0.82
   2   1   0   25.14    0.97
   3  -1   0    0.00    0.06
   3  -1   0   -0.03    0.05
   3  -1   0   -0.06    0.05
  -3  -1   0   -0.02    0.04
   3  -1   0   -0.08    0.05
  -3  -1   0   -0.06    0.05
   3  -1   0   -0.01    0.06
  -3  -1   0   -0.03    0.04
  -3  -1   0   -0.06    0.04
   3   1   0   -0.03    0.05
   3   1   0   -0.05    0.06
   3   1   0   -0.01    0.04
  -3   1   0   -0.05    0.04
  -3   1   0   -0.07    0.04
  -3   1   0   -0.04    0.05
  -3   1   0   -0.03    0.04
   3   1   0   -0.03    0.05
  -3   1   0   -0.08    0.04
  -3   1   0   -0.02    0.04
   3   1   0    0.00    0.06
   4  -1   0   64.81    2.14
  -4  -1   0   61.53    2.33
   4  -1   0   67.49    2.52
   4  -1   0   62.20    2.48
  -4  -1   0   65.65    2.36
   4  -1   0   66.10    2.68
  -4  -1   0   62.54    2.19
   4  -1   0   60.93    2.19
  -4  -1   0   60.62    2.13
  -4   1   0   61.77    2.25
   4   1   0   62.28    2.67
  -4   1   0   60.03    2.13
   4   1   0   66.86    2.53
   4   1   0   63.54    2.48
  -4   1   0   65.68    2.37
  -4   1   0   62.63    2.19
   4   1   0   61.21    2.19
   4   1   0   63.54    2.13
  -4   1   0   64.59    2.33
  -5  -1   0   -0.09    0.08
  -5  -1   0    0.16    0.07
  -5  -1   0   -0.20    0.07
   5   1   0    0.11    0.08
   5   1   0    0.28    0.08
   5   1   0    0.07    0.08
  -5   1   0    0.17    0.07
   5   1   0   -0.10    0.09
   5   1   0    0.02    0.11
  -6  -1   0   58.66    2.02
  -6  -1   0   50.75    1.92
   6  -1   0   53.51    2.16
   6  -1   0   49.58    2.11
   6  -1   0   50.01    1.87
  -6  -1   0   56.06    1.88
   6  -1   0   50.40    2.29
  -6  -1   0   55.23    2.00
  -6  -1   0   52.55    1.83
   6  -1   0   54.09    1.83
   6   1   0   55.30    2.12
  -6   1   0   54.18    1.87
   6   1   0   56.95    2.17
  -6   1   0   48.58    1.91
   6   1   0   52.25    1.87
   6   1   0   55.75    1.83
   6   1   0   54.71    2.29
  -6   1   0   50.65    1.82
  -6   1   0   53.44    2.00
  -6   1   0   53.10    2.02
  -7  -1   0    0.00    0.09
  -7  -1   0    0.03    0.09
   7  -1   0    0.09    0.13
  -7  -1   0    0.07    0.10
  -7  -1   0    0.03    0.09
   7  -1   0   -0.09    0.10
   7  -1   0    0.03    0.11
   7  -1   0   -0.04    0.14
  -7  -1   0    0.07    0.11
   7  -1   0    0.05    0.11
  -7   1   0    0.05    0.10
   7   1   0    0.13    0.14
   7   1   0   -0.07    0.13
   7   1   0    0.07    0.11
  -7   1   0    0.02    0.10
   7   1   0    0.03    0.11
  -7   1   0    0.09    0.11
  -7   1   0   -0.09    0.08
  -7   1   0    0.10    0.10
   7   1   0    0.05    0.11
   8  -1   0    1.39    0.19
   8  -1   0    1.51    0.19
   8  -1   0    1.61    0.18
  -8  -1   0    1.32    0.17
  -8  -1   0    1.45    0.18
  -8  -1   0    1.44    0.17
   8  -1   0    1.65    0.22
  -8  -1   0    1.60    0.19
   8  -1   0    1.35    0.23
   8   1   0    1.48    0.17
   8   1   0    1.91    0.24
  -8   1   0    1.55    0.18
   8   1   0    1.33    0.18
  -8   1   0    1.78    0.20
   8   1   0    1.82    0.19
   8   1   0    1.68    0.24
  -8   1   0    1.50    0.18
  -8   1   0    1.49    0.17
  -9  -1   0   -0.16    0.12
  -9  -1   0    0.09    0.13
  -9  -1   0   -0.01    0.13
   9  -1   0   -0.16    0.18
   9  -1   0   -0.02    0.14
   9  -1   0    0.25    0.18
  -9  -1   0   -0.14    0.15
  -9   1   0   -0.08    0.12
   9   1   0    0.15    0.19
  -9   1   0   -0.15    0.13
  -9   1   0    0.08    0.14
   9   1   0   -0.21    0.16
  -9   1   0    0.19    0.15
  10  -1   0   24.57    1.26
  10  -1   0   28.18    1.20
  10  -1   0   24.97    1.03
 -10  -1   0   26.53    1.04
 -10  -1   0   25.00    1.00
 -10   1   0   24.48    1.09
 -10   1   0   25.64    1.01
  10   1   0   25.31    1.03
  10   1   0   27.23    1.21
  10   1   0   23.98    1.24
  11  -1   0    0.53    0.19
  11  -1   0   -0.57    0.24
  11   1   0   -0.34    0.26
  11   1   0    0.75    0.20
   0  -2   0  720.62   33.04
   0  -2   0  639.71   28.75
   0   2   0  620.90   28.76
   1  -2   0   -0.65    0.08
  -1  -2   0   -0.88    0.06
  -1  -2   0   -0.54    0.10
   1   2   0   -0.86    0.06
  -1   2   0   -0.67    0.08
   1   2   0   -0.56    0.10
  -2  -2   0   48.28    1.82
  -2  -2   0   56.55    2.53
  -2  -2   0   49.28    1.72
   2  -2   0   47.96    1.71
   2  -2   0   52.86    2.10
   2  -2   0   50.21    1.95
  -2  -2   0   48.58    1.67
   2   2   0   45.09    2.19
   2   2   0   52.59    1.98
  -2   2   0   52.00    1.85
   2   2   0   49.45    1.72
  -2   2   0   48.75    1.82
   2   2   0   53.19    2.52
  -2   2   0   46.70    1.67
   2   2   0   49.38    1.67
  -2   2   0   48.50    2.20
  -3  -2   0    0.02    0.04
   3  -2   0    0.00    0.06
  -3  -2   0    0.01    0.04
   3  -2   0   -0.14    0.04
   3  -2   0   -0.02    0.05
   3  -2   0   -0.11    0.05
   3  -2   0    0.03    0.06
  -3  -2   0    0.01    0.05
  -3  -2   0   -0.01    0.04
  -3   2   0   -0.07    0.04
   3   2   0    0.03    0.05
  -3   2   0   -0.05    0.04
  -3   2   0    0.05    0.06
  -3   2   0   -0.01    0.04
  -3   2   0   -0.01    0.05
   3   2   0    0.03    0.05
   3   2   0   -0.01    0.06
   3   2   0    0.02    0.05
  -4  -2   0    2.34    0.15
  -4  -2   0    1.95    0.15
   4  -2   0    2.03    0.21
   4  -2   0    1.86    0.20
   4  -2   0    1.34    0.16
  -4  -2   0    1.36    0.14
   4  -2   0    1.17    0.15
  -4  -2   0    1.57    0.15
  -4   2   0    1.69    0.15
   4   2   0    2.24    0.18
   4   2   0    2.01    0.15
  -4   2   0    2.14    0.16
  -4   2   0    1.61    0.13
  -4   2   0    1.65    0.14
   4   2   0    1.62    0.17
  -4   2   0    1.98    0.19
   4   2   0    1.54    0.16
   5  -2   0    0.05    0.08
  -5  -2   0   -0.19    0.07
  -5  -2   0   -0.16    0.07
  -5  -2   0   -0.21    0.07
  -5  -2   0   -0.14    0.07
   5  -2   0   -0.01    0.08
   5   2   0    0.11    0.09
   5   2   0   -0.26    0.08
  -5   2   0   -0.03    0.07
  -5   2   0   -0.01    0.07
   5   2   0    0.03    0.08
   5   2   0   -0.09    0.10
  -6  -2   0   27.73    1.02
  -6  -2   0   27.87    1.08
  -6  -2   0   25.91    0.99
   6  -2   0   27.55    1.17
   6  -2   0   28.34    0.98
   6  -2   0   27.48    1.01
   6  -2   0   26.31    1.14
  -6  -2   0   29.05    1.08
   6  -2   0   26.24    1.25
   6   2   0   29.53    1.19
  -6   2   0   28.82    1.10
  -6   2   0   26.84    0.98
   6   2   0   27.99    0.99
  -6   2   0   28.76    1.01
   6   2   0   29.01    1.24
   6   2   0   28.54    1.14
   6   2   0   26.49    1.01
  -6   2   0   28.05    1.08
  -6   2   0   26.01    1.02
  -7  -2   0    0.05    0.11
  -7  -2   0   -0.05    0.10
   7  -2   0   -0.07    0.14
   7  -2   0   -0.03    0.11
   7  -2   0   -0.07    0.11
   7  -2   0    0.01    0.10
  -7  -2   0    0.00    0.10
   7  -2   0    0.02    0.13
  -7  -2   0   -0.06    0.11
  -7  -2   0    0.10    0.10
  -7   2   0   -0.06    0.10
   7   2   0    0.01    0.11
  -7   2   0   -0.08    0.09
  -7   2   0   -0.02    0.11
   7   2   0   -0.01    0.13
   7   2   0    0.13    0.14
   7   2   0    0.19    0.11
  -7   2   0   -0.02    0.10
   7   2   0    0.22    0.12
  -8  -2   0    0.74    0.13
   8  -2   0    0.58    0.15
   8  -2   0    1.00    0.18
   8  -2   0    0.78    0.15
  -8  -2   0    0.73    0.16
  -8  -2   0    0.86    0.15
  -8  -2   0    0.56    0.14
   8  -2   0    0.48    0.15
   8  -2   0    0.73    0.19
  -8  -2   0    0.65    0.15
  -8   2   0    0.80    0.15
   8   2   0    0.95    0.19
   8   2   0    0.43    0.15
   8   2   0    0.70    0.15
   8   2   0    0.61    0.16
   8   2   0    0.83    0.20
  -8   2   0    0.65    0.14
  -8   2   0    1.00    0.16
  -8   2   0    0.62    0.14
  -9  -2   0   -0.07    0.13
   9  -2   0   -0.32    0.14
  -9  -2   0    0.02    0.14
  -9  -2   0   -0.08    0.15
  -9  -2   0   -0.22    0.13
   9  -2   0   -0.08    0.20
   9  -2   0    0.31    0.17
  -9   2   0   -0.29    0.14
   9   2   0   -0.22    0.16
  -9   2   0    0.11    0.14
  -9   2   0   -0.04    0.13
  -9   2   0   -0.06    0.14
   9   2   0    0.18    0.19
 -10  -2   0   12.48    0.61
  10  -2   0   13.46    0.79
 -10  -2   0   14.84    0.71
 -10   2   0   13.13    0.67
  10   2   0   12.18    0.76
  10   2   0   14.55    0.77
 -11  -2   0    0.52    0.18
  11  -2   0   -0.58    0.26
 -11   2   0   -0.23    0.18
  11   2   0    0.70    0.24
  11   2   0    0.43    0.20
  11   2   0   -0.31    0.22
   0  -3   0   -0.01    0.04
   0  -3   0    0.09    0.05
   0   3   0    0.05    0.04
   0   3   0    0.09    0.05
   1  -3   0    0.04    0.05
  -1  -3   0   -0.04    0.06
   1  -3   0   -0.07    0.05
  -1  -3   0   -0.15    0.03
  -1   3   0   -0.06    0.05
   1   3   0   -0.06    0.06
  -1   3   0   -0.07    0.05
   1   3   0   -0.17    0.04
  -2  -3   0  361.13   12.62
   2  -3   0  401.80   15.40
  -2  -3   0  371.66   12.32
  -2  -3   0  363.14   13.44
   2  -3   0  350.44   12.63
  -2  -3   0  416.65   18.62
   2  -3   0  375.90   12.31
   2  -3   0  379.70   14.34
   2   3   0  363.43   12.63
   2   3   0  336.42   16.18
  -2   3   0  355.27   16.22
  -2   3   0  353.84   12.32
  -2   3   0  349.68   12.62
   2   3   0  382.56   14.56
  -2   3   0  387.26   13.65
   2   3   0  388.25   18.58
   2   3   0  382.93   12.31
   3  -3   0    0.27    0.08
  -3  -3   0    0.21    0.08
  -3  -3   0    0.16    0.05
  -3  -3   0    0.19    0.06
   3  -3   0    0.10    0.06
   3  -3   0    0.09    0.05
  -3  -3   0    0.08    0.05
   3  -3   0    0.10    0.05
   3  -3   0    0.18    0.06
   3   3   0    0.16    0.06
  -3   3   0    0.17    0.07
  -3   3   0    0.22    0.05
  -3   3   0    0.15    0.05
  -3   3   0    0.13    0.05
  -3   3   0    0.23    0.06
  -3   3   0    0.15    0.04
   3   3   0    0.27    0.06
   3   3   0    0.25    0.07
   3   3   0    0.17    0.06
   3   3   0    0.10    0.06
  -4  -3   0   44.51    1.58
   4  -3   0   45.59    1.79
  -4  -3   0   50.21    2.32
  -4  -3   0   43.84    1.54
   4  -3   0   47.24    1.94
  -4  -3   0   43.12    1.68
  -4  -3   0   47.91    1.69
   4  -3   0   42.87    1.57
   4  -3   0   45.96    1.54
   4  -3   0   45.65    1.81
   4   3   0   46.21    1.83
  -4   3   0   46.20    1.67
  -4   3   0   43.89    1.57
   4   3   0   44.78    1.54
  -4   3   0   41.64    1.53
  -4   3   0   46.88    1.71
   4   3   0   42.32    1.57
  -4   3   0   44.69    2.02
   4   3   0   44.80    1.91
  -4   3   0   42.89    1.61
   5  -3   0   -0.17    0.08
  -5  -3   0   -0.22    0.07
  -5  -3   0   -0.11    0.06
   5  -3   0   -0.20    0.10
  -5  -3   0    0.05    0.07
   5   3   0   -0.10    0.07
   5   3   0    0.04    0.08
   5   3   0    0.07    0.11
  -5   3   0   -0.19    0.07
  -5   3   0    0.04    0.09
  -6  -3   0   35.68    1.30
   6  -3   0   36.81    1.33
   6  -3   0   36.60    1.51
  -6  -3   0   38.28    1.34
  -6  -3   0   37.50    1.42
  -6  -3   0   39.46    1.43
   6  -3   0   36.80    1.53
   6  -3   0   35.59    1.64
   6  -3   0   37.87    1.30
   6   3   0   35.75    1.34
   6   3   0   38.38    1.55
   6   3   0   37.05    1.30
   6   3   0   39.32    1.51
  -6   3   0   37.08    1.45
  -6   3   0   36.42    1.30
  -6   3   0   36.95    1.42
   6   3   0   38.88    1.62
  -6   3   0   38.36    1.33
  -6   3   0   34.75    1.35
   7  -3   0    0.06    0.11
   7  -3   0    0.01    0.12
  -7  -3   0    0.07    0.10
  -7  -3   0    0.02    0.10
   7  -3   0   -0.13    0.11
  -7  -3   0   -0.06    0.10
  -7  -3   0    0.15    0.12
   7  -3   0    0.03    0.15
   7  -3   0   -0.17    0.11
   7   3   0    0.01    0.11
   7   3   0    0.08    0.10
  -7   3   0    0.14    0.10
   7   3   0    0.16    0.12
  -7   3   0    0.06    0.10
   7   3   0    0.23    0.15
  -7   3   0    0.23    0.11
   7   3   0    0.16    0.11
  -7   3   0    0.08    0.11
  -8  -3   0    8.25    0.43
   8  -3   0    8.80    0.57
   8  -3   0   10.20    0.52
  -8  -3   0    8.71    0.49
  -8  -3   0    8.66    0.45
   8  -3   0    9.25    0.45
   8  -3   0   10.01    0.50
  -8  -3   0    9.92    0.45
   8   3   0    9.15    0.50
   8   3   0    9.44    0.56
   8   3   0    8.12    0.44
  -8   3   0   10.18    0.45
  -8   3   0   10.31    0.49
   8   3   0    8.85    0.45
  -8   3   0   10.30    0.44
   8   3   0    7.58    0.54
   8   3   0    8.95    0.54
   9  -3   0    0.20    0.21
   9  -3   0    0.22    0.15
  -9  -3   0    0.07    0.14
   9  -3   0    0.76    0.19
  -9  -3   0    0.30    0.15
  -9  -3   0    0.15    0.16
   9  -3   0    0.33    0.17
  -9   3   0    0.45    0.15
   9   3   0    0.12    0.18
  -9   3   0    0.49    0.16
  -9   3   0    0.47    0.17
   9   3   0    0.16    0.20
   9   3   0    0.21    0.16
  10  -3   0    8.94    0.64
 -10  -3   0    8.87    0.49
 -10   3   0    9.60    0.54
  10   3   0   10.65    0.63
 -10   3   0    9.72    0.50
  10   3   0    8.60    0.50
  10   3   0    8.86    0.61
 -10   3   0    8.48    0.53
 -11  -3   0    0.12    0.18
 -11  -3   0    0.25    0.20
  11  -3   0   -0.42    0.27
  11   3   0    0.47    0.22
 -11   3   0   -0.14    0.18
   0  -4   0    6.31    0.34
   0  -4   0    5.02    0.28
   0   4   0    6.59    0.35
   0   4   0    5.57    0.29
   0   4   0    5.50    0.27
   1  -4   0    0.11    0.06
  -1  -4   0    0.04    0.06
  -1  -4   0    0.02    0.04
  -1  -4   0    0.02    0.04
  -1  -4   0    0.04    0.04
   1  -4   0    0.05    0.04
   1  -4   0    0.04    0.05
  -1  -4   0    0.00    0.04
   1  -4   0    0.05    0.06
  -1   4   0    0.06    0.06
  -1   4   0    0.05    0.05
   1   4   0    0.01    0.04
   1   4   0   -0.04    0.04
   1   4   0    0.02    0.05
   1   4   0    0.01    0.04
  -1   4   0    0.20    0.04
  -1   4   0    0.04    0.04
  -2  -4   0  909.41   31.25
  -2  -4   0  818.36   40.05
  -2  -4   0  902.65   30.48
   2  -4   0  939.57   35.48
  -2  -4   0  995.16   46.08
   2  -4   0 1000.00   38.14
  -2  -4   0  920.46   33.28
   2  -4   0  897.40   31.25
   2  -4   0  948.74   30.46
   2   4   0  904.69   31.25
  -2   4   0  967.91   33.78
  -2   4   0  888.65   30.47
   2   4   0  858.61   40.05
   2   4   0  919.10   36.87
   2   4   0  970.10   36.02
  -2   4   0  893.90   40.11
  -2   4   0  904.03   31.25
   2   4   0  929.81   30.48
   3  -4   0   -0.03    0.06
  -3  -4   0   -0.12    0.09
  -3  -4   0    0.12    0.06
   3  -4   0    0.09    0.07
   3  -4   0    0.05    0.06
  -3  -4   0   -0.09    0.06
   3  -4   0    0.06    0.08
  -3  -4   0    0.05    0.06
  -3   4   0    0.00    0.05
  -3   4   0   -0.05    0.07
   3   4   0    0.01    0.06
   3   4   0   -0.15    0.05
   3   4   0    0.16    0.07
   3   4   0    0.09    0.06
  -3   4   0   -0.13    0.05
   3   4   0    0.08    0.06
   3   4   0   -0.02    0.08
  -3   4   0    0.09    0.06
  -4  -4   0    3.89    0.29
   4  -4   0    3.29    0.22
  -4  -4   0    3.23    0.19
   4  -4   0    3.06    0.19
  -4  -4   0    3.21    0.18
   4  -4   0    2.87    0.21
   4  -4   0    3.74    0.27
  -4  -4   0    3.12    0.20
   4  -4   0    3.22    0.19
   4   4   0    3.50    0.22
   4   4   0    3.87    0.19
   4   4   0    3.40    0.19
  -4   4   0    2.96    0.18
  -4   4   0    3.55    0.20
  -4   4   0    3.23    0.24
   4   4   0    3.80    0.19
  -4   4   0    3.25    0.18
   4   4   0    3.03    0.22
  -4   4   0    3.28    0.21
   4   4   0    3.72    0.25
   5  -4   0   -0.13    0.07
  -5  -4   0   -0.12    0.09
   5  -4   0    0.03    0.08
  -5  -4   0   -0.05    0.06
  -5  -4   0   -0.05    0.07
  -5  -4   0   -0.12    0.07
   5  -4   0   -0.07    0.08
  -5  -4   0   -0.07    0.07
   5  -4   0   -0.04    0.10
  -5   4   0   -0.14    0.07
  -5   4   0   -0.04    0.07
  -5   4   0    0.04    0.09
   5   4   0   -0.07    0.08
  -5   4   0   -0.13    0.07
   5   4   0   -0.01    0.10
  -5   4   0   -0.13    0.06
   5   4   0    0.02    0.08
   5   4   0   -0.09    0.07
   5   4   0    0.02    0.08
  -6  -4   0    4.03    0.26
  -6  -4   0    3.81    0.25
  -6  -4   0    4.64    0.24
   6  -4   0    3.47    0.27
  -6  -4   0    3.72    0.24
   6  -4   0    3.28    0.32
   6  -4   0    3.82    0.24
   6  -4   0    4.06    0.23
   6  -4   0    3.49    0.27
  -6   4   0    4.42    0.24
   6   4   0    5.09    0.32
   6   4   0    4.83    0.28
  -6   4   0    3.82    0.23
  -6   4   0    3.15    0.25
   6   4   0    4.32    0.24
   6   4   0    4.86    0.25
   6   4   0    4.69    0.27
  -6   4   0    3.08    0.21
  -6   4   0    3.22    0.26
  -7  -4   0   -0.07    0.11
  -7  -4   0   -0.07    0.10
  -7  -4   0   -0.19    0.09
  -7  -4   0   -0.07    0.10
   7  -4   0   -0.02    0.11
   7  -4   0    0.13    0.12
   7  -4   0    0.10    0.11
   7  -4   0    0.06    0.12
   7  -4   0   -0.04    0.16
  -7   4   0    0.12    0.11
   7   4   0   -0.02    0.11
  -7   4   0    0.00    0.10
  -7   4   0    0.01    0.10
   7   4   0    0.02    0.12
   7   4   0    0.00    0.11
   7   4   0   -0.02    0.15
  -7   4   0    0.04    0.11
   7   4   0    0.03    0.11
   7   4   0    0.03    0.12
  -8  -4   0   73.75    2.76
  -8  -4   0   77.32    2.59
   8  -4   0   68.37    3.15
  -8  -4   0   73.14    2.65
   8  -4   0   73.13    2.91
   8  -4   0   74.16    2.95
  -8  -4   0   72.09    2.52
   8  -4   0   70.65    2.57
  -8   4   0   71.39    2.51
  -8   4   0   73.38    2.73
   8   4   0   73.79    2.98
  -8   4   0   73.02    2.78
   8   4   0   75.54    2.52
  -8   4   0   73.13    2.59
   8   4   0   70.71    3.12
   8   4   0   69.15    2.57
   8   4   0   76.11    3.29
  -9  -4   0    0.09    0.14
  -9  -4   0    0.36    0.15
   9  -4   0   -0.01    0.16
  -9  -4   0   -0.07    0.16
   9  -4   0    0.20    0.21
   9  -4   0    0.20    0.17
  -9   4   0    0.12    0.14
   9   4   0    0.32    0.15
  -9   4   0    0.08    0.15
   9   4   0    0.37    0.21
  -9   4   0    0.17    0.14
   9   4   0   -0.17    0.16
  -9   4   0    0.25    0.14
 -10  -4   0   16.74    0.75
  10  -4   0   16.60    0.95
 -10  -4   0   18.60    0.84
  10   4   0   16.28    0.76
  10   4   0   16.26    0.90
  10   4   0   17.91    0.90
 -10   4   0   16.75    0.81
 -10   4   0   17.58    0.74
 -10   4   0   17.48    0.80
  11  -4   0    0.04    0.19
  11  -4   0   -0.53    0.27
 -11  -4   0    0.01    0.17
 -11   4   0   -0.14    0.18
  11   4   0    0.33    0.25
   0  -5   0   -0.17    0.04
   0  -5   0   -0.10    0.07
   0  -5   0   -0.21    0.04
   0  -5   0   -0.25    0.04
   0  -5   0   -0.24    0.05
   0   5   0   -0.17    0.04
   0   5   0   -0.23    0.04
   0   5   0   -0.19    0.06
   0   5   0   -0.21    0.05
   1  -5   0   -0.01    0.04
  -1  -5   0    0.01    0.04
  -1  -5   0   -0.05    0.04
   1  -5   0   -0.05    0.04
  -1  -5   0   -0.02    0.07
   1  -5   0    0.05    0.06
   1  -5   0   -0.01    0.06
  -1  -5   0   -0.08    0.04
  -1  -5   0   -0.04    0.04
   1  -5   0   -0.01    0.04
  -1   5   0   -0.02    0.06
   1   5   0   -0.05    0.05
   1   5   0    0.00    0.04
  -1   5   0   -0.02    0.04
  -1   5   0    0.03    0.04
   1   5   0    0.00    0.04
   1   5   0   -0.02    0.05
   1   5   0   -0.02    0.05
  -1   5   0    0.11    0.06
  -1   5   0    0.01    0.05
  -1   5   0   -0.04    0.04
   2  -5   0   94.39    3.09
  -2  -5   0   90.96    3.37
  -2  -5   0   91.05    3.09
   2  -5   0   88.17    3.16
  -2  -5   0   89.57    3.16
   2  -5   0   98.58    3.87
  -2  -5   0   99.95    4.68
   2  -5   0   95.97    3.60
  -2   5   0   94.44    3.73
  -2   5   0   95.90    3.42
   2   5   0   96.22    3.65
  -2   5   0   90.90    3.08
   2   5   0   87.90    3.16
   2   5   0   93.03    3.09
   2   5   0   87.03    4.05
  -2   5   0   87.22    3.26
   2   5   0   94.90    3.73
  -2   5   0   93.09    4.07
  -2   5   0   88.09    3.16
   3  -5   0    2.02    0.21
   3  -5   0    1.52    0.14
  -3  -5   0    1.72    0.15
  -3  -5   0    2.00    0.24
  -3  -5   0    1.83    0.14
   3  -5   0    1.62    0.14
  -3  -5   0    1.67    0.14
   3  -5   0    2.07    0.18
   3   5   0    1.38    0.15
   3   5   0    1.89    0.14
  -3   5   0    1.57    0.16
  -3   5   0    1.79    0.18
   3   5   0    1.51    0.15
   3   5   0    1.82    0.15
  -3   5   0    1.63    0.13
  -3   5   0    1.43    0.13
   3   5   0    1.88    0.15
   3   5   0    1.92    0.20
  -3   5   0    1.63    0.14
  -4  -5   0   32.87    1.28
   4  -5   0   35.53    1.18
   4  -5   0   34.85    1.49
   4  -5   0   32.67    1.20
  -4  -5   0   38.83    1.79
  -4  -5   0   33.56    1.21
  -4  -5   0   33.91    1.18
   4  -5   0   34.35    1.37
  -4   5   0   32.35    1.17
   4   5   0   35.54    1.18
   4   5   0   33.11    1.40
  -4   5   0   34.06    1.21
   4   5   0   34.50    1.46
   4   5   0   33.80    1.21
   4   5   0   32.30    1.53
  -4   5   0   33.41    1.55
  -4   5   0   34.98    1.31
   4   5   0   33.57    1.40
   5  -5   0   -0.23    0.09
  -5  -5   0   -0.05    0.07
   5  -5   0    0.09    0.09
  -5  -5   0    0.06    0.07
   5  -5   0    0.17    0.12
   5  -5   0    0.01    0.08
  -5  -5   0    0.00    0.07
  -5  -5   0    0.06    0.11
   5   5   0   -0.03    0.07
   5   5   0    0.03    0.08
   5   5   0   -0.08    0.08
   5   5   0    0.05    0.08
  -5   5   0    0.11    0.09
  -5   5   0    0.09    0.09
   5   5   0    0.05    0.10
   6  -5   0    0.35    0.15
   6  -5   0    0.33    0.11
   6  -5   0    0.22    0.10
   6  -5   0    0.37    0.12
  -6  -5   0    0.29    0.10
  -6  -5   0    0.30    0.10
  -6  -5   0    0.35    0.10
   6  -5   0    0.31    0.11
   6   5   0    0.29    0.10
  -6   5   0    0.33    0.12
  -6   5   0    0.33    0.11
   6   5   0    0.29    0.11
  -6   5   0    0.25    0.09
  -6   5   0    0.26    0.09
   6   5   0    0.42    0.11
   6   5   0    0.53    0.14
   6   5   0    0.29    0.10
  -6   5   0    0.23    0.09
   7  -5   0   -0.01    0.16
  -7  -5   0    0.11    0.11
   7  -5   0    0.13    0.13
   7  -5   0    0.05    0.12
  -7  -5   0   -0.06    0.12
   7  -5   0   -0.03    0.11
   7  -5   0    0.09    0.12
  -7  -5   0   -0.08    0.09
  -7  -5   0    0.12    0.10
  -7   5   0   -0.05    0.10
   7   5   0   -0.07    0.15
   7   5   0    0.20    0.11
  -7   5   0    0.06    0.11
  -7   5   0    0.03    0.11
   7   5   0    0.14    0.12
   7   5   0    0.00    0.13
   7   5   0    0.11    0.12
  -7   5   0    0.02    0.10
   7   5   0    0.24    0.11
  -8  -5   0   13.21    0.65
  -8  -5   0   12.88    0.58
   8  -5   0   13.07    0.67
  -8  -5   0   12.41    0.59
   8   5   0   12.57    0.71
   8   5   0   13.98    0.58
   8   5   0   14.75    0.60
   8   5   0   13.49    0.71
  -8   5   0   13.75    0.59
  -8   5   0   13.95    0.65
  -8   5   0   15.69    0.64
  -9  -5   0   -0.20    0.14
   9  -5   0   -0.11    0.22
   9  -5   0   -0.02    0.18
  -9  -5   0    0.36    0.16
  -9  -5   0   -0.08    0.17
  -9  -5   0    0.33    0.15
   9   5   0    0.48    0.16
   9   5   0   -0.07    0.18
  -9   5   0    0.04    0.14
   9   5   0    0.22    0.21
  -9   5   0    0.05    0.14
  -9   5   0    0.08    0.16
 -10  -5   0    0.26    0.16
 -10  -5   0    0.44    0.18
 -10  -5   0    0.38    0.18
 -11  -5   0   -0.01    0.19
 -11  -5   0   -0.14    0.17
  11  -5   0   -0.62    0.26
  11   5   0    0.01    0.23
 -11   5   0   -0.40    0.17
   0  -6   0   10.89    0.40
   0  -6   0   11.19    0.49
   0  -6   0   10.37    0.43
   0  -6   0   10.59    0.41
   0  -6   0   10.90    0.61
   0   6   0   11.14    0.49
   0   6   0   10.09    0.41
   0   6   0   10.41    0.40
   0   6   0   11.12    0.43
   0   6   0   10.63    0.52
   1  -6   0   -0.05    0.04
   1  -6   0   -0.05    0.06
   1  -6   0   -0.07    0.04
  -1  -6   0    0.02    0.05
  -1  -6   0   -0.09    0.05
   1  -6   0   -0.02    0.05
   1  -6   0   -0.08    0.06
  -1  -6   0   -0.11    0.05
  -1  -6   0   -0.14    0.04
  -1  -6   0   -0.07    0.07
  -1   6   0   -0.06    0.04
  -1   6   0    0.00    0.04
  -1   6   0   -0.02    0.04
   1   6   0   -0.08    0.04
  -1   6   0   -0.07    0.05
   1   6   0   -0.05    0.05
  -1   6   0   -0.06    0.06
   1   6   0   -0.06    0.05
   1   6   0   -0.08    0.04
  -1   6   0   -0.08    0.04
   1   6   0   -0.07    0.06
  -2  -6   0  131.38    4.88
   2  -6   0  138.12    5.22
   2  -6   0  142.47    6.74
   2  -6   0  137.59    4.48
   2  -6   0  127.21    4.59
   2  -6   0  141.89    5.60
  -2  -6   0  143.30    6.77
  -2  -6   0  136.53    4.48
  -2  -6   0  131.77    4.59
  -2   6   0  133.03    4.47
  -2   6   0  125.60    4.73
   2   6   0  130.40    4.47
   2   6   0  136.82    5.42
   2   6   0  138.10    5.29
  -2   6   0  134.26    5.89
  -2   6   0  137.09    4.96
   2   6   0  126.94    5.87
   2   6   0  125.64    4.59
  -2   6   0  130.31    4.59
  -2   6   0  137.63    5.41
   3  -6   0    0.25    0.10
  -3  -6   0    0.17    0.07
  -3  -6   0    0.24    0.08
  -3  -6   0    0.18    0.08
   3  -6   0    0.13    0.12
  -3  -6   0   -0.09    0.12
  -3   6   0    0.00    0.07
  -3   6   0    0.37    0.07
  -3   6   0    0.15    0.10
  -3   6   0    0.10    0.08
  -3   6   0    0.32    0.06
   3   6   0    0.22    0.08
   3   6   0    0.04    0.08
   3   6   0    0.23    0.08
   3   6   0    0.18    0.10
   3   6   0   -0.12    0.09
  -4  -6   0   39.58    1.88
   4  -6   0   36.10    1.56
   4  -6   0   37.46    1.24
  -4  -6   0   35.43    1.23
   4  -6   0   34.30    1.26
   4  -6   0   36.22    1.44
  -4  -6   0   35.60    1.27
  -4  -6   0   34.39    1.34
  -4   6   0   35.47    1.26
   4   6   0   35.07    1.47
   4   6   0   35.26    1.52
   4   6   0   34.17    1.47
   4   6   0   36.81    1.24
  -4   6   0   35.21    1.63
  -4   6   0   34.56    1.23
  -4   6   0   35.75    1.37
   4   6   0   35.13    1.60
   4   6   0   35.81    1.27
  -5  -6   0    0.06    0.08
   5  -6   0    0.12    0.11
  -5  -6   0   -0.04    0.08
  -5  -6   0    0.02    0.11
   5  -6   0   -0.06    0.08
   5  -6   0    0.00    0.10
   5  -6   0   -0.25    0.08
  -5  -6   0   -0.09    0.08
   5   6   0    0.01    0.06
  -5   6   0    0.08    0.08
   5   6   0   -0.15    0.08
  -5   6   0   -0.11    0.07
   5   6   0   -0.13    0.08
  -5   6   0    0.06    0.09
   5   6   0   -0.03    0.08
   5   6   0   -0.08    0.08
   5   6   0    0.02    0.10
  -5   6   0   -0.20    0.07
  -6  -6   0    1.24    0.15
   6  -6   0    1.34    0.20
  -6  -6   0    1.34    0.20
   6  -6   0    1.51    0.18
  -6  -6   0    1.48    0.15
  -6  -6   0    1.52    0.15
   6  -6   0    1.13    0.14
   6  -6   0    1.25    0.14
   6   6   0    1.47    0.20
   6   6   0    1.08    0.15
  -6   6   0    1.25    0.14
  -6   6   0    1.49    0.23
   6   6   0    1.44    0.14
  -6   6   0    1.03    0.14
   6   6   0    1.22    0.16
  -6   6   0    1.19    0.15
   6   6   0    1.66    0.18
   7  -6   0    0.00    0.12
  -7  -6   0    0.21    0.12
  -7  -6   0    0.07    0.12
   7  -6   0    0.24    0.15
   7  -6   0   -0.06    0.12
  -7  -6   0    0.22    0.12
   7  -6   0    0.17    0.17
  -7   6   0    0.06    0.12
   7   6   0    0.18    0.12
  -7   6   0    0.05    0.11
   7   6   0    0.00    0.14
   7   6   0    0.26    0.13
   7   6   0    0.33    0.13
  -7   6   0    0.05    0.12
   7   6   0    0.13    0.13
   7   6   0    0.23    0.16
   8  -6   0   89.37    4.02
  -8  -6   0   96.33    3.51
  -8  -6   0   95.27    3.21
   8  -6   0   95.90    3.73
  -8  -6   0   99.41    3.30
   8  -6   0   94.11    3.28
   8   6   0   94.39    3.98
   8   6   0   95.22    3.22
  -8   6   0   92.90    3.55
   8   6   0   88.04    3.29
   8   6   0   89.12    3.79
  -8   6   0   93.75    3.22
  -9  -6   0    0.19    0.17
   9  -6   0    0.45    0.17
  -9  -6   0    0.26    0.16
   9  -6   0   -0.09    0.22
  -9  -6   0    0.12    0.16
   9  -6   0    0.21    0.18
  -9  -6   0    0.45    0.17
   9   6   0    0.37    0.17
  -9   6   0    0.42    0.18
   9   6   0    0.15    0.21
  10  -6   0    2.75    0.40
 -10  -6   0    3.58    0.34
  10  -6   0    3.69    0.36
 -10  -6   0    3.48    0.36
 -10  -6   0    3.94    0.40
 -10   6   0    3.30    0.37
  10   6   0    3.04    0.34
  10   6   0    4.18    0.47
 -11  -6   0   -0.27    0.16
 -11  -6   0   -0.18    0.17
  11  -6   0   -0.08    0.19
 -11   6   0   -0.24    0.17
  11   6   0   -0.22    0.18
  11   6   0    0.18    0.24
   0  -7   0   -0.04    0.07
   0  -7   0   -0.08    0.05
   0  -7   0   -0.10    0.05
   0  -7   0   -0.05    0.05
   0  -7   0   -0.13    0.06
   0   7   0   -0.08    0.05
   0   7   0   -0.07    0.05
   0   7   0   -0.09    0.06
   0   7   0   -0.08    0.04
   0   7   0   -0.04    0.07
   1  -7   0    0.05    0.05
   1  -7   0    0.02    0.08
  -1  -7   0    0.13    0.09
  -1  -7   0   -0.15    0.06
  -1  -7   0    0.20    0.06
   1  -7   0    0.01    0.06
  -1  -7   0    0.09    0.06
   1  -7   0    0.03    0.05
   1  -7   0    0.09    0.08
  -1  -7   0   -0.09    0.06
  -1   7   0    0.14    0.08
  -1   7   0    0.03    0.05
  -1   7   0    0.08    0.05
  -1   7   0    0.05    0.06
  -1   7   0    0.11    0.05
  -1   7   0    0.05    0.05
   1   7   0    0.11    0.07
   1   7   0    0.07    0.07
   1   7   0   -0.08    0.06
   1   7   0    0.17    0.06
   1   7   0   -0.04    0.06
  -2  -7   0  158.88    7.59
  -2  -7   0  149.17    5.02
   2  -7   0  152.42    5.01
   2  -7   0  161.57    7.56
   2  -7   0  159.34    6.28
   2  -7   0  144.82    5.14
  -2  -7   0  148.35    5.47
  -2  -7   0  146.07    5.14
   2  -7   0  143.05    5.46
   2   7   0  151.04    5.02
  -2   7   0  150.07    6.60
   2   7   0  141.47    5.14
   2   7   0  156.16    6.07
   2   7   0  146.15    6.58
  -2   7   0  155.49    5.56
   2   7   0  153.68    5.92
  -2   7   0  153.11    6.07
  -2   7   0  144.64    5.14
  -2   7   0  145.85    5.01
   3  -7   0    0.75    0.12
  -3  -7   0    0.83    0.10
  -3  -7   0    0.68    0.15
  -3  -7   0    0.74    0.09
   3  -7   0    0.87    0.10
   3  -7   0    1.20    0.14
   3  -7   0    0.72    0.14
  -3  -7   0    0.83    0.10
   3   7   0    0.61    0.11
  -3   7   0    0.73    0.13
  -3   7   0    1.08    0.11
  -3   7   0    0.83    0.09
   3   7   0    0.79    0.13
  -3   7   0    0.74    0.10
  -3   7   0    0.87    0.11
  -3   7   0    0.84    0.09
   3   7   0    0.66    0.10
   3   7   0    0.83    0.10
   3   7   0    0.79    0.10
   4  -7   0  176.46    7.50
   4  -7   0  174.53    6.14
   4  -7   0  188.39    5.99
   4  -7   0  178.76    6.97
  -4  -7   0  182.84    6.14
  -4  -7   0  196.30    9.06
  -4  -7   0  174.72    6.54
  -4  -7   0  181.16    5.99
  -4   7   0  175.01    6.64
  -4   7   0  169.24    7.88
  -4   7   0  182.27    6.14
   4   7   0  181.39    7.47
   4   7   0  175.34    6.14
  -4   7   0  177.93    5.99
   4   7   0  186.41    5.99
   4   7   0  176.76    7.85
   4   7   0  177.57    7.23
   4   7   0  174.92    7.08
  -4   7   0  182.69    7.23
   5  -7   0   -0.10    0.08
   5  -7   0    0.10    0.12
  -5  -7   0   -0.14    0.08
   5  -7   0    0.09    0.10
  -5  -7   0   -0.05    0.08
  -5  -7   0   -0.04    0.12
  -5  -7   0   -0.05    0.08
   5  -7   0   -0.03    0.08
  -5   7   0    0.01    0.09
   5   7   0    0.01    0.08
   5   7   0   -0.03    0.10
   5   7   0    0.05    0.08
   5   7   0   -0.06    0.08
  -5   7   0   -0.04    0.07
   5   7   0    0.07    0.09
   5   7   0    0.00    0.07
  -5   7   0   -0.07    0.07
  -5   7   0    0.06    0.08
  -6  -7   0    1.22    0.14
   6  -7   0    1.26    0.17
  -6  -7   0    1.06    0.14
  -6  -7   0    1.00    0.20
  -6  -7   0    1.27    0.14
   6  -7   0    1.11    0.19
   6  -7   0    0.98    0.14
   6  -7   0    0.76    0.14
  -6   7   0    1.17    0.15
   6   7   0    1.04    0.19
   6   7   0    1.17    0.13
   6   7   0    1.14    0.16
  -6   7   0    1.08    0.18
  -6   7   0    0.91    0.13
   6   7   0    1.01    0.14
  -6   7   0    0.94    0.14
   6   7   0    0.98    0.16
  -7  -7   0    0.12    0.12
  -7  -7   0    0.10    0.12
   7  -7   0   -0.13    0.14
   7  -7   0   -0.26    0.12
  -7  -7   0   -0.16    0.12
   7  -7   0   -0.12    0.17
   7  -7   0   -0.18    0.12
   7   7   0    0.01    0.15
   7   7   0   -0.14    0.12
  -7   7   0   -0.05    0.14
   7   7   0    0.04    0.11
  -7   7   0   -0.02    0.12
   7   7   0    0.03    0.12
  -7   7   0   -0.06    0.11
  -7   7   0   -0.05    0.11
  -9  -7   0    0.14    0.16
   9  -7   0   -0.11    0.18
  -9  -7   0   -0.11    0.17
  -9  -7   0   -0.12    0.15
   9  -7   0   -0.27    0.23
  -9   7   0    0.22    0.14
  -9   7   0    0.39    0.15
  -9   7   0   -0.05    0.16
   9   7   0    0.16    0.17
   9   7   0    0.17    0.21
 -10  -7   0    2.11    0.27
  10  -7   0    2.42    0.31
 -10  -7   0    1.91    0.24
  10  -7   0    3.08    0.36
 -10  -7   0    2.24    0.28
  10  -7   0    1.88    0.34
  10   7   0    2.09    0.25
 -10   7   0    2.96    0.33
 -10   7   0    1.95    0.27
  10   7   0    2.07    0.31
  11  -7   0   -0.45    0.26
 -11  -7   0   -0.31    0.17
 -11  -7   0   -0.06    0.19
  11   7   0   -0.19    0.22
  11   7   0   -0.25    0.18
 -11   7   0   -0.28    0.18
   0  -8   0   44.07    1.56
   0  -8   0   46.63    2.31
   0  -8   0   45.56    1.89
   0  -8   0   45.48    1.52
   0  -8   0   41.68    1.65
   0   8   0   43.46    1.52
   0   8   0   45.00    1.85
   0   8   0   43.42    1.56
   0   8   0   45.81    1.68
   0   8   0   46.34    2.01
   1  -8   0   -0.04    0.07
  -1  -8   0    0.26    0.07
  -1  -8   0    0.29    0.11
  -1  -8   0    0.07    0.07
   1  -8   0    0.23    0.07
  -1  -8   0    0.03    0.07
   1  -8   0    0.29    0.07
  -1  -8   0    0.24    0.07
   1  -8   0    0.17    0.10
   1  -8   0    0.07    0.10
   1   8   0    0.27    0.09
  -1   8   0    0.12    0.06
   1   8   0    0.44    0.09
  -1   8   0    0.24    0.06
  -1   8   0    0.22    0.07
  -1   8   0    0.31    0.10
  -1   8   0    0.25    0.09
   1   8   0    0.18    0.10
  -1   8   0    0.19    0.07
   1   8   0    0.01    0.07
   1   8   0    0.02    0.07
   2  -8   0   40.59    1.59
  -2  -8   0   45.37    2.24
   2  -8   0   44.52    2.20
   2  -8   0   41.64    1.50
  -2  -8   0   43.21    1.47
   2  -8   0   46.06    1.85
   2  -8   0   43.63    1.47
  -2  -8   0   40.91    1.50
  -2  -8   0   42.71    1.60
   2   8   0   42.12    1.91
   2   8   0   44.41    1.74
  -2   8   0   43.42    1.78
  -2   8   0   42.79    1.94
  -2   8   0   41.59    1.46
  -2   8   0   41.46    1.50
   2   8   0   43.18    1.47
   2   8   0   40.72    1.50
   2   8   0   44.08    1.78
  -2   8   0   44.60    1.63
   3  -8   0    0.86    0.10
   3  -8   0    0.61    0.12
  -3  -8   0    0.56    0.09
  -3  -8   0    0.64    0.10
   3  -8   0    0.55    0.13
  -3  -8   0    0.38    0.14
   3  -8   0    0.72    0.09
  -3  -8   0    0.51    0.09
  -3   8   0    0.49    0.10
  -3   8   0    0.61    0.09
  -3   8   0    0.57    0.10
   3   8   0    0.59    0.10
  -3   8   0    0.53    0.12
  -3   8   0    0.66    0.08
   3   8   0    0.47    0.10
  -3   8   0    0.59    0.09
   3   8   0    0.62    0.09
   3   8   0    0.71    0.13
  -4  -8   0   95.83    3.22
   4  -8   0   90.37    3.66
  -4  -8   0   99.08    4.75
   4  -8   0   89.90    3.21
   4  -8   0   95.07    3.14
  -4  -8   0   95.52    3.14
  -4  -8   0   91.41    3.42
   4  -8   0   91.58    3.93
   4   8   0   92.43    4.10
  -4   8   0   91.17    4.13
   4   8   0   94.44    3.79
  -4   8   0   90.05    3.48
   4   8   0   89.82    3.71
   4   8   0   91.86    3.22
   4   8   0   92.48    3.90
  -4   8   0   90.53    3.13
   4   8   0   98.71    3.14
  -4   8   0   95.69    3.78
  -4   8   0   94.12    3.22
   5  -8   0    0.37    0.10
   5  -8   0    0.39    0.13
  -5  -8   0    0.29    0.15
   5  -8   0    0.35    0.14
  -5  -8   0    0.34    0.10
   5  -8   0    0.38    0.10
  -5  -8   0    0.55    0.11
  -5  -8   0    0.39    0.10
   5   8   0    0.50    0.11
   5   8   0    0.42    0.11
   5   8   0    0.41    0.10
  -5   8   0    0.39    0.11
  -5   8   0    0.35    0.12
  -5   8   0    0.46    0.10
  -5   8   0    0.48    0.10
   5   8   0    0.40    0.10
   5   8   0    0.29    0.13
   5   8   0    0.42    0.10
   6  -8   0   23.93    0.92
  -6  -8   0   25.69    1.35
  -6  -8   0   24.17    0.90
   6  -8   0   24.27    1.05
   6  -8   0   23.10    1.14
  -6  -8   0   25.52    0.92
   6  -8   0   24.55    0.90
  -6  -8   0   23.66    0.98
  -6   8   0   22.98    0.99
   6   8   0   23.52    0.92
   6   8   0   24.11    1.09
  -6   8   0   24.87    1.18
  -6   8   0   25.38    0.92
   6   8   0   24.81    1.14
  -6   8   0   23.52    0.89
   6   8   0   24.47    0.89
   6   8   0   23.96    1.08
   7  -8   0    0.30    0.19
   7  -8   0    0.34    0.16
  -7  -8   0    0.28    0.18
  -7  -8   0    0.11    0.12
   7  -8   0   -0.34    0.14
  -7  -8   0    0.14    0.13
  -7  -8   0    0.28    0.13
   7   8   0    0.21    0.17
  -7   8   0   -0.11    0.12
  -7   8   0    0.13    0.16
   7   8   0   -0.02    0.14
  -7   8   0    0.14    0.13
   7   8   0    0.15    0.12
   7   8   0    0.32    0.12
  -7   8   0   -0.12    0.12
  -8  -8   0   46.35    1.63
   8  -8   0   46.18    1.89
  -8  -8   0   47.87    1.68
  -8  -8   0   46.05    1.78
   8  -8   0   42.03    2.04
   8  -8   0   46.22    1.66
  -8   8   0   44.04    1.80
   8   8   0   45.95    1.63
   8   8   0   43.19    1.93
  -8   8   0   46.29    1.62
   8   8   0   41.98    1.66
  -8   8   0   48.10    1.66
   9  -8   0   -0.05    0.19
  -9  -8   0   -0.07    0.16
  -9  -8   0    0.07    0.16
  -9  -8   0   -0.04    0.15
   9  -8   0   -0.18    0.22
   9  -8   0    0.30    0.17
  -9   8   0    0.18    0.14
  -9   8   0    0.25    0.15
   9   8   0    0.10    0.20
  -9   8   0    0.02    0.16
   9   8   0    0.03    0.16
 -10  -8   0    7.31    0.50
 -10  -8   0    6.96    0.45
  10  -8   0    5.89    0.58
 -10  -8   0    7.39    0.48
  10  -8   0    6.28    0.52
  10  -8   0    6.61    0.47
 -10  -8   0    7.80    0.48
 -10   8   0    6.53    0.48
  10   8   0    6.58    0.56
  10   8   0    5.83    0.44
 -11  -8   0   -0.25    0.20
 -11  -8   0    0.12    0.20
  11  -8   0   -0.13    0.18
  11  -8   0   -0.33    0.27
  11   8   0    0.01    0.23
  11   8   0   -0.23    0.18
 -11   8   0    0.09    0.19
   0  -9   0   -0.11    0.07
   0  -9   0    0.05    0.07
   0  -9   0    0.01    0.07
   0  -9   0    0.00    0.07
   0  -9   0    0.17    0.10
   0   9   0    0.14    0.11
   0   9   0    0.09    0.08
   0   9   0    0.03    0.06
   0   9   0   -0.03    0.07
   0   9   0    0.04    0.07
   1  -9   0    0.01    0.07
  -1  -9   0   -0.12    0.07
   1  -9   0   -0.05    0.06
   1  -9   0   -0.01    0.10
  -1  -9   0   -0.18    0.06
   1  -9   0   -0.07    0.07
  -1  -9   0   -0.05    0.07
  -1  -9   0    0.00    0.07
  -1  -9   0    0.05    0.10
   1   9   0   -0.10    0.06
  -1   9   0   -0.02    0.07
   1   9   0    0.08    0.07
   1   9   0    0.01    0.08
  -1   9   0    0.15    0.10
  -1   9   0   -0.01    0.08
   1   9   0   -0.06    0.06
  -1   9   0    0.07    0.06
  -1   9   0   -0.02    0.06
   1   9   0   -0.04    0.09
  -1   9   0   -0.01    0.06
   2  -9   0   10.89    0.52
  -2  -9   0   10.56    0.44
   2  -9   0   10.67    0.59
  -2  -9   0    9.73    0.41
   2  -9   0    9.95    0.41
  -2  -9   0   10.38    0.41
   2  -9   0   10.55    0.40
   2  -9   0    9.39    0.42
  -2  -9   0   11.38    0.64
  -2   9   0    9.87    0.40
  -2   9   0   10.43    0.49
   2   9   0   11.38    0.49
   2   9   0    9.32    0.41
  -2   9   0   10.68    0.45
   2   9   0   10.01    0.51
  -2   9   0   10.48    0.54
  -2   9   0   10.01    0.41
   2   9   0   10.73    0.50
  -2   9   0   10.27    0.46
   2   9   0   10.00    0.40
  -3  -9   0   -0.04    0.10
   3  -9   0    0.00    0.11
   3  -9   0    0.00    0.07
   3  -9   0   -0.07    0.07
  -3  -9   0   -0.08    0.07
   3  -9   0   -0.03    0.07
  -3   9   0    0.00    0.07
  -3   9   0   -0.05    0.09
   3   9   0    0.01    0.07
  -3   9   0   -0.08    0.07
  -3   9   0    0.00    0.07
   3   9   0    0.01    0.07
   3   9   0   -0.02    0.08
   3   9   0   -0.04    0.08
  -3   9   0   -0.08    0.07
   4  -9   0   28.20    1.27
  -4  -9   0   29.29    1.04
   4  -9   0   27.62    1.03
   4  -9   0   28.58    1.00
  -4  -9   0   27.90    1.10
   4  -9   0   27.89    1.18
  -4  -9   0   30.50    1.54
  -4  -9   0   28.97    1.01
  -4   9   0   27.17    1.33
  -4   9   0   27.23    1.12
   4   9   0   28.45    1.21
   4   9   0   28.82    1.00
   4   9   0   27.79    1.23
   4   9   0   27.15    1.29
  -4   9   0   30.11    1.21
  -4   9   0   27.23    1.00
   4   9   0   28.16    1.20
  -4   9   0   29.18    1.03
   4   9   0   27.47    1.03
  -5  -9   0    0.25    0.10
   5  -9   0    0.23    0.12
   5  -9   0    0.33    0.13
   5  -9   0    0.01    0.11
  -5  -9   0    0.39    0.11
   5  -9   0    0.20    0.15
  -5  -9   0    0.18    0.10
  -5  -9   0    0.02    0.15
   5   9   0    0.24    0.10
   5   9   0    0.27    0.10
   5   9   0    0.27    0.11
  -5   9   0    0.15    0.11
  -5   9   0    0.25    0.10
  -5   9   0    0.26    0.10
  -5   9   0    0.27    0.13
   5   9   0    0.18    0.13
   5   9   0    0.25    0.11
  -5   9   0    0.18    0.10
   5   9   0    0.18    0.11
   6  -9   0    0.15    0.12
  -6  -9   0    0.19    0.12
   6  -9   0    0.12    0.12
  -6  -9   0    0.16    0.11
  -6  -9   0   -0.17    0.16
   6  -9   0    0.16    0.17
   6  -9   0    0.34    0.15
  -6  -9   0    0.09    0.12
   6   9   0    0.14    0.12
   6   9   0    0.10    0.11
   6   9   0    0.06    0.12
  -6   9   0    0.15    0.14
  -6   9   0    0.20    0.12
   6   9   0    0.20    0.16
   6   9   0    0.02    0.11
  -6   9   0    0.02    0.11
  -6   9   0    0.13    0.11
  -7  -9   0    0.28    0.13
   7  -9   0    0.00    0.14
  -7  -9   0   -0.05    0.16
  -7  -9   0    0.01    0.13
   7  -9   0    0.38    0.17
  -7  -9   0    0.21    0.14
   7  -9   0    0.27    0.20
   7  -9   0   -0.23    0.13
   7   9   0    0.29    0.18
  -7   9   0    0.17    0.16
   7   9   0    0.19    0.12
  -7   9   0    0.11    0.13
   7   9   0    0.26    0.13
  -7   9   0    0.26    0.14
  -7   9   0    0.01    0.12
  -8  -9   0    0.63    0.16
   8  -9   0    0.53    0.16
  -8  -9   0    0.60    0.16
  -8  -9   0    0.40    0.15
   8   9   0    0.48    0.20
   8   9   0    0.29    0.15
  -8   9   0    0.57    0.17
  -9  -9   0   -0.08    0.16
  -9  -9   0   -0.05    0.14
   9  -9   0   -0.17    0.15
   9  -9   0   -0.11    0.19
  -9  -9   0   -0.24    0.14
   9  -9   0   -0.11    0.22
  -9   9   0   -0.10    0.13
  -9   9   0   -0.24    0.16
   9   9   0   -0.10    0.14
   9   9   0   -0.19    0.19
 -10  -9   0   11.50    0.58
  10  -9   0   11.51    0.60
  10  -9   0   10.81    0.75
  10  -9   0   11.04    0.67
 -10  -9   0   11.51    0.65
 -10  -9   0   12.11    0.61
 -10  -9   0   11.65    0.60
 -10   9   0   11.24    0.64
  10   9   0   11.33    0.59
 -10   9   0   11.47    0.58
  10   9   0   11.08    0.71
 -11  -9   0   -0.03    0.19
 -11  -9   0    0.15    0.21
  11  -9   0   -0.27    0.28
  11   9   0    0.33    0.26
  11   9   0    0.22    0.19
 -11   9   0    0.01    0.19
   0 -10   0  176.65    5.68
   0 -10   0  176.75    8.58
   0 -10   0  171.33    7.08
   0 -10   0  166.94    5.82
   0 -10   0  166.93    6.18
   0  10   0  166.12    5.67
   0  10   0  165.42    5.82
   0  10   0  164.60    6.88
   0  10   0  169.47    6.27
   0  10   0  177.78    7.47
  -1 -10   0    0.51    0.12
   1 -10   0    0.51    0.09
   1 -10   0    0.60    0.12
  -1 -10   0    0.62    0.09
  -1 -10   0    0.61    0.09
   1 -10   0    0.46    0.09
   1 -10   0    0.64    0.13
  -1 -10   0    0.54    0.09
  -1 -10   0    0.68    0.10
   1 -10   0    0.70    0.09
   1  10   0    0.71    0.12
  -1  10   0    0.68    0.11
  -1  10   0    0.77    0.11
   1  10   0    0.69    0.09
  -1  10   0    0.56    0.09
  -1  10   0    0.66    0.09
   1  10   0    0.80    0.11
  -1  10   0    0.57    0.09
   1  10   0    0.53    0.12
  -1  10   0    0.76    0.13
   1  10   0    0.67    0.10
  -2 -10   0   21.51    0.81
  -2 -10   0   21.44    1.20
   2 -10   0   23.74    0.99
   2 -10   0   22.33    0.79
   2 -10   0   20.77    0.84
  -2 -10   0   22.12    0.86
   2 -10   0   22.31    1.17
   2 -10   0   21.41    0.81
  -2 -10   0   22.74    0.79
   2  10   0   22.04    1.02
  -2  10   0   21.76    0.91
  -2  10   0   21.18    0.78
  -2  10   0   21.59    0.80
  -2  10   0   21.77    1.04
   2  10   0   22.35    0.96
  -2  10   0   23.12    0.87
   2  10   0   21.71    0.79
  -2  10   0   21.89    0.96
   2  10   0   20.59    0.80
   2  10   0   22.83    0.93
   3 -10   0   -0.02    0.08
  -3 -10   0    0.06    0.11
   3 -10   0   -0.03    0.07
   3 -10   0   -0.06    0.11
   3 -10   0   -0.15    0.07
   3 -10   0   -0.02    0.09
  -3 -10   0    0.05    0.08
   3  10   0   -0.06    0.08
   3  10   0    0.06    0.08
   3  10   0   -0.06    0.08
   3  10   0   -0.04    0.09
  -3  10   0   -0.07    0.07
  -3  10   0   -0.04    0.08
  -3  10   0   -0.15    0.06
  -3  10   0   -0.04    0.07
  -3  10   0    0.01    0.07
  -3  10   0   -0.16    0.09
   4 -10   0    2.69    0.26
   4 -10   0    2.83    0.21
  -4 -10   0    3.29    0.33
   4 -10   0    3.08    0.29
  -4 -10   0    3.01    0.22
  -4 -10   0    3.19    0.21
  -4 -10   0    3.06    0.23
   4 -10   0    3.03    0.21
  -4  10   0    3.17    0.23
  -4  10   0    3.32    0.25
  -4  10   0    2.75    0.20
   4  10   0    3.03    0.28
   4  10   0    3.15    0.21
   4  10   0    3.29    0.24
   4  10   0    2.84    0.21
   4  10   0    2.97    0.23
  -4  10   0    3.13    0.21
   4  10   0    3.06    0.22
  -4  10   0    2.88    0.27
  -5 -10   0    0.58    0.12
  -5 -10   0    0.58    0.12
   5 -10   0    0.58    0.19
   5 -10   0    0.79    0.16
  -5 -10   0    0.22    0.17
  -5 -10   0    0.80    0.13
   5 -10   0    0.21    0.13
   5 -10   0    0.18    0.13
   5  10   0    0.47    0.13
  -5  10   0    0.50    0.12
  -5  10   0    0.45    0.13
   5  10   0    0.40    0.15
   5  10   0    0.60    0.12
   5  10   0    0.65    0.13
  -5  10   0    0.60    0.16
   5  10   0    0.76    0.13
  -5  10   0    0.24    0.12
  -5  10   0    0.27    0.12
   5  10   0    0.35    0.13
   6 -10   0   16.98    0.64
   6 -10   0   16.14    0.65
  -6 -10   0   15.24    0.69
  -6 -10   0   16.05    0.66
   6 -10   0   15.05    0.82
  -6 -10   0   15.87    0.96
  -6 -10   0   16.01    0.64
   6 -10   0   15.64    0.76
   6  10   0   15.38    0.78
  -6  10   0   15.64    0.83
   6  10   0   15.64    0.65
  -6  10   0   17.17    0.66
  -6  10   0   16.37    0.64
  -6  10   0   14.62    0.70
   6  10   0   15.75    0.64
   7 -10   0   -0.01    0.19
   7 -10   0    0.09    0.17
  -7 -10   0   -0.17    0.12
  -7 -10   0   -0.15    0.13
  -7 -10   0   -0.16    0.13
   7 -10   0   -0.28    0.13
  -7  10   0   -0.07    0.15
   7  10   0   -0.16    0.13
   7  10   0   -0.20    0.17
  -7  10   0   -0.16    0.12
  -7  10   0    0.07    0.14
   7  10   0   -0.20    0.13
  -7  10   0   -0.23    0.12
  -8 -10   0    4.17    0.35
   8 -10   0    4.09    0.41
   8 -10   0    4.52    0.33
   8 -10   0    3.86    0.45
  -8 -10   0    3.78    0.34
  -8 -10   0    3.75    0.34
   8  10   0    3.70    0.33
  -8  10   0    4.02    0.35
   8  10   0    4.01    0.42
   8  10   0    3.82    0.33
  -9 -10   0   -0.14    0.16
   9 -10   0   -0.20    0.19
   9 -10   0   -0.10    0.15
   9 -10   0   -0.08    0.23
  -9 -10   0   -0.20    0.14
  -9 -10   0   -0.04    0.15
   9  10   0   -0.08    0.20
   9  10   0   -0.07    0.15
  -9  10   0   -0.05    0.17
 -10 -10   0    0.49    0.18
 -10 -10   0    0.26    0.19
  10 -10   0    0.56    0.24
 -10 -10   0    0.35    0.19
  10 -10   0    0.77    0.30
  10 -10   0    0.48    0.19
  10  10   0    0.39    0.19
 -10  10   0    0.26    0.19
  10  10   0    0.48    0.26
  11  10   0    0.12    0.25
   0 -11   0    0.12    0.07
   0 -11   0    0.11    0.08
   0 -11   0    0.05    0.10
   0 -11   0    0.10    0.08
   0 -11   0    0.04    0.08
   0  11   0    0.11    0.11
   0  11   0    0.15    0.07
   0  11   0    0.14    0.10
   0  11   0    0.14    0.08
   0  11   0    0.15    0.08
  -1 -11   0   -0.09    0.08
   1 -11   0   -0.22    0.08
   1 -11   0   -0.21    0.09
   1 -11   0   -0.10    0.08
  -1 -11   0   -0.19    0.08
  -1 -11   0   -0.11    0.07
   1 -11   0   -0.06    0.08
  -1 -11   0   -0.19    0.07
  -1  11   0   -0.11    0.07
   1  11   0   -0.07    0.10
   1  11   0   -0.11    0.07
  -1  11   0   -0.09    0.10
   1  11   0   -0.18    0.08
  -1  11   0   -0.08    0.11
  -1  11   0   -0.19    0.07
   1  11   0    0.01    0.07
   2 -11   0    0.14    0.08
   2 -11   0    0.22    0.11
   2 -11   0    0.19    0.08
  -2 -11   0    0.06    0.08
   2 -11   0    0.21    0.08
   2 -11   0    0.25    0.10
  -2 -11   0    0.14    0.08
  -2 -11   0    0.19    0.11
  -2 -11   0    0.23    0.08
  -2  11   0    0.30    0.09
   2  11   0    0.20    0.08
   2  11   0    0.15    0.08
  -2  11   0    0.16    0.08
  -2  11   0    0.18    0.08
   2  11   0    0.22    0.10
  -2  11   0    0.20    0.11
  -2  11   0    0.25    0.10
  -2  11   0    0.22    0.07
   2  11   0    0.19    0.10
   2  11   0    0.24    0.10
  -3 -11   0    0.02    0.09
  -3 -11   0    0.09    0.09
   3 -11   0   -0.13    0.09
   3 -11   0    0.15    0.13
  -3 -11   0    0.10    0.09
  -3 -11   0    0.14    0.12
   3 -11   0    0.09    0.10
   3 -11   0   -0.19    0.08
   3 -11   0    0.24    0.08
  -3  11   0    0.13    0.09
   3  11   0    0.10    0.11
  -3  11   0    0.09    0.09
   3  11   0    0.20    0.11
  -3  11   0    0.15    0.08
   3  11   0    0.17    0.09
  -3  11   0   -0.09    0.08
   3  11   0    0.01    0.09
  -3  11   0    0.11    0.12
  -3  11   0   -0.01    0.08
   3  11   0    0.13    0.09
   4 -11   0   39.09    1.52
   4 -11   0   41.12    1.41
   4 -11   0   40.60    1.78
  -4 -11   0   39.49    2.14
  -4 -11   0   42.17    1.45
  -4 -11   0   40.33    1.54
   4 -11   0   38.42    1.44
  -4 -11   0   41.58    1.42
   4  11   0   41.65    1.41
  -4  11   0   38.42    1.86
   4  11   0   39.14    1.82
  -4  11   0   41.43    1.45
  -4  11   0   40.35    1.41
   4  11   0   40.74    1.70
   4  11   0   40.27    1.68
  -4  11   0   40.06    1.57
  -4  11   0   42.77    1.70
   4  11   0   38.89    1.45
  -5 -11   0    0.15    0.12
  -5 -11   0    0.06    0.12
  -5 -11   0    0.23    0.12
   5 -11   0    0.33    0.12
  -5 -11   0    0.09    0.16
   5 -11   0    0.25    0.16
   5 -11   0    0.08    0.17
   5 -11   0    0.22    0.12
   5  11   0   -0.04    0.12
   5  11   0    0.34    0.12
   5  11   0    0.40    0.12
   5  11   0   -0.06    0.12
  -5  11   0    0.15    0.14
   5  11   0    0.21    0.14
  -5  11   0    0.22    0.11
  -5  11   0    0.01    0.12
  -5  11   0    0.28    0.11
  -5  11   0    0.08    0.12
  -6 -11   0   81.23    2.61
  -6 -11   0   81.49    2.68
   6 -11   0   75.10    2.67
   6 -11   0   69.59    3.26
   6 -11   0   77.88    2.60
  -6 -11   0   72.87    3.92
  -6 -11   0   71.72    2.83
   6 -11   0   73.53    3.03
   6  11   0   77.29    2.67
   6  11   0   76.65    2.60
  -6  11   0   75.40    3.42
  -6  11   0   77.17    2.60
  -6  11   0   69.19    2.88
   6  11   0   74.67    3.09
  -6  11   0   80.72    2.67
   7 -11   0   -0.27    0.19
  -7 -11   0   -0.18    0.15
   7 -11   0   -0.16    0.14
  -7 -11   0   -0.19    0.14
  -7 -11   0   -0.10    0.13
   7 -11   0   -0.04    0.18
  -7 -11   0   -0.21    0.13
  -7  11   0   -0.02    0.13
   7  11   0   -0.05    0.14
   7  11   0   -0.24    0.13
   7  11   0   -0.01    0.18
  -7  11   0   -0.03    0.14
  -7  11   0   -0.08    0.12
  -7  11   0    0.00    0.16
   8 -11   0    0.41    0.21
  -8 -11   0    0.04    0.16
   8 -11   0    0.44    0.17
   8 -11   0    0.20    0.23
  -8 -11   0    0.18    0.17
  -8 -11   0    0.52    0.17
  -8  11   0    0.33    0.15
   8  11   0    0.22    0.21
  -8  11   0    0.42    0.15
  -8  11   0    0.52    0.18
   8  11   0   -0.03    0.15
   8  11   0    0.26    0.16
   9 -11   0   -0.09    0.20
   9 -11   0   -0.14    0.16
  -9 -11   0    0.02    0.16
  -9 -11   0   -0.08    0.16
  -9 -11   0   -0.02    0.15
   9 -11   0    0.00    0.23
   9  11   0    0.09    0.21
   9  11   0    0.12    0.15
  -9  11   0   -0.03    0.17
 -10 -11   0    9.10    0.57
 -10 -11   0    9.03    0.54
 -10 -11   0    9.49    0.52
  10 -11   0    9.02    0.53
  10 -11   0    8.21    0.67
  10 -11   0    8.18    0.61
  10  11   0    8.65    0.52
  10  11   0    8.30    0.64
 -10  11   0    8.96    0.57
   0 -12   0  168.98    7.10
   0 -12   0  174.80    8.61
   0 -12   0  168.73    5.84
   0 -12   0  178.79    5.70
   0 -12   0  168.18    6.20
   0  12   0  166.25    5.84
   0  12   0  164.51    6.90
   0  12   0  174.85    7.49
   0  12   0  168.06    5.69
   0  12   0  171.28    6.29
  -1 -12   0    0.75    0.12
   1 -12   0    0.81    0.16
   1 -12   0    0.57    0.11
  -1 -12   0    0.60    0.15
  -1 -12   0    0.74    0.12
   1 -12   0    1.07    0.14
   1 -12   0    1.05    0.11
  -1 -12   0    0.84    0.11
   1 -12   0    0.62    0.12
  -1 -12   0    0.84    0.11
  -1  12   0    1.19    0.15
   1  12   0    0.76    0.14
   1  12   0    0.99    0.11
   1  12   0    0.97    0.13
   1  12   0    0.86    0.11
  -1  12   0    0.70    0.11
   1  12   0    0.82    0.15
  -1  12   0    0.99    0.16
  -1  12   0    0.91    0.14
   2 -12   0   37.97    1.58
  -2 -12   0   37.64    1.38
   2 -12   0   33.94    1.29
   2 -12   0   37.13    1.26
  -2 -12   0   35.43    1.30
  -2 -12   0   35.09    1.92
   2 -12   0   34.74    1.35
  -2 -12   0   37.70    1.27
   2 -12   0   35.79    1.89
  -2  12   0   37.47    1.40
   2  12   0   36.60    1.64
  -2  12   0   35.11    1.26
   2  12   0   37.02    1.49
  -2  12   0   34.73    1.47
  -2  12   0   35.94    1.29
   2  12   0   36.03    1.26
   2  12   0   36.88    1.54
   2  12   0   34.25    1.29
  -2  12   0   35.60    1.67
  -2  12   0   37.29    1.54
   3 -12   0    0.01    0.08
  -3 -12   0    0.02    0.09
   3 -12   0   -0.04    0.12
  -3 -12   0    0.01    0.12
   3 -12   0    0.04    0.09
   3 -12   0    0.03    0.09
  -3 -12   0    0.04    0.09
  -3 -12   0    0.01    0.09
   3 -12   0    0.06    0.10
  -3  12   0    0.05    0.08
   3  12   0   -0.02    0.11
   3  12   0    0.08    0.09
  -3  12   0    0.05    0.10
  -3  12   0    0.12    0.08
   3  12   0   -0.03    0.09
  -3  12   0    0.02    0.08
  -3  12   0   -0.02    0.11
   3  12   0    0.17    0.10
  -3  12   0    0.07    0.09
   3  12   0    0.10    0.11
   4 -12   0   81.11    2.72
  -4 -12   0   83.41    2.80
  -4 -12   0   75.52    4.11
  -4 -12   0   84.01    2.73
  -4 -12   0   80.09    2.97
   4 -12   0   80.96    3.41
   4 -12   0   77.44    2.79
   4 -12   0   77.85    2.95
   4  12   0   77.92    3.54
  -4  12   0   77.91    3.59
  -4  12   0   83.81    3.29
   4  12   0   78.25    2.79
  -4  12   0   76.71    2.71
  -4  12   0   84.42    2.79
  -4  12   0   78.59    3.21
  -4  12   0   79.96    3.02
   4  12   0   80.47    3.22
   4  12   0   79.89    3.29
  -5 -12   0   -0.22    0.15
   5 -12   0   -0.14    0.11
  -5 -12   0   -0.16    0.11
   5 -12   0   -0.03    0.17
   5 -12   0   -0.06    0.10
  -5 -12   0   -0.02    0.11
  -5 -12   0   -0.23    0.11
   5 -12   0   -0.02    0.11
  -5  12   0   -0.28    0.11
  -5  12   0   -0.12    0.10
   5  12   0   -0.18    0.13
  -5  12   0   -0.08    0.12
  -5  12   0   -0.15    0.13
   5  12   0   -0.13    0.12
  -5  12   0   -0.06    0.11
   5  12   0   -0.13    0.12
   5  12   0   -0.13    0.12
   6 -12   0    5.21    0.33
  -6 -12   0    4.49    0.34
  -6 -12   0    4.70    0.32
  -6 -12   0    5.15    0.47
   6 -12   0    5.11    0.33
   6 -12   0    5.16    0.45
  -6 -12   0    4.78    0.33
  -6  12   0    5.26    0.33
  -6  12   0    4.28    0.35
   6  12   0    4.78    0.42
   6  12   0    4.70    0.34
  -6  12   0    4.89    0.32
   6  12   0    4.84    0.33
  -6  12   0    5.03    0.41
  -7 -12   0    0.06    0.14
   7 -12   0    0.10    0.15
  -7 -12   0    0.20    0.14
   7 -12   0    0.15    0.18
  -7 -12   0   -0.02    0.17
  -7 -12   0    0.18    0.14
   7 -12   0    0.15    0.21
   7  12   0    0.11    0.14
  -7  12   0    0.26    0.13
   7  12   0    0.08    0.19
   7  12   0    0.09    0.15
  -7  12   0    0.30    0.15
  -7  12   0    0.16    0.14
  -8 -12   0   -0.24    0.14
  -8 -12   0   -0.04    0.15
   8 -12   0    0.03    0.22
   8 -12   0   -0.21    0.19
  -8 -12   0   -0.33    0.14
   8 -12   0   -0.25    0.14
   8  12   0   -0.23    0.15
  -8  12   0   -0.09    0.14
   8  12   0    0.07    0.20
  -8  12   0    0.04    0.16
  -8  12   0   -0.27    0.13
  -9 -12   0   -0.15    0.16
   9 -12   0    0.04    0.25
  -9 -12   0   -0.02    0.16
   9 -12   0   -0.07    0.17
   9 -12   0   -0.25    0.20
  -9 -12   0   -0.08    0.16
  -9  12   0   -0.17    0.18
  -9  12   0   -0.02    0.15
   9  12   0    0.04    0.16
   9  12   0   -0.30    0.21
 -10 -12   0   -0.08    0.18
 -10 -12   0   -0.13    0.18
  10 -12   0   -0.12    0.18
 -10 -12   0    0.03    0.18
  10 -12   0    0.39    0.27
  10  12   0   -0.23    0.23
 -10  12   0   -0.06    0.16
 -10  12   0   -0.01    0.18
  10  12   0    0.06    0.17
   0 -13   0    0.07    0.09
   0 -13   0    0.09    0.10
   0 -13   0    0.24    0.09
   0 -13   0    0.16    0.09
   0 -13   0    0.16    0.12
   0  13   0    0.16    0.09
   0  13   0    0.08    0.13
   0  13   0    0.25    0.11
   0  13   0    0.09    0.08
   0  13   0    0.09    0.09
   1 -13   0   -0.17    0.09
  -1 -13   0   -0.07    0.09
   1 -13   0   -0.20    0.09
   1 -13   0   -0.14    0.08
  -1 -13   0    0.03    0.09
  -1 -13   0    0.02    0.08
   1 -13   0    0.00    0.10
  -1  13   0   -0.10    0.08
   1  13   0   -0.08    0.08
   1  13   0   -0.23    0.10
   1  13   0   -0.23    0.09
  -1  13   0   -0.10    0.10
   1  13   0   -0.05    0.08
  -1  13   0   -0.02    0.08
   1  13   0   -0.06    0.12
  -1  13   0    0.03    0.12
  -1  13   0    0.04    0.08
   2 -13   0    0.15    0.11
  -2 -13   0   -0.06    0.11
   2 -13   0   -0.01    0.11
   2 -13   0    0.19    0.09
  -2 -13   0    0.16    0.09
   2 -13   0    0.09    0.09
   2 -13   0    0.10    0.09
  -2 -13   0    0.10    0.09
  -2 -13   0    0.10    0.09
  -2  13   0    0.14    0.09
  -2  13   0    0.11    0.08
   2  13   0    0.12    0.09
  -2  13   0    0.10    0.09
   2  13   0    0.11    0.10
   2  13   0    0.07    0.11
   2  13   0    0.16    0.11
  -2  13   0    0.02    0.07
   2  13   0    0.10    0.09
  -2  13   0   -0.01    0.11
  -2  13   0    0.03    0.12
  -3 -13   0    0.11    0.11
  -3 -13   0    0.05    0.11
   3 -13   0    0.17    0.14
   3 -13   0    0.00    0.12
   3 -13   0    0.00    0.11
   3 -13   0    0.01    0.10
  -3 -13   0    0.02    0.14
  -3 -13   0   -0.05    0.10
   3 -13   0   -0.08    0.09
   3  13   0    0.21    0.13
   3  13   0    0.01    0.10
   3  13   0    0.28    0.11
  -3  13   0    0.24    0.14
   3  13   0    0.15    0.13
  -3  13   0    0.08    0.10
   3  13   0    0.08    0.11
  -3  13   0    0.08    0.09
  -3  13   0   -0.02    0.09
  -3  13   0    0.07    0.10
  -3  13   0    0.09    0.12
  -4 -13   0    0.11    0.11
  -4 -13   0    0.12    0.11
   4 -13   0    0.27    0.11
   4 -13   0    0.12    0.11
  -4 -13   0    0.01    0.15
  -4 -13   0   -0.16    0.11
   4 -13   0    0.26    0.10
   4 -13   0    0.21    0.17
  -4  13   0    0.11    0.10
  -4  13   0    0.12    0.10
  -4  13   0    0.20    0.11
   4  13   0    0.19    0.11
  -4  13   0    0.16    0.14
  -4  13   0    0.14    0.12
  -4  13   0    0.06    0.13
   4  13   0    0.21    0.13
   4  13   0    0.05    0.11
   4  13   0    0.08    0.14
  -5 -13   0    0.32    0.16
  -5 -13   0    0.17    0.15
   5 -13   0    0.71    0.14
   5 -13   0    0.55    0.21
   5 -13   0    0.43    0.14
  -5 -13   0    0.32    0.18
  -5 -13   0    0.38    0.14
   5 -13   0    0.13    0.13
   5  13   0    0.14    0.15
  -5  13   0    0.36    0.15
  -5  13   0    0.47    0.13
  -5  13   0    0.19    0.14
  -5  13   0    0.46    0.14
   5  13   0    0.62    0.16
   5  13   0    0.17    0.15
   5  13   0    0.59    0.19
  -5  13   0    0.63    0.13
  -5  13   0    0.44    0.18
  -6 -13   0   44.51    1.56
   6 -13   0   42.82    1.60
  -6 -13   0   46.42    1.61
  -6 -13   0   40.19    2.34
  -6 -13   0   41.99    1.70
   6 -13   0   42.20    1.96
  -6  13   0   44.33    1.84
   6  13   0   44.73    1.60
   6  13   0   43.67    1.56
  -6  13   0   47.31    1.62
  -6  13   0   41.62    1.73
   6  13   0   43.87    1.87
  -6  13   0   42.40    2.05
   6  13   0   44.46    1.89
  -6  13   0   44.61    1.56
   7 -13   0    0.11    0.15
  -7 -13   0    0.13    0.14
   7 -13   0    0.01    0.21
  -7 -13   0    0.12    0.14
  -7 -13   0   -0.12    0.17
  -7 -13   0    0.04    0.15
  -7  13   0    0.03    0.14
   7  13   0   -0.05    0.15
   7  13   0    0.00    0.14
  -7  13   0    0.07    0.14
   7  13   0    0.03    0.19
  -7  13   0    0.06    0.15
   8 -13   0    1.06    0.21
  -8 -13   0    1.42    0.21
   8 -13   0    1.25    0.28
  -8 -13   0    1.23    0.20
  -8 -13   0    1.11    0.22
  -8  13   0    1.07    0.19
  -8  13   0    1.18    0.22
   8  13   0    1.01    0.20
   8  13   0    0.91    0.25
   9 -13   0   -0.11    0.17
  -9 -13   0   -0.14    0.17
   9 -13   0   -0.02    0.24
  -9 -13   0   -0.11    0.16
  -9 -13   0   -0.13    0.16
  -9  13   0   -0.06    0.18
   9  13   0    0.05    0.16
   9  13   0   -0.36    0.22
  -9  13   0   -0.18    0.15
 -10 -13   0    1.86    0.27
 -10 -13   0    2.05    0.28
  10 -13   0    1.64    0.27
 -10 -13   0    1.86    0.26
  10 -13   0    2.28    0.37
 -10  13   0    1.65    0.31
  10  13   0    1.92    0.26
 -10  13   0    2.08    0.28
  10  13   0    1.47    0.33
   0 -14   0   58.32    2.52
   0 -14   0   57.57    2.08
   0 -14   0   59.90    3.08
   0 -14   0   60.49    2.20
   0 -14   0   60.00    2.03
   0  14   0   56.96    2.47
   0  14   0   59.99    2.04
   0  14   0   58.96    2.09
   0  14   0   60.76    2.68
  -1 -14   0    0.82    0.13
  -1 -14   0    0.86    0.13
  -1 -14   0    0.83    0.19
   1 -14   0    0.86    0.15
   1 -14   0    0.95    0.12
   1 -14   0    0.69    0.12
  -1 -14   0    0.88    0.13
   1 -14   0    0.93    0.18
   1 -14   0    0.69    0.13
  -1 -14   0    1.00    0.13
   1  14   0    0.87    0.13
  -1  14   0    0.92    0.17
   1  14   0    0.73    0.12
   1  14   0    0.90    0.15
  -1  14   0    0.78    0.16
  -1  14   0    0.69    0.12
   1  14   0    0.63    0.17
  -1  14   0    0.78    0.13
   1  14   0    0.78    0.16
  -1  14   0    0.96    0.13
   2 -14   0   18.09    0.79
   2 -14   0   20.00    0.74
   2 -14   0   20.70    0.92
   2 -14   0   19.37    1.10
  -2 -14   0   18.19    1.13
  -2 -14   0   20.27    0.75
  -2 -14   0   19.82    0.77
  -2 -14   0   20.68    0.80
   2 -14   0   18.80    0.76
   2  14   0   20.72    0.92
  -2  14   0   20.32    0.91
  -2  14   0   19.13    0.98
  -2  14   0   19.77    0.74
  -2  14   0   20.38    0.82
   2  14   0   19.42    0.96
   2  14   0   19.66    0.74
   2  14   0   21.24    0.87
  -2  14   0   19.35    0.76
   2  14   0   19.21    0.76
   3 -14   0    0.02    0.14
   3 -14   0    0.07    0.10
   3 -14   0   -0.09    0.11
   3 -14   0    0.16    0.13
  -3 -14   0    0.11    0.12
  -3 -14   0    0.09    0.11
  -3 -14   0    0.11    0.15
  -3 -14   0    0.03    0.11
   3 -14   0    0.02    0.11
   3  14   0    0.21    0.12
  -3  14   0    0.08    0.11
  -3  14   0    0.24    0.10
  -3  14   0    0.21    0.11
   3  14   0    0.03    0.13
   3  14   0    0.37    0.13
   3  14   0    0.12    0.13
  -3  14   0   -0.07    0.10
  -3  14   0    0.05    0.14
   3  14   0    0.11    0.11
  -3  14   0    0.23    0.13
  -4 -14   0    8.19    0.62
   4 -14   0    8.87    0.42
   4 -14   0    9.36    0.42
  -4 -14   0    9.28    0.44
  -4 -14   0    9.48    0.45
   4 -14   0    9.03    0.43
  -4 -14   0    9.08    0.42
   4 -14   0    8.80    0.54
  -4  14   0    9.47    0.43
  -4  14   0    7.67    0.55
  -4  14   0    8.55    0.46
   4  14   0    9.04    0.51
  -4  14   0    9.18    0.51
  -4  14   0    8.56    0.47
   4  14   0    8.73    0.43
  -4  14   0    9.28    0.42
   4  14   0    9.42    0.51
  -5 -14   0    0.00    0.14
   5 -14   0   -0.04    0.19
  -5 -14   0   -0.07    0.13
   5 -14   0    0.02    0.13
   5 -14   0    0.00    0.13
  -5 -14   0    0.07    0.13
  -5  14   0   -0.11    0.15
  -5  14   0    0.10    0.13
  -5  14   0   -0.14    0.12
  -5  14   0    0.03    0.12
   5  14   0   -0.07    0.14
   5  14   0   -0.14    0.14
  -5  14   0   -0.01    0.14
   5  14   0   -0.30    0.16
   5  14   0    0.05    0.13
  -5  14   0   -0.01    0.17
  -6 -14   0    7.48    0.42
  -6 -14   0    7.57    0.40
  -6 -14   0    7.23    0.59
   6 -14   0    7.37    0.54
   6 -14   0    6.98    0.42
  -6 -14   0    7.65    0.43
  -6  14   0    7.63    0.41
  -6  14   0    7.17    0.45
   6  14   0    7.45    0.42
   6  14   0    7.60    0.41
  -6  14   0    7.32    0.39
   6  14   0    7.51    0.52
  -6  14   0    7.42    0.45
   6  14   0    7.75    0.48
  -7 -14   0    0.05    0.15
   7 -14   0    0.05    0.15
  -7 -14   0    0.00    0.14
  -7 -14   0    0.07    0.14
   7 -14   0    0.00    0.21
  -7  14   0    0.09    0.14
   7  14   0   -0.10    0.15
  -7  14   0    0.00    0.15
   7  14   0    0.20    0.21
  -7  14   0    0.07    0.15
  -7  14   0    0.13    0.14
   7  14   0   -0.02    0.15
  -8 -14   0    0.12    0.16
  -8 -14   0   -0.07    0.16
   8 -14   0    0.21    0.18
  -8 -14   0    0.15    0.16
   8 -14   0   -0.01    0.23
   8  14   0    0.11    0.16
  -8  14   0    0.04    0.16
   8  14   0   -0.10    0.22
  -8  14   0    0.12    0.17
  -8  14   0    0.14    0.18
  -9 -14   0   -0.10    0.16
   9 -14   0   -0.10    0.17
  -9 -14   0   -0.09    0.17
   9 -14   0   -0.13    0.24
  -9 -14   0   -0.10    0.17
   9  14   0   -0.31    0.23
  -9  14   0    0.02    0.18
   9  14   0   -0.24    0.15
  -9  14   0    0.02    0.16
  -9  14   0   -0.33    0.18
 -10 -14   0    6.23    0.45
  10  14   0    5.71    0.57
 -10  14   0    6.06    0.52
   0 -15   0    0.05    0.13
   0 -15   0   -0.21    0.10
   0 -15   0   -0.01    0.10
   0 -15   0   -0.06    0.10
   0 -15   0    0.03    0.11
   0  15   0    0.18    0.13
   0  15   0   -0.03    0.10
   0  15   0   -0.02    0.10
   0  15   0   -0.02    0.14
   1 -15   0    0.29    0.11
   1 -15   0    0.13    0.12
  -1 -15   0    0.40    0.12
  -1 -15   0    0.42    0.12
   1 -15   0    0.36    0.13
  -1 -15   0    0.41    0.12
   1 -15   0    0.25    0.11
   1 -15   0    0.23    0.16
  -1 -15   0    0.41    0.12
  -1 -15   0    0.06    0.15
  -1  15   0    0.47    0.11
  -1  15   0    0.35    0.12
  -1  15   0    0.45    0.13
   1  15   0    0.41    0.12
   1  15   0    0.46    0.17
   1  15   0    0.31    0.13
   1  15   0    0.58    0.12
  -1  15   0    0.47    0.17
   1  15   0    0.36    0.15
  -1  15   0    0.26    0.14
   2 -15   0   40.83    2.26
  -2 -15   0   43.81    1.56
   2 -15   0   41.11    1.54
  -2 -15   0   45.22    1.64
  -2 -15   0   44.26    1.52
   2 -15   0   42.96    1.62
   2 -15   0   43.72    1.51
   2 -15   0   43.44    1.88
  -2 -15   0   38.92    2.29
   2  15   0   42.80    1.55
  -2  15   0   43.65    1.51
   2  15   0   44.12    1.77
  -2  15   0   42.98    1.67
  -2  15   0   44.36    1.84
  -2  15   0   42.92    2.00
   2  15   0   43.37    1.51
   2  15   0   42.75    1.97
   2  15   0   42.68    1.85
   3 -15   0   -0.23    0.11
   3 -15   0   -0.08    0.14
  -3 -15   0   -0.17    0.11
  -3 -15   0   -0.17    0.11
  -3 -15   0   -0.18    0.11
   3 -15   0   -0.19    0.10
  -3 -15   0   -0.16    0.13
   3 -15   0   -0.13    0.12
  -3  15   0   -0.06    0.10
  -3  15   0   -0.12    0.14
   3  15   0    0.13    0.13
  -3  15   0   -0.16    0.10
   3  15   0   -0.09    0.13
  -3  15   0   -0.10    0.10
  -3  15   0   -0.03    0.13
   3  15   0   -0.15    0.11
   3  15   0   -0.07    0.11
   3  15   0   -0.11    0.13
   4 -15   0   23.64    0.90
  -4 -15   0   24.80    0.90
   4 -15   0   23.12    0.92
  -4 -15   0   20.14    1.34
  -4 -15   0   24.34    0.93
   4 -15   0   23.72    1.12
  -4 -15   0   23.88    0.97
   4  15   0   23.76    1.07
  -4  15   0   23.93    1.00
   4  15   0   24.19    1.09
  -4  15   0   25.07    1.09
   4  15   0   24.36    0.93
  -4  15   0   24.51    0.92
  -4  15   0   24.37    0.89
  -4  15   0   21.98    1.18
   5 -15   0    0.50    0.16
   5 -15   0    0.32    0.15
   5 -15   0    0.59    0.21
  -5 -15   0    0.31    0.15
  -5 -15   0    0.41    0.20
  -5 -15   0    0.29    0.16
  -5 -15   0    0.64    0.16
   5  15   0    0.34    0.16
   5  15   0    0.42    0.18
  -5  15   0    0.67    0.17
  -5  15   0    0.66    0.21
  -5  15   0    0.44    0.15
  -5  15   0    0.58    0.15
  -5  15   0    0.54    0.17
   5  15   0    0.45    0.16
  -5  15   0    0.54    0.15
   5  15   0    0.59    0.17
   6 -15   0    7.31    0.54
   6 -15   0    7.40    0.43
  -6 -15   0    7.80    0.44
  -6 -15   0    6.71    0.62
  -6 -15   0    7.76    0.41
  -6 -15   0    7.38    0.43
   6  15   0    7.87    0.43
   6  15   0    6.93    0.52
  -6  15   0    7.39    0.45
   6  15   0    7.62    0.41
  -6  15   0    7.58    0.41
  -6  15   0    8.34    0.44
  -6  15   0    7.55    0.46
   6  15   0    8.02    0.49
  -7 -15   0   -0.18    0.14
  -7 -15   0   -0.01    0.15
   7 -15   0    0.01    0.22
  -7 -15   0    0.01    0.15
   7 -15   0   -0.14    0.15
   7  15   0   -0.24    0.15
   7  15   0   -0.23    0.19
  -7  15   0   -0.19    0.14
   7  15   0   -0.14    0.15
  -7  15   0    0.01    0.14
  -7  15   0   -0.18    0.15
  -7  15   0   -0.03    0.14
   8 -15   0    0.23    0.24
   8 -15   0    0.13    0.17
  -8 -15   0    0.07    0.17
  -8 -15   0    0.12    0.17
  -8 -15   0   -0.08    0.16
  -8  15   0    0.28    0.19
   8  15   0   -0.19    0.17
   8  15   0    0.31    0.23
  -8  15   0    0.11    0.16
  -8  15   0    0.05    0.17
  -9 -15   0   -0.26    0.17
   9 -15   0   -0.22    0.18
  -9 -15   0    0.16    0.18
  -9 -15   0    0.01    0.17
   9 -15   0    0.17    0.26
  -9  15   0   -0.06    0.18
  -9  15   0    0.00    0.19
  -9  15   0    0.05    0.18
   9  15   0    0.04    0.17
   9  15   0   -0.13    0.23
   0 -16   0   11.96    0.50
   0 -16   0   11.81    0.53
   0 -16   0   11.64    0.75
   0 -16   0   11.49    0.59
   0 -16   0   11.82    0.51
   0  16   0   11.76    0.67
   0  16   0   11.53    0.63
   0  16   0   11.77    0.52
   0  16   0   12.02    0.51
  -1 -16   0    0.08    0.11
  -1 -16   0    0.03    0.11
   1 -16   0    0.03    0.13
   1 -16   0   -0.17    0.11
  -1 -16   0   -0.15    0.15
   1 -16   0    0.06    0.11
  -1 -16   0   -0.16    0.11
   1 -16   0   -0.10    0.15
   1 -16   0   -0.15    0.12
   1  16   0   -0.15    0.14
  -1  16   0   -0.16    0.11
   1  16   0   -0.17    0.15
   1  16   0    0.13    0.11
  -1  16   0    0.04    0.14
  -1  16   0   -0.10    0.12
  -1  16   0    0.02    0.15
   1  16   0    0.17    0.12
  -1  16   0   -0.05    0.10
  -2 -16   0    9.00    0.45
  -2 -16   0    9.66    0.44
   2 -16   0    8.97    0.42
   2 -16   0    9.19    0.51
   2 -16   0    9.56    0.43
  -2 -16   0    8.95    0.42
  -2 -16   0    7.65    0.61
   2 -16   0    8.38    0.42
   2 -16   0    8.36    0.60
   2  16   0    9.22    0.44
  -2  16   0    9.30    0.42
  -2  16   0    9.19    0.53
   2  16   0    8.63    0.48
   2  16   0    9.01    0.54
   2  16   0    9.52    0.42
   2  16   0    8.49    0.53
  -2  16   0    8.79    0.45
  -2  16   0    9.22    0.56
   3 -16   0    0.05    0.15
   3 -16   0    0.08    0.12
   3 -16   0    0.14    0.16
   3 -16   0    0.18    0.13
  -3 -16   0   -0.09    0.12
  -3 -16   0   -0.01    0.14
  -3 -16   0   -0.24    0.13
  -3 -16   0   -0.11    0.15
  -3  16   0    0.13    0.17
  -3  16   0    0.04    0.13
   3  16   0   -0.25    0.13
  -3  16   0    0.18    0.11
   3  16   0    0.12    0.15
   3  16   0    0.09    0.15
  -3  16   0    0.06    0.15
  -3  16   0    0.09    0.13
   3  16   0    0.01    0.13
   4 -16   0    8.00    0.51
   4 -16   0    7.61    0.40
  -4 -16   0    7.62    0.43
  -4 -16   0    6.50    0.58
  -4 -16   0    7.85    0.40
   4 -16   0    7.71    0.41
  -4 -16   0    7.98    0.42
  -4  16   0    7.60    0.44
  -4  16   0    7.68    0.49
  -4  16   0    8.04    0.41
   4  16   0    7.45    0.48
  -4  16   0    7.06    0.52
   4  16   0    7.56    0.42
  -4  16   0    7.54    0.39
   4  16   0    8.17    0.50
   5 -16   0   -0.34    0.14
  -5 -16   0   -0.18    0.13
  -5 -16   0   -0.11    0.16
   5 -16   0   -0.04    0.18
  -5 -16   0    0.06    0.14
  -5 -16   0   -0.23    0.12
  -5  16   0   -0.35    0.12
   5  16   0   -0.18    0.16
   5  16   0   -0.11    0.13
  -5  16   0   -0.09    0.14
   5  16   0   -0.09    0.13
  -5  16   0   -0.32    0.13
  -5  16   0    0.03    0.14
   5  16   0   -0.12    0.14
  -6 -16   0    3.93    0.32
  -6 -16   0    4.39    0.34
  -6 -16   0    3.88    0.34
   6 -16   0    3.91    0.34
   6 -16   0    4.05    0.43
  -6  16   0    3.95    0.32
   6  16   0    3.97    0.33
   6  16   0    4.16    0.38
  -6  16   0    4.39    0.33
   6  16   0    3.72    0.33
  -6  16   0    3.84    0.36
   6  16   0    3.68    0.42
  -7 -16   0   -0.16    0.15
  -7 -16   0    0.04    0.15
   7 -16   0   -0.16    0.16
  -7 -16   0    0.11    0.16
   7 -16   0    0.01    0.22
   7  16   0   -0.12    0.15
   7  16   0   -0.16    0.16
  -7  16   0   -0.06    0.15
  -7  16   0    0.12    0.18
   7  16   0   -0.09    0.19
  -7  16   0   -0.03    0.15
  -8 -16   0    1.08    0.21
  -8 -16   0    0.97    0.21
  -8 -16   0    0.87    0.21
   8 -16   0    0.99    0.23
   8 -16   0    1.04    0.29
   8  16   0    0.77    0.21
  -8  16   0    0.95    0.23
   8  16   0    0.67    0.25
  -8  16   0    1.00    0.20
  -8  16   0    0.84    0.22
  -9 -16   0    0.42    0.21
  -9 -16   0    0.55    0.20
   9 -16   0    0.29    0.22
   9 -16   0    0.52    0.28
  -9 -16   0    0.56    0.20
  -9  16   0    0.54    0.22
  -9  16   0    0.62    0.23
   9  16   0    0.65    0.21
  -9  16   0    0.31    0.20
   9  16   0    0.20    0.26
   0 -17   0   -0.01    0.13
   0 -17   0   -0.01    0.15
   0 -17   0   -0.18    0.12
   0  17   0   -0.14    0.12
   0  17   0   -0.11    0.14
   0  17   0   -0.28    0.16
   0  17   0   -0.09    0.12
   1 -17   0    1.51    0.16
  -1 -17   0    0.87    0.22
   1 -17   0    1.35    0.19
   1 -17   0    1.13    0.17
  -1 -17   0    1.06    0.17
   1 -17   0    1.04    0.17
  -1 -17   0    1.42    0.18
   1 -17   0    1.25    0.22
  -1 -17   0    1.23    0.17
  -1  17   0    1.57    0.22
  -1  17   0    1.51    0.24
   1  17   0    1.14    0.21
  -1  17   0    1.15    0.18
  -1  17   0    1.27    0.18
  -1  17   0    1.38    0.17
   1  17   0    1.43    0.18
   1  17   0    1.38    0.18
   1  17   0    0.97    0.22
  -2 -17   0   12.44    0.90
   2 -17   0   14.78    0.61
   2 -17   0   14.59    0.74
   2 -17   0   14.52    0.62
   2 -17   0   13.78    0.90
  -2 -17   0   14.89    0.65
  -2 -17   0   16.40    0.64
   2 -17   0   14.94    0.64
  -2 -17   0   15.26    0.62
   2  17   0   14.70    0.79
  -2  17   0   14.79    0.82
  -2  17   0   14.25    0.75
   2  17   0   15.58    0.61
   2  17   0   15.40    0.64
   2  17   0   14.41    0.76
  -2  17   0   14.42    0.66
  -2  17   0   15.27    0.61
  -2  17   0   15.50    0.63
   3 -17   0    0.93    0.20
  -3 -17   0    0.89    0.17
  -3 -17   0    1.04    0.17
   3 -17   0    0.98    0.17
   3 -17   0    0.71    0.16
  -3 -17   0    0.63    0.22
  -3 -17   0    0.93    0.17
  -3  17   0    0.75    0.16
   3  17   0    0.97    0.17
  -3  17   0    0.88    0.20
  -3  17   0    1.03    0.17
   3  17   0    0.89    0.20
  -3  17   0    0.70    0.21
   3  17   0    0.86    0.20
   3  17   0    0.94    0.17
  -3  17   0    0.75    0.17
   4 -17   0   25.79    1.04
  -4 -17   0   27.35    1.02
   4 -17   0   27.57    1.27
  -4 -17   0   26.11    1.09
  -4 -17   0   27.81    1.05
   4 -17   0   26.29    1.02
  -4  17   0   27.63    1.02
  -4  17   0   27.19    1.13
  -4  17   0   28.38    1.23
   4  17   0   27.12    1.23
  -4  17   0   28.80    1.05
  -4  17   0   25.01    1.35
   4  17   0   24.79    1.19
   4  17   0   25.85    1.02
   4  17   0   27.54    1.05
  -5 -17   0    0.17    0.14
   5 -17   0   -0.15    0.15
   5 -17   0    0.14    0.19
  -5 -17   0    0.02    0.14
  -5 -17   0    0.22    0.15
   5  17   0    0.36    0.17
  -5  17   0    0.06    0.14
   5  17   0    0.15    0.15
  -5  17   0    0.14    0.15
  -5  17   0   -0.06    0.14
   5  17   0    0.07    0.15
   5  17   0   -0.09    0.18
  -5  17   0    0.12    0.16
   6 -17   0    6.33    0.41
  -6 -17   0    6.42    0.42
  -6 -17   0    6.21    0.40
  -6 -17   0    6.47    0.41
   6 -17   0    6.79    0.52
   6  17   0    5.91    0.40
  -6  17   0    5.97    0.44
  -6  17   0    6.13    0.39
  -6  17   0    7.08    0.42
   6  17   0    6.97    0.47
   6  17   0    5.91    0.40
   6  17   0    6.07    0.50
  -7 -17   0    0.22    0.18
   7 -17   0    0.36    0.24
  -7 -17   0    0.27    0.17
   7 -17   0    0.20    0.18
  -7 -17   0    0.27    0.17
  -7  17   0    0.25    0.17
   7  17   0    0.24    0.18
   7  17   0    0.28    0.18
  -7  17   0    0.15    0.18
   7  17   0    0.17    0.21
   8 -17   0    1.55    0.32
  -8 -17   0    0.69    0.21
   8 -17   0    0.52    0.21
  -8 -17   0    0.92    0.22
  -8 -17   0    0.76    0.20
   8  17   0    0.79    0.22
   8  17   0    0.28    0.24
  -8  17   0    0.85    0.21
  -8  17   0    0.70    0.22
   0 -18   0    2.70    0.27
   0 -18   0    2.98    0.28
   0 -18   0    3.26    0.38
   0 -18   0    2.95    0.27
   0  18   0    3.62    0.29
   0  18   0    2.23    0.35
   0  18   0    2.86    0.35
   0  18   0    3.49    0.28
  -1 -18   0   -0.11    0.13
  -1 -18   0   -0.03    0.13
  -1 -18   0   -0.12    0.12
   1 -18   0    0.01    0.13
  -1 -18   0   -0.16    0.17
   1 -18   0    0.07    0.13
   1 -18   0   -0.08    0.12
   1 -18   0   -0.29    0.16
  -1  18   0   -0.05    0.12
  -1  18   0    0.12    0.13
   1  18   0   -0.02    0.13
   1  18   0    0.05    0.12
  -1  18   0   -0.13    0.14
   1  18   0   -0.25    0.15
   1  18   0   -0.28    0.16
  -1  18   0   -0.26    0.15
  -1  18   0   -0.24    0.16
  -2 -18   0    0.60    0.16
   2 -18   0    0.62    0.15
  -2 -18   0    0.64    0.20
  -2 -18   0    0.61    0.15
   2 -18   0    0.58    0.17
   2 -18   0    0.79    0.15
  -2 -18   0    0.44    0.15
   2 -18   0    0.56    0.19
  -2  18   0    0.27    0.19
  -2  18   0    0.79    0.15
  -2  18   0    0.63    0.15
   2  18   0    0.65    0.15
   2  18   0    0.48    0.16
  -2  18   0    0.45    0.18
   2  18   0    0.52    0.18
  -2  18   0    0.49    0.14
   3 -18   0   -0.10    0.18
   3 -18   0    0.37    0.15
  -3 -18   0    0.32    0.16
  -3 -18   0    0.43    0.16
  -3 -18   0    0.43    0.16
   3 -18   0    0.40    0.15
  -3  18   0    0.43    0.16
  -3  18   0    0.00    0.18
  -3  18   0    0.09    0.15
  -3  18   0   -0.07    0.19
   3  18   0    0.28    0.16
   3  18   0    0.21    0.19
   3  18   0    0.45    0.16
  -4 -18   0   15.81    0.65
  -4 -18   0   14.34    0.67
   4 -18   0   14.51    0.77
  -4 -18   0   14.56    0.62
   4 -18   0   13.47    0.64
   4  18   0   14.66    0.64
  -4  18   0   14.45    0.75
  -4  18   0   15.11    0.65
  -4  18   0   14.54    0.62
   4  18   0   14.64    0.76
   4  18   0   13.12    0.72
  -4  18   0   14.38    0.69
   4  18   0   14.84    0.63
   5 -18   0   -0.28    0.14
  -5 -18   0   -0.15    0.14
  -5 -18   0   -0.01    0.14
  -5 -18   0   -0.08    0.13
   5 -18   0    0.18    0.19
   5  18   0   -0.41    0.17
  -5  18   0   -0.23    0.13
  -5  18   0   -0.01    0.14
   5  18   0   -0.03    0.14
  -5  18   0   -0.10    0.14
   5  18   0   -0.14    0.15
   5  18   0   -0.11    0.15
  -6 -18   0    5.70    0.39
   6 -18   0    4.98    0.39
  -6 -18   0    4.81    0.39
   6 -18   0    5.37    0.47
  -6 -18   0    4.84    0.37
   6  18   0    4.66    0.38
  -6  18   0    5.63    0.41
   6  18   0    4.52    0.45
  -6  18   0    5.89    0.39
  -6  18   0    5.19    0.37
   6  18   0    4.21    0.37
   6  18   0    5.55    0.44
  -7 -18   0    0.05    0.17
  -7 -18   0    0.16    0.17
   7 -18   0    0.23    0.23
  -7 -18   0    0.05    0.16
   7 -18   0    0.28    0.19
  -7  18   0    0.22    0.19
  -7  18   0    0.29    0.18
   7  18   0    0.08    0.18
   7  18   0    0.13    0.21
   8 -18   0   19.38    1.06
  -8 -18   0   19.66    0.83
  -8 -18   0   19.56    0.90
  -8 -18   0   19.74    0.86
   8 -18   0   19.84    0.89
  -8  18   0   18.54    0.93
   8  18   0   17.28    0.99
  -8  18   0   19.98    0.86
   8  18   0   18.65    0.85
   0 -19   0   -0.10    0.13
   0 -19   0   -0.07    0.14
   0 -19   0   -0.19    0.12
   0 -19   0   -0.17    0.12
   0  19   0   -0.15    0.12
   0  19   0   -0.26    0.14
   0  19   0   -0.37    0.16
   0  19   0   -0.09    0.13
  -1 -19   0   -0.05    0.12
  -1 -19   0   -0.36    0.14
   1 -19   0   -0.06    0.14
   1 -19   0   -0.06    0.13
   1 -19   0    0.09    0.13
  -1  19   0    0.03    0.17
  -1  19   0   -0.12    0.12
   1  19   0   -0.05    0.16
  -1  19   0   -0.05    0.13
  -1  19   0   -0.36    0.17
   1  19   0   -0.20    0.17
   1  19   0   -0.39    0.14
   2 -19   0   26.20    1.56
  -2 -19   0   28.29    1.06
   2 -19   0   28.56    1.09
   2 -19   0   27.65    1.30
  -2 -19   0   27.76    1.13
  -2 -19   0   29.58    1.09
   2 -19   0   27.11    1.05
  -2  19   0   26.39    1.15
   2  19   0   26.51    1.29
  -2  19   0   28.69    1.30
   2  19   0   28.89    1.09
   2  19   0   29.62    1.07
  -2  19   0   26.54    1.39
  -2  19   0   29.70    1.09
  -2  19   0   29.24    1.06
  -3 -19   0    0.74    0.18
  -3 -19   0    0.87    0.18
   3 -19   0    0.81    0.18
   3 -19   0    0.92    0.21
  -3 -19   0    1.23    0.19
   3 -19   0    0.91    0.17
  -3  19   0    0.84    0.17
   3  19   0    0.94    0.18
  -3  19   0    0.86    0.18
  -3  19   0    0.42    0.20
   3  19   0    0.88    0.18
   3  19   0    0.75    0.22
   4 -19   0   10.80    0.54
   4 -19   0   11.16    0.65
  -4 -19   0   10.90    0.53
  -4 -19   0   10.99    0.57
  -4 -19   0   11.64    0.55
  -4  19   0   12.07    0.56
  -4  19   0   11.90    0.54
   4  19   0   11.27    0.55
  -4  19   0   11.35    0.59
   4  19   0   11.73    0.66
  -4  19   0   10.99    0.64
   4  19   0   11.17    0.54
  -5 -19   0   -0.04    0.16
   5 -19   0   -0.20    0.15
  -5 -19   0   -0.22    0.14
   5 -19   0    0.21    0.19
  -5 -19   0   -0.31    0.13
   5  19   0   -0.32    0.14
  -5  19   0   -0.06    0.14
  -5  19   0   -0.02    0.15
  -5  19   0   -0.11    0.14
   5  19   0   -0.12    0.15
   5  19   0    0.02    0.17
   6 -19   0    0.38    0.19
   6 -19   0    0.68    0.23
  -6 -19   0    0.05    0.16
  -6 -19   0    0.30    0.18
  -6 -19   0    0.37    0.17
   6  19   0    0.15    0.21
   6  19   0    0.26    0.18
  -6  19   0    0.49    0.20
  -6  19   0    0.26    0.17
   6  19   0    0.50    0.19
   6  19   0    0.41    0.19
   7 -19   0    0.14    0.24
   7 -19   0   -0.03    0.18
  -7 -19   0   -0.16    0.17
  -7 -19   0   -0.03    0.16
  -7 -19   0   -0.09    0.17
  -7  19   0   -0.04    0.19
   7  19   0   -0.13    0.18
  -7  19   0   -0.12    0.17
   7  19   0   -0.33    0.21
   8 -19   0    0.40    0.26
  -8 -19   0   -0.11    0.19
  -8 -19   0    0.04    0.18
   8 -19   0    0.20    0.21
   8  19   0   -0.19    0.19
  -8  19   0   -0.11    0.18
   8  19   0   -0.06    0.23
  -8  19   0    0.21    0.20
   0 -20   0   38.18    1.52
   0 -20   0   39.28    1.45
   0 -20   0   37.94    1.41
   0  20   0   41.16    1.42
   0  20   0   34.88    1.84
   0  20   0   37.98    1.73
   0  20   0   42.67    1.47
   1 -20   0    0.04    0.16
   1 -20   0   -0.12    0.15
  -1 -20   0    0.15    0.14
  -1 -20   0    0.16    0.14
  -1 -20   0    0.10    0.16
   1  20   0    0.15    0.15
  -1  20   0   -0.14    0.19
   1  20   0    0.33    0.15
  -1  20   0   -0.14    0.15
  -1  20   0    0.18    0.18
   1  20   0    0.20    0.19
  -1  20   0   -0.11    0.15
   2 -20   0    6.32    0.39
  -2 -20   0    6.38    0.39
   2 -20   0    5.66    0.51
  -2 -20   0    5.52    0.38
  -2 -20   0    6.07    0.37
   2 -20   0    5.66    0.36
   2  20   0    6.13    0.38
   2  20   0    5.61    0.48
  -2  20   0    5.74    0.38
  -2  20   0    5.27    0.39
  -2  20   0    5.51    0.47
   2  20   0    6.63    0.40
  -2  20   0    5.91    0.40
   3 -20   0    0.12    0.17
  -3 -20   0    0.01    0.15
   3 -20   0    0.20    0.16
  -3 -20   0    0.20    0.15
  -3 -20   0    0.19    0.15
   3  20   0    0.19    0.16
  -3  20   0   -0.20    0.17
  -3  20   0    0.13    0.15
  -3  20   0    0.06    0.14
   3  20   0    0.08    0.16
  -3  20   0    0.04    0.14
   3  20   0    0.15    0.19
   4 -20   0    0.10    0.18
  -4 -20   0   -0.25    0.15
  -4 -20   0    0.10    0.15
  -4 -20   0   -0.03    0.13
   4 -20   0   -0.11    0.15
  -4  20   0    0.07    0.15
   4  20   0    0.02    0.18
   4  20   0   -0.11    0.15
  -4  20   0   -0.09    0.15
   4  20   0    0.05    0.14
  -4  20   0   -0.08    0.16
   5 -20   0    0.35    0.21
  -5 -20   0   -0.07    0.15
  -5 -20   0   -0.14    0.16
   5 -20   0   -0.03    0.17
  -5 -20   0   -0.20    0.15
  -5  20   0    0.09    0.16
   5  20   0    0.02    0.16
  -5  20   0   -0.06    0.15
   5  20   0   -0.08    0.18
   5  20   0   -0.16    0.16
  -5  20   0   -0.01    0.16
  -6 -20   0    0.13    0.16
  -6 -20   0    0.44    0.19
   6 -20   0    0.20    0.19
  -6 -20   0    0.08    0.18
   6 -20   0    0.43    0.23
  -6  20   0    0.56    0.20
   6  20   0   -0.19    0.17
  -6  20   0    0.31    0.18
   6  20   0    0.41    0.20
   6  20   0   -0.01    0.21
   6  20   0    0.02    0.18
  -7 -20   0    0.25    0.18
   7 -20   0    0.53    0.25
  -7 -20   0   -0.07    0.19
  -7 -20   0    0.14    0.19
   7 -20   0    0.41    0.21
   7  20   0    0.08    0.22
   7  20   0   -0.01    0.19
  -7  20   0    0.34    0.19
  -7  20   0    0.00    0.20
   0 -21   0    0.30    0.17
   0 -21   0    0.13    0.15
   0  21   0    0.07    0.16
   0  21   0    0.17    0.18
   0  21   0    0.32    0.16
  -1 -21   0    0.13    0.15
   1 -21   0    0.08    0.15
   1 -21   0    0.15    0.15
  -1 -21   0    0.16    0.14
  -1 -21   0    0.15    0.15
   1  21   0   -0.06    0.16
   1  21   0    0.00    0.19
   1  21   0    0.24    0.16
  -1  21   0    0.13    0.16
  -1  21   0   -0.08    0.19
  -1  21   0    0.02    0.15
  -2 -21   0    4.87    0.36
   2 -21   0    4.39    0.37
  -2 -21   0    3.63    0.35
  -2 -21   0    4.71    0.34
  -2  21   0    4.67    0.36
   2  21   0    4.69    0.36
   2  21   0    5.43    0.38
   2  21   0    4.27    0.45
  -2  21   0    3.98    0.44
  -2  21   0    4.62    0.37
  -3 -21   0    0.39    0.17
   3 -21   0    0.27    0.17
  -3 -21   0    0.06    0.15
  -3 -21   0    0.36    0.16
   3  21   0    0.41    0.17
  -3  21   0    0.24    0.19
  -3  21   0    0.23    0.16
  -3  21   0    0.33    0.17
  -3  21   0    0.29    0.16
   3  21   0    0.70    0.18
   3  21   0    0.15    0.20
   4 -21   0    1.75    0.23
  -4 -21   0    1.43    0.21
   4 -21   0    2.46    0.35
  -4 -21   0    1.74    0.23
  -4 -21   0    1.65    0.24
   4  21   0    1.97    0.29
  -4  21   0    1.56    0.22
  -4  21   0    1.96    0.27
  -4  21   0    1.68    0.24
   4  21   0    1.58    0.23
   4  21   0    1.81    0.23
   5 -21   0   -0.45    0.16
  -5 -21   0   -0.37    0.15
  -5 -21   0   -0.12    0.16
   5 -21   0    0.02    0.19
  -5 -21   0    0.05    0.16
  -5  21   0   -0.14    0.15
   5  21   0   -0.21    0.16
   5  21   0   -0.06    0.18
   5  21   0   -0.10    0.16
  -5  21   0   -0.18    0.15
  -5  21   0   -0.24    0.17
  -6 -21   0    7.52    0.48
  -6 -21   0    7.21    0.49
   6 -21   0    7.85    0.60
   6 -21   0    8.22    0.51
  -6 -21   0    7.95    0.50
  -6  21   0    9.07    0.51
   6  21   0    8.43    0.60
  -6  21   0    7.56    0.53
   6  21   0    7.97    0.50
   0 -22   0    4.00    0.34
   0 -22   0    4.65    0.37
   0  22   0    4.63    0.37
   0  22   0    3.70    0.45
   0  22   0    5.15    0.37
  -1 -22   0    0.36    0.16
  -1 -22   0    0.28    0.17
   1 -22   0    0.30    0.17
   1  22   0    0.02    0.20
  -1  22   0    0.24    0.17
  -1  22   0    0.21    0.21
   1  22   0    0.55    0.17
   1  22   0    0.41    0.17
  -1  22   0    0.02    0.16
  -2 -22   0    7.39    0.49
  -2 -22   0    7.92    0.45
   2 -22   0    8.44    0.49
  -2 -22   0    9.11    0.49
  -2  22   0    9.27    0.50
   2  22   0    9.46    0.50
   2  22   0    9.08    0.49
  -2  22   0    8.41    0.59
   2  22   0    8.14    0.59
  -2  22   0    9.05    0.49
  -3 -22   0   -0.03    0.15
  -3 -22   0   -0.26    0.14
  -3 -22   0    0.15    0.16
   3 -22   0   -0.26    0.16
  -3  22   0   -0.29    0.15
   3  22   0   -0.02    0.15
   3  22   0    0.03    0.16
   3  22   0   -0.17    0.19
  -3  22   0   -0.14    0.15
  -3  22   0   -0.08    0.18
  -4 -22   0    6.81    0.44
   4 -22   0    7.02    0.45
  -4 -22   0    5.74    0.44
  -4 -22   0    6.53    0.42
  -4  22   0    7.22    0.44
   4  22   0    7.53    0.46
  -4  22   0    6.16    0.51
   4  22   0    7.35    0.55
   4  22   0    6.01    0.45
  -4  22   0    6.96    0.45
  -4  22   0    6.26    0.46
  -5 -22   0    0.10    0.19
  -5 -22   0   -0.02    0.16
  -5 -22   0    0.09    0.17
   5 -22   0    0.04    0.18
   5 -22   0    0.35    0.21
  -5  22   0    0.09    0.18
  -5  22   0    0.18    0.18
   5  22   0    0.02    0.19
   5  22   0    0.00    0.18
   5  22   0    0.27    0.21
   6 -22   0    3.19    0.44
  -6 -22   0    2.92    0.32
  -6 -22   0    2.66    0.30
  -6 -22   0    2.32    0.29
   6 -22   0    2.64    0.31
   6  22   0    2.51    0.30
  -6  22   0    3.07    0.39
   6  22   0    2.33    0.33
  -6  22   0    3.01    0.32
   0 -23   0   -0.01    0.16
   0  23   0    0.10    0.20
   0  23   0   -0.04    0.15
   0  23   0    0.08    0.17
  -1 -23   0   -0.14    0.15
   1 -23   0   -0.06    0.16
  -1 -23   0    0.10    0.16
  -1  23   0    0.05    0.16
   1  23   0    0.03    0.16
  -1  23   0   -0.02    0.20
  -1  23   0    0.01    0.17
   1  23   0    0.24    0.16
   1  23   0   -0.07    0.20
   2 -23   0    5.22    0.40
  -2 -23   0    5.95    0.41
  -2 -23   0    4.76    0.37
   2  23   0    5.66    0.42
   2  23   0    4.51    0.49
  -2  23   0    5.66    0.41
   2  23   0    5.46    0.40
  -2  23   0    5.15    0.50
  -2  23   0    5.46    0.41
   3 -23   0   -0.13    0.17
  -3 -23   0   -0.27    0.16
  -3 -23   0    0.04    0.16
  -3 -23   0    0.16    0.17
  -3  23   0   -0.04    0.17
  -3  23   0    0.13    0.20
  -3  23   0    0.18    0.18
   3  23   0    0.14    0.16
   3  23   0   -0.25    0.20
   3  23   0   -0.07    0.17
  -4 -23   0    1.68    0.25
  -4 -23   0    1.57    0.24
   4 -23   0    1.89    0.26
  -4 -23   0    1.46    0.23
  -4  23   0    2.05    0.26
   4  23   0    1.62    0.25
  -4  23   0    1.57    0.27
   4  23   0    1.60    0.29
  -4  23   0    1.77    0.25
  -5 -23   0    0.60    0.21
  -5 -23   0    0.31    0.19
   5 -23   0    0.62    0.22
  -5 -23   0    0.53    0.20
   5  23   0    0.37    0.21
  -5  23   0    0.46    0.21
  -5  23   0    0.08    0.19
   5  23   0    0.47    0.23
   5  23   0    0.36    0.20
   0 -24   0   12.79    0.64
   0  24   0   13.38    0.64
   0  24   0   11.92    0.76
   0  24   0   13.36    0.63
   1 -24   0    0.43    0.20
  -1 -24   0    0.63    0.19
  -1  24   0    0.61    0.20
   1  24   0    0.58    0.20
   1  24   0    0.76    0.19
   1  24   0    0.25    0.23
  -1  24   0    0.28    0.20
  -1  24   0    0.39    0.22
   2 -24   0    1.48    0.23
  -2 -24   0    1.57    0.23
  -2  24   0    1.70    0.25
  -2  24   0    1.37    0.27
   2  24   0    1.68    0.25
  -2  24   0    1.44    0.23
   2  24   0    1.73    0.24
   2  24   0    1.44    0.28
  -3 -24   0   -0.07    0.17
  -3 -24   0    0.16    0.18
   3 -24   0   -0.29    0.17
  -3  24   0   -0.12    0.18
   3  24   0    0.09    0.17
  -3  24   0   -0.09    0.18
  -3  24   0   -0.09    0.19
   3  24   0   -0.05    0.17
   3  24   0    0.03    0.20
   4 -24   0    3.57    0.38
  -4 -24   0    3.18    0.36
  -4 -24   0    3.39    0.38
   4  24   0    3.61    0.39
  -4  24   0    3.61    0.38
   4  24   0    2.93    0.37
  -4  24   0    3.07    0.36
   0 -25   0    0.14    0.19
   0  25   0    0.10    0.20
   0  25   0    0.14    0.18
   0  25   0    0.04    0.18
   1 -25   0   -0.10    0.17
  -1 -25   0    0.11    0.18
   1  25   0   -0.34    0.21
  -1  25   0    0.12    0.18
  -1  25   0   -0.39    0.19
   1  25   0    0.12    0.18
   1  25   0    0.38    0.19
  -1  25   0   -0.05    0.19
   2 -25   0   -0.03    0.18
  -2 -25   0    0.13    0.18
   2  25   0    0.09    0.18
   2  25   0    0.09    0.18
  -2  25   0    0.00    0.18
   2  25   0    0.02    0.20
  -2  25   0    0.12    0.18
  -2  25   0    0.05    0.21
 -11   0   1   23.04    1.03
  11   0  -1   21.74    1.16
  10   0  -1    1.18    0.23
  10   0  -1    0.56    0.23
   9   0  -1   10.12    0.54
   9   0  -1   10.43    0.60
  -9   0   1    9.79    0.51
   9   0  -1    9.52    0.50
  -9   0   1   10.25    0.54
  -9   0   1   10.09    0.48
   9   0  -1    9.78    0.61
  -8   0   1   -0.06    0.10
  -8   0   1    0.09    0.10
   8   0  -1   -0.01    0.12
  -8   0   1   -0.06    0.11
   8   0  -1   -0.05    0.15
   8   0  -1    0.05    0.12
  -8   0   1   -0.18    0.10
   8   0  -1    0.07    0.16
  -8   0   1    0.09    0.13
   7   0  -1    8.97    0.46
   7   0  -1    9.09    0.42
   7   0  -1    8.80    0.51
   7   0  -1    9.30    0.50
  -7   0   1    9.24    0.44
  -7   0   1    9.16    0.40
  -7   0   1    9.50    0.45
  -7   0   1    8.94    0.41
   7   0  -1    8.85    0.40
  -7   0   1    8.87    0.41
   6   0  -1    0.20    0.13
  -6   0   1   -0.10    0.09
   6   0  -1    0.15    0.13
  -6   0   1    0.06    0.11
   5   0  -1  194.52    8.53
   5   0  -1  211.22    7.95
   5   0  -1  205.51    6.82
  -5   0   1  213.80    7.56
  -5   0   1  204.78    7.23
  -5   0   1  205.07    7.00
  -5   0   1  196.11    6.82
   5   0  -1  199.18    7.00
   5   0  -1  222.30    8.07
  -5   0   1  198.78    7.45
  -4   0   1   -0.07    0.06
   4   0  -1   -0.01    0.07
   4   0  -1    0.17    0.09
   4   0  -1   -0.09    0.08
   4   0  -1   -0.08    0.06
  -4   0   1   -0.18    0.06
  -4   0   1   -0.06    0.06
   4   0  -1    0.03    0.08
  -4   0   1   -0.02    0.06
   3   0  -1    3.36    0.20
  -3   0   1    2.77    0.15
   3   0  -1    3.71    0.19
  -3   0   1    2.97    0.16
   3   0  -1    2.86    0.15
  -3   0   1    2.80    0.16
   3   0  -1    2.82    0.15
  -3   0   1    3.11    0.17
   3   0  -1    3.10    0.19
  -3   0   1    3.69    0.17
   2   0  -1    0.02    0.05
   2   0  -1   -0.02    0.03
   2   0  -1   -0.01    0.05
  -2   0   1    0.02    0.04
  -2   0   1    0.00    0.04
  -2   0   1   -0.01    0.03
   0   0  -1   -0.11    0.01
   0   0  -1   -0.11    0.01
   0   0   1   -0.09    0.01
   1   0   1  141.49    7.35
  -1   0  -1  142.33    7.35
  -1   0  -1  149.21    6.40
   1   0   1  154.76    6.40
  -2   0  -1   -0.01    0.04
   2   0   1   -0.02    0.05
  -2   0  -1    0.01    0.03
   2   0   1   -0.03    0.04
   2   0   1    0.03    0.04
  -2   0  -1   -0.02    0.04
  -2   0  -1    0.01    0.04
  -2   0  -1   -0.03    0.04
   2   0   1   -0.05    0.04
   2   0   1    0.00    0.04
   3   0   1    2.99    0.18
   3   0   1    2.53    0.15
   3   0   1    2.96    0.18
  -3   0  -1    2.40    0.14
   3   0   1    2.46    0.15
  -3   0  -1    2.85    0.16
  -3   0  -1    2.35    0.14
  -3   0  -1    2.68    0.15
  -3   0  -1    2.75    0.17
   3   0   1    2.24    0.15
   4   0   1   -0.17    0.09
   4   0   1   -0.05    0.07
   4   0   1   -0.17    0.07
  -4   0  -1   -0.03    0.06
   4   0   1   -0.03    0.06
  -4   0  -1   -0.05    0.06
   4   0   1   -0.09    0.08
  -4   0  -1   -0.08    0.06
  -4   0  -1    0.01    0.06
  -5   0  -1  210.15    7.27
   5   0   1  208.19    8.23
  -5   0  -1  214.22    7.84
   5   0   1  223.94    8.37
  -5   0  -1  206.45    7.08
   5   0   1  200.68    7.26
  -5   0  -1  214.67    7.73
   5   0   1  218.04    8.86
   5   0   1  219.74    7.09
  -6   0  -1    0.08    0.08
   6   0   1   -0.03    0.13
  -6   0  -1    0.25    0.10
   6   0   1    0.15    0.09
  -6   0  -1    0.30    0.10
   6   0   1   -0.15    0.12
  -7   0  -1   10.34    0.48
   7   0   1    9.65    0.45
  -7   0  -1   10.11    0.45
   7   0   1   10.45    0.54
   7   0   1    9.84    0.44
  -7   0  -1    9.97    0.47
  -7   0  -1    9.98    0.43
   7   0   1    9.87    0.56
   7   0   1    9.44    0.48
   8   0   1   -0.03    0.15
  -8   0  -1   -0.02    0.12
   8   0   1   -0.11    0.13
   8   0   1    0.21    0.16
   8   0   1   -0.08    0.12
  -8   0  -1   -0.06    0.11
  -8   0  -1   -0.23    0.11
  -8   0  -1   -0.03    0.11
   9   0   1    9.40    0.51
  -9   0  -1   10.35    0.51
  -9   0  -1   11.17    0.54
  -9   0  -1    9.73    0.52
   9   0   1    9.12    0.61
   9   0   1   10.30    0.61
   9   0   1   10.87    0.51
  -9   0  -1   10.00    0.49
  10   0   1    0.68    0.18
 -10   0  -1    0.16    0.16
 -10   0  -1    0.74    0.18
  10   0   1    0.92    0.23
 -10   0  -1    0.55    0.18
 -10   0  -1    0.43    0.19
  11   0   1   21.25    1.19
  11   0   1   24.31    1.14
  11  -1  -1    9.77    0.56
  11  -1  -1    9.54    0.71
  11   1  -1    9.57    0.68
  11   1  -1   11.47    0.68
 -10  -1   1    4.86    0.35
  10  -1  -1    4.43    0.37
 -10  -1   1    5.03    0.42
  10  -1  -1    3.37    0.44
  10   1  -1    5.33    0.46
  10   1  -1    4.29    0.37
  10   1  -1    4.00    0.45
 -10   1   1    4.63    0.35
  -9  -1   1    1.54    0.18
   9  -1  -1    1.39    0.22
   9  -1  -1    1.50    0.24
   9  -1  -1    2.25    0.29
  -9  -1   1    1.29    0.21
   9  -1  -1    1.15    0.18
  -9   1   1    1.03    0.18
   9   1  -1    1.04    0.22
  -9   1   1    1.69    0.22
   9   1  -1    2.40    0.29
   9   1  -1    1.32    0.18
   9   1  -1    1.38    0.24
  -9   1   1    1.52    0.18
  -8  -1   1    0.15    0.12
  -8  -1   1    0.09    0.11
   8  -1  -1    0.38    0.17
  -8  -1   1    0.35    0.14
   8  -1  -1    0.24    0.16
  -8  -1   1    0.11    0.11
   8  -1  -1    0.28    0.14
   8  -1  -1    0.02    0.12
  -8  -1   1    0.21    0.12
  -8   1   1    0.15    0.12
   8   1  -1    0.25    0.14
   8   1  -1    0.26    0.16
   8   1  -1    0.06    0.16
  -8   1   1    0.11    0.12
   8   1  -1    0.21    0.13
  -8   1   1    0.17    0.12
  -8   1   1    0.25    0.14
   7  -1  -1   11.52    0.61
   7  -1  -1   11.10    0.49
  -7  -1   1   11.54    0.49
  -7  -1   1   11.10    0.48
  -7  -1   1   11.62    0.54
   7  -1  -1   11.46    0.55
   7  -1  -1   11.08    0.48
   7  -1  -1   12.12    0.58
  -7  -1   1   11.51    0.50
  -7  -1   1   11.32    0.51
  -7   1   1   12.31    0.53
   7   1  -1   11.26    0.50
  -7   1   1   10.96    0.47
   7   1  -1   11.60    0.48
  -7   1   1   11.53    0.53
  -7   1   1   11.03    0.48
   7   1  -1   12.22    0.60
   7   1  -1   11.51    0.55
   7   1  -1   11.74    0.61
  -7   1   1   11.32    0.49
   6  -1  -1    5.60    0.34
   6  -1  -1    4.95    0.38
  -6  -1   1    6.41    0.30
  -6  -1   1    5.46    0.31
   6  -1  -1    5.73    0.36
  -6  -1   1    5.86    0.33
   6  -1  -1    6.83    0.30
  -6  -1   1    5.99    0.28
   6  -1  -1    6.87    0.29
  -6   1   1    6.56    0.28
   6   1  -1    6.50    0.34
  -6   1   1    4.78    0.32
   6   1  -1    6.04    0.29
  -6   1   1    5.18    0.33
  -6   1   1    6.94    0.30
   6   1  -1    5.95    0.37
   6   1  -1    5.80    0.37
   6   1  -1    6.46    0.29
  -5  -1   1   65.68    2.26
  -5  -1   1   69.69    2.32
   5  -1  -1   65.93    2.26
   5  -1  -1   62.27    2.63
   5  -1  -1   67.55    2.67
  -5  -1   1   66.62    2.47
  -5  -1   1   67.45    2.39
   5  -1  -1   63.10    2.31
  -5  -1   1   69.06    2.50
   5  -1  -1   65.23    2.83
   5   1  -1   71.71    2.64
   5   1  -1   70.02    2.26
  -5   1   1   66.36    2.50
   5   1  -1   77.01    2.69
   5   1  -1   67.38    2.83
  -5   1   1   62.67    2.25
  -5   1   1   61.80    2.38
   5   1  -1   65.52    2.31
  -5   1   1   67.56    2.31
  -5   1   1   64.19    2.47
  -4  -1   1    0.97    0.09
  -4  -1   1    0.99    0.10
   4  -1  -1    1.36    0.17
  -4  -1   1    1.02    0.09
   4  -1  -1    1.09    0.12
  -4  -1   1    1.08    0.13
   4  -1  -1    0.97    0.09
   4  -1  -1    1.28    0.14
  -4  -1   1    0.97    0.12
   4   1  -1    1.18    0.15
   4   1  -1    1.64    0.19
  -4   1   1    0.90    0.11
  -4   1   1    1.02    0.13
   4   1  -1    0.92    0.09
  -4   1   1    0.94    0.09
   4   1  -1    1.06    0.15
  -4   1   1    1.01    0.10
  -4   1   1    0.82    0.09
   4   1  -1    1.10    0.12
   3  -1  -1   14.18    0.62
   3  -1  -1   13.57    0.57
   3  -1  -1   13.36    0.50
  -3  -1   1   13.27    0.49
   3  -1  -1   14.10    0.49
  -3  -1   1   13.27    0.54
   3  -1  -1   14.24    0.58
  -3  -1   1   14.67    0.54
  -3  -1   1   13.13    0.50
   3   1  -1   12.99    0.50
  -3   1   1   13.28    0.50
   3   1  -1   13.94    0.62
  -3   1   1   13.71    0.52
  -3   1   1   14.95    0.55
  -3   1   1   13.18    0.49
   3   1  -1   13.57    0.49
   3   1  -1   14.84    0.59
  -3   1   1   13.72    0.54
  -2  -1   1    0.28    0.04
   2  -1  -1    0.34    0.06
   2  -1  -1    0.27    0.06
   2  -1  -1    0.22    0.04
  -2  -1   1    0.23    0.05
   2   1  -1    0.28    0.04
   2   1  -1    0.34    0.06
  -2   1   1    0.21    0.04
  -2   1   1    0.31    0.05
   2   1  -1    0.34    0.06
  -2   1   1    0.25    0.04
  -2   1   1    0.27    0.05
   1  -1  -1  225.00    9.70
  -1  -1   1  236.27   11.15
  -1  -1   1  205.11    9.70
   1   1  -1  243.08   11.15
   1   1  -1  205.11    9.70
   0  -1  -1    0.37    0.05
   0  -1   1    0.35    0.04
   0   1  -1    0.36    0.04
   0   1   1    0.45    0.05
  -1  -1  -1  219.57   11.23
   1  -1   1  231.30    9.78
  -1   1  -1  228.74    9.79
   1   1   1  218.69   11.23
   2  -1   1    0.42    0.06
   2  -1   1    0.32    0.05
   2  -1   1    0.36    0.05
  -2  -1  -1    0.29    0.04
  -2  -1  -1    0.24    0.06
   2  -1   1    0.39    0.06
  -2  -1  -1    0.35    0.05
  -2  -1  -1    0.34    0.05
  -2  -1  -1    0.34    0.05
   2  -1   1    0.37    0.06
   2   1   1    0.33    0.05
  -2   1  -1    0.41    0.06
  -2   1  -1    0.40    0.06
  -2   1  -1    0.35    0.05
  -2   1  -1    0.32    0.04
   2   1   1    0.32    0.05
   2   1   1    0.33    0.06
   2   1   1    0.38    0.05
   2   1   1    0.30    0.06
  -3  -1  -1   13.72    0.51
   3  -1   1   14.30    0.51
  -3  -1  -1   13.68    0.52
   3  -1   1   13.66    0.52
  -3  -1  -1   14.85    0.75
   3  -1   1   14.33    0.58
   3  -1   1   15.49    0.64
  -3  -1  -1   14.99    0.56
   3  -1   1   14.91    0.60
  -3  -1  -1   14.13    0.55
  -3   1  -1   14.56    0.55
  -3   1  -1   14.18    0.66
  -3   1  -1   13.66    0.51
   3   1   1   15.24    0.63
  -3   1  -1   13.60    0.52
   3   1   1   13.47    0.58
   3   1   1   13.65    0.51
   3   1   1   13.20    0.52
   3   1   1   15.01    0.61
  -3   1  -1   14.76    0.56
   4  -1   1    1.00    0.13
   4  -1   1    1.08    0.13
  -4  -1  -1    1.00    0.10
   4  -1   1    1.20    0.14
   4  -1   1    1.11    0.11
  -4  -1  -1    1.12    0.13
   4  -1   1    0.91    0.10
  -4  -1  -1    1.19    0.13
  -4  -1  -1    1.04    0.10
   4   1   1    1.20    0.12
  -4   1  -1    1.18    0.14
  -4   1  -1    1.16    0.13
   4   1   1    1.15    0.16
   4   1   1    0.88    0.10
  -4   1  -1    1.01    0.15
  -4   1  -1    1.01    0.10
  -4   1  -1    1.08    0.10
   4   1   1    1.01    0.10
   4   1   1    1.05    0.13
  -5  -1  -1   65.02    2.15
  -5  -1  -1   65.72    2.20
   5  -1   1   63.87    2.15
   5  -1   1   61.38    2.69
   5  -1   1   57.82    2.48
  -5  -1  -1   65.90    2.34
   5  -1   1   59.93    2.20
  -5  -1  -1   66.03    2.37
   5  -1   1   61.61    2.54
  -5   1  -1   61.59    2.20
   5   1   1   66.22    2.48
   5   1   1   65.14    2.20
   5   1   1   67.75    2.69
   5   1   1   68.28    2.15
  -5   1  -1   61.53    2.34
  -5   1  -1   61.67    2.38
  -5   1  -1   55.26    2.25
   5   1   1   67.25    2.55
  -5   1  -1   61.75    2.14
   6  -1   1    7.10    0.30
   6  -1   1    6.76    0.30
  -6  -1  -1    6.53    0.30
   6  -1   1    5.21    0.37
   6  -1   1    4.94    0.32
  -6  -1  -1    5.74    0.32
  -6  -1  -1    6.17    0.33
   6  -1   1    4.81    0.39
  -6  -1  -1    6.34    0.29
   6   1   1    6.44    0.30
  -6   1  -1    6.75    0.30
   6   1   1    6.30    0.31
  -6   1  -1    5.29    0.32
   6   1   1    6.69    0.30
  -6   1  -1    6.39    0.29
   6   1   1    6.15    0.38
   6   1   1    5.53    0.37
  -6   1  -1    5.31    0.33
   7  -1   1   11.08    0.53
  -7  -1  -1   11.68    0.52
   7  -1   1   11.12    0.61
  -7  -1  -1   11.55    0.48
   7  -1   1   11.95    0.58
   7  -1   1   10.79    0.49
  -7  -1  -1   11.15    0.50
  -7  -1  -1   10.97    0.47
  -7  -1  -1   12.13    0.53
   7  -1   1   11.11    0.48
  -7   1  -1   10.99    0.49
   7   1   1   10.98    0.52
   7   1   1   11.41    0.48
   7   1   1   11.08    0.60
  -7   1  -1   11.78    0.52
   7   1   1   10.53    0.50
   7   1   1   12.05    0.59
  -7   1  -1   11.35    0.48
  -7   1  -1   11.44    0.51
   8  -1   1    0.24    0.16
   8  -1   1    0.06    0.14
   8  -1   1    0.03    0.13
  -8  -1  -1   -0.04    0.12
  -8  -1  -1    0.11    0.12
  -8  -1  -1    0.29    0.13
   8  -1   1    0.02    0.14
  -8  -1  -1    0.13    0.12
   8  -1   1    0.02    0.16
  -8   1  -1    0.00    0.12
   8   1   1    0.16    0.16
   8   1   1    0.24    0.13
   8   1   1    0.30    0.17
  -8   1  -1    0.20    0.13
  -8   1  -1    0.11    0.12
   8   1   1   -0.13    0.13
  -8   1  -1    0.04    0.12
  -9  -1  -1    1.68    0.19
  -9  -1  -1    1.56    0.21
  -9  -1  -1    1.27    0.19
   9  -1   1    1.30    0.25
   9  -1   1    1.43    0.20
  -9  -1  -1    1.85    0.21
   9   1   1    1.66    0.21
  -9   1  -1    1.53    0.20
   9   1   1    1.31    0.23
   9   1   1    1.58    0.20
  -9   1  -1    1.44    0.20
   9   1   1    1.76    0.26
  -9   1  -1    1.27    0.19
  10  -1   1    3.01    0.40
 -10  -1  -1    4.31    0.36
  10  -1   1    5.39    0.45
 -10  -1  -1    4.32    0.36
  10  -1   1    4.50    0.38
 -10  -1  -1    4.78    0.40
 -10  -1  -1    4.69    0.35
  10   1   1    4.43    0.37
  10   1   1    3.16    0.40
  10   1   1    4.65    0.45
 -10   1  -1    4.53    0.36
 -10   1  -1    3.78    0.36
 -10   1  -1    4.54    0.37
  11  -1   1    9.34    0.73
  11  -1   1   11.14    0.60
  11  -1   1   11.85    0.69
  11   1   1    9.44    0.72
  11   1   1   12.66    0.72
 -11   1  -1    9.85    0.61
  11  -2  -1   20.89    1.13
 -11  -2   1   20.87    0.89
  11   2  -1   19.61    1.10
  11   2  -1   23.44    1.09
 -11   2   1   21.72    0.90
 -10  -2   1    2.91    0.30
 -10  -2   1    2.23    0.28
  10  -2  -1    2.40    0.34
 -10   2   1    2.92    0.30
  10   2  -1    2.68    0.31
 -10   2   1    2.03    0.26
  10   2  -1    3.52    0.43
  10   2  -1    2.32    0.33
   9  -2  -1   10.25    0.56
  -9  -2   1    9.80    0.54
   9  -2  -1    8.85    0.48
   9  -2  -1    8.62    0.59
  -9  -2   1    9.55    0.46
   9  -2  -1    8.99    0.52
  -9   2   1    9.57    0.53
   9   2  -1    8.52    0.57
   9   2  -1    9.57    0.52
   9   2  -1    9.27    0.47
   9   2  -1    9.54    0.59
  -9   2   1    8.86    0.50
   9   2  -1    9.79    0.60
  -8  -2   1    0.86    0.15
   8  -2  -1    0.70    0.16
   8  -2  -1    1.08    0.19
  -8  -2   1    0.86    0.17
  -8  -2   1    0.81    0.15
   8  -2  -1    1.13    0.18
  -8  -2   1    0.63    0.15
   8  -2  -1    1.15    0.23
  -8  -2   1    0.79    0.15
  -8   2   1    0.96    0.15
   8   2  -1    0.85    0.16
   8   2  -1    1.12    0.18
  -8   2   1    1.06    0.17
   8   2  -1    0.89    0.19
   8   2  -1    1.33    0.22
  -8   2   1    1.01    0.15
  -8   2   1    0.92    0.16
   7  -2  -1    5.11    0.33
  -7  -2   1    4.29    0.29
  -7  -2   1    5.00    0.33
   7  -2  -1    6.03    0.29
  -7  -2   1    4.07    0.29
   7  -2  -1    5.46    0.36
   7  -2  -1    5.21    0.30
  -7  -2   1    4.49    0.28
  -7  -2   1    4.50    0.29
   7  -2  -1    5.66    0.39
   7   2  -1    5.18    0.38
  -7   2   1    5.40    0.28
  -7   2   1    5.59    0.32
   7   2  -1    4.11    0.28
   7   2  -1    4.95    0.36
   7   2  -1    4.52    0.29
  -7   2   1    5.81    0.29
  -7   2   1    5.75    0.29
   7   2  -1    4.43    0.33
  -6  -2   1    0.87    0.12
   6  -2  -1    1.51    0.16
  -6  -2   1    0.86    0.12
   6  -2  -1    0.52    0.14
  -6  -2   1    0.77    0.12
  -6  -2   1    0.83    0.13
   6  -2  -1    0.54    0.17
  -6   2   1    0.35    0.12
   6   2  -1    0.97    0.12
  -6   2   1    0.48    0.13
   6   2  -1    1.52    0.20
   6   2  -1    0.92    0.16
   6   2  -1    1.10    0.14
   5  -2  -1   55.23    2.12
   5  -2  -1   50.20    1.83
  -5  -2   1   52.03    1.96
  -5  -2   1   55.27    1.98
   5  -2  -1   52.81    1.79
  -5  -2   1   51.87    1.84
   5  -2  -1   51.32    2.25
  -5  -2   1   50.27    1.79
   5  -2  -1   50.82    2.09
   5   2  -1   51.54    1.84
  -5   2   1   53.92    1.96
  -5   2   1   50.22    1.79
   5   2  -1   56.10    2.13
   5   2  -1   52.49    2.24
  -5   2   1   54.00    1.99
   5   2  -1   55.29    2.09
  -5   2   1   53.14    1.84
   5   2  -1   53.64    1.79
  -5   2   1   51.15    1.89
  -4  -2   1    0.10    0.06
   4  -2  -1    0.09    0.09
   4  -2  -1   -0.06    0.06
  -4  -2   1   -0.14    0.06
   4  -2  -1   -0.12    0.06
  -4  -2   1    0.08    0.06
   4  -2  -1    0.22    0.09
   4  -2  -1    0.09    0.08
  -4  -2   1   -0.13    0.07
   4   2  -1    0.13    0.08
   4   2  -1    0.10    0.06
  -4   2   1   -0.12    0.06
  -4   2   1    0.00    0.07
   4   2  -1    0.22    0.10
  -4   2   1    0.08    0.06
  -4   2   1   -0.02    0.06
  -4   2   1    0.04    0.07
   4   2  -1    0.06    0.07
  -3  -2   1    4.30    0.19
   3  -2  -1    4.03    0.19
  -3  -2   1    4.24    0.19
   3  -2  -1    4.31    0.19
   3  -2  -1    4.95    0.23
   3  -2  -1    4.88    0.25
  -3  -2   1    4.29    0.21
   3  -2  -1    4.41    0.22
   3   2  -1    4.17    0.19
   3   2  -1    4.36    0.19
  -3   2   1    4.15    0.19
  -3   2   1    4.19    0.19
   3   2  -1    4.88    0.24
  -3   2   1    4.38    0.21
   3   2  -1    4.34    0.24
  -3   2   1    4.00    0.18
   2  -2  -1    1.52    0.11
   2  -2  -1    1.62    0.12
  -2  -2   1    1.81    0.14
  -2  -2   1    1.27    0.10
   2  -2  -1    1.34    0.09
  -2  -2   1    1.41    0.09
   2   2  -1    1.30    0.11
  -2   2   1    1.27    0.08
  -2   2   1    1.38    0.09
  -2   2   1    1.38    0.12
   2   2  -1    1.54    0.13
  -2   2   1    1.62    0.11
  -2   2   1    1.44    0.10
   2   2  -1    1.74    0.15
   2   2  -1    1.76    0.12
   2   2  -1    1.52    0.09
  -1  -2   1    9.39    0.47
  -1  -2   1   11.09    0.55
   1  -2  -1   10.72    0.47
  -1   2   1   10.23    0.47
   1   2  -1   11.48    0.55
   1   2  -1    9.32    0.47
   0  -2   1    2.76    0.17
   0  -2  -1    2.90    0.13
   0  -2  -1    2.84    0.17
   0  -2   1    2.59    0.14
   0   2   1    2.87    0.16
   0   2   1    2.87    0.14
   0   2  -1    2.53    0.14
   0   2  -1    2.83    0.17
   1  -2   1    9.62    0.44
  -1  -2  -1    9.31    0.51
   1   2   1    9.44    0.50
  -1   2  -1    9.66    0.44
  -2  -2  -1    1.18    0.14
   2  -2   1    1.42    0.10
   2  -2   1    1.20    0.09
   2  -2   1    1.08    0.11
  -2  -2  -1    1.13    0.09
   2  -2   1    1.62    0.13
  -2  -2  -1    1.20    0.09
  -2  -2  -1    1.20    0.09
   2  -2   1    1.18    0.09
  -2  -2  -1    1.30    0.10
  -2   2  -1    1.15    0.09
  -2   2  -1    1.31    0.11
   2   2   1    1.27    0.09
   2   2   1    1.21    0.09
  -2   2  -1    1.17    0.08
   2   2   1    1.00    0.12
   2   2   1    1.11    0.12
  -2   2  -1    1.55    0.10
  -3  -2  -1    4.59    0.21
   3  -2   1    4.69    0.23
   3  -2   1    5.11    0.26
  -3  -2  -1    4.08    0.20
   3  -2   1    4.14    0.20
  -3  -2  -1    4.38    0.21
  -3  -2  -1    4.92    0.29
   3  -2   1    4.09    0.20
   3  -2   1    4.58    0.22
  -3  -2  -1    4.51    0.19
   3   2   1    4.71    0.24
  -3   2  -1    4.51    0.20
   3   2   1    4.38    0.23
  -3   2  -1    4.62    0.25
  -3   2  -1    4.57    0.22
   3   2   1    4.12    0.20
   3   2   1    4.38    0.20
   3   2   1    4.69    0.23
  -3   2  -1    3.96    0.20
   3   2   1    4.42    0.22
  -3   2  -1    4.07    0.19
  -4  -2  -1   -0.04    0.06
  -4  -2  -1    0.04    0.06
   4  -2   1   -0.11    0.07
  -4  -2  -1   -0.02    0.07
  -4  -2  -1    0.13    0.09
   4  -2   1    0.26    0.10
   4  -2   1   -0.10    0.08
  -4  -2  -1    0.02    0.06
   4  -2   1    0.16    0.07
   4  -2   1   -0.17    0.07
  -4   2  -1    0.08    0.06
   4   2   1    0.11    0.07
   4   2   1    0.03    0.09
  -4   2  -1   -0.07    0.07
   4   2   1    0.10    0.08
  -4   2  -1    0.16    0.08
  -4   2  -1    0.04    0.07
   4   2   1   -0.01    0.07
   4   2   1    0.02    0.07
  -4   2  -1   -0.08    0.06
   5  -2   1   53.34    1.96
  -5  -2  -1   59.26    2.11
   5  -2   1   54.47    2.40
  -5  -2  -1   55.29    1.96
   5  -2   1   59.13    1.91
   5  -2   1   54.62    2.21
   5  -2   1   56.84    2.25
  -5  -2  -1   55.18    2.08
  -5  -2  -1   55.53    1.91
  -5   2  -1   54.44    1.91
   5   2   1   56.06    2.20
  -5   2  -1   56.95    2.12
  -5   2  -1   54.87    1.96
   5   2   1   59.05    1.91
  -5   2  -1   55.67    2.08
   5   2   1   58.93    2.39
   5   2   1   56.58    2.27
  -5   2  -1   56.88    2.51
   5   2   1   53.73    1.96
  -6  -2  -1    0.70    0.11
  -6  -2  -1    0.81    0.12
  -6  -2  -1    0.67    0.11
   6  -2   1    0.26    0.13
   6  -2   1    0.32    0.12
  -6  -2  -1    0.76    0.11
   6  -2   1    0.41    0.15
   6   2   1    0.52    0.12
  -6   2  -1    0.27    0.12
   6   2   1    0.58    0.12
  -6   2  -1    0.75    0.10
   6   2   1    0.71    0.15
   6   2   1    0.67    0.14
   7  -2   1    6.23    0.35
  -7  -2  -1    5.60    0.35
   7  -2   1    6.05    0.42
   7  -2   1    6.02    0.38
   7  -2   1    5.86    0.32
  -7  -2  -1    5.10    0.32
  -7  -2  -1    5.04    0.31
  -7  -2  -1    4.89    0.32
   7  -2   1    6.70    0.32
   7   2   1    5.61    0.40
   7   2   1    4.95    0.32
   7   2   1    4.71    0.33
  -7   2  -1    6.46    0.32
  -7   2  -1    6.75    0.32
  -7   2  -1    7.02    0.35
  -7   2  -1    6.80    0.34
   7   2   1    5.35    0.39
   7   2   1    5.20    0.32
   8  -2   1    0.92    0.17
  -8  -2  -1    0.89    0.15
  -8  -2  -1    0.74    0.15
  -8  -2  -1    0.99    0.17
   8  -2   1    1.10    0.20
   8  -2   1    0.74    0.16
   8  -2   1    0.58    0.19
  -8  -2  -1    0.93    0.16
   8  -2   1    0.78    0.16
   8   2   1    0.70    0.16
   8   2   1    0.99    0.16
  -8   2  -1    0.87    0.16
   8   2   1    0.61    0.19
   8   2   1    0.87    0.21
  -8   2  -1    0.65    0.15
  -8   2  -1    0.93    0.16
  -8   2  -1    0.74    0.16
   9  -2   1    8.85    0.47
   9  -2   1    9.60    0.55
  -9  -2  -1    9.02    0.48
  -9  -2  -1    8.86    0.46
  -9  -2  -1    9.70    0.52
   9  -2   1    7.83    0.59
   9  -2   1    8.81    0.48
  -9   2  -1    9.01    0.48
   9   2   1    8.41    0.57
  -9   2  -1    9.09    0.46
   9   2   1    9.57    0.48
   9   2   1    9.64    0.57
   9   2   1    9.02    0.48
  -9   2  -1    9.50    0.50
  -9   2  -1    9.26    0.50
  10  -2   1    1.52    0.33
 -10  -2  -1    2.70    0.31
  10  -2   1    3.68    0.39
 -10  -2  -1    2.77    0.33
  10   2   1    3.29    0.42
 -10   2  -1    1.95    0.25
 -10   2  -1    3.11    0.34
  10   2   1    2.81    0.32
 -10   2  -1    2.51    0.32
 -11  -2  -1   21.67    0.95
 -11  -2  -1   21.64    0.91
  11  -2   1   19.72    1.14
  11   2   1   24.37    1.11
 -11   2  -1   20.57    0.98
  11  -3  -1    4.83    0.53
 -11   3   1    4.49    0.44
 -11   3   1    4.64    0.39
  11   3  -1    4.49    0.50
 -10  -3   1    3.57    0.39
  10  -3  -1    2.54    0.37
  10  -3  -1    3.23    0.38
 -10  -3   1    2.82    0.31
 -10   3   1    2.99    0.35
  10   3  -1    4.09    0.45
 -10   3   1    3.33    0.31
  10   3  -1    3.18    0.37
 -10   3   1    3.64    0.37
  -9  -3   1    6.67    0.40
  -9  -3   1    6.60    0.38
   9  -3  -1    6.71    0.51
  -9  -3   1    6.48    0.45
   9  -3  -1    6.66    0.41
  -9  -3   1    6.69    0.41
   9  -3  -1    7.08    0.45
  -9   3   1    6.12    0.42
   9   3  -1    6.69    0.50
   9   3  -1    7.11    0.49
   9   3  -1    6.10    0.47
   9   3  -1    6.37    0.39
  -9   3   1    7.07    0.39
   8  -3  -1    0.15    0.18
  -8  -3   1    0.18    0.14
  -8  -3   1    0.22    0.13
   8  -3  -1    0.27    0.14
  -8  -3   1    0.18    0.12
   8  -3  -1   -0.10    0.12
  -8  -3   1   -0.20    0.12
   8  -3  -1    0.09    0.14
  -8   3   1    0.03    0.12
   8   3  -1    0.62    0.17
  -8   3   1    0.12    0.13
  -8   3   1    0.03    0.11
  -8   3   1    0.07    0.12
   8   3  -1    0.52    0.14
  -7  -3   1   38.18    1.42
  -7  -3   1   38.13    1.47
   7  -3  -1   39.18    1.35
   7  -3  -1   36.60    1.37
   7  -3  -1   36.69    1.69
  -7  -3   1   37.14    1.34
  -7  -3   1   37.62    1.48
   7  -3  -1   38.63    1.58
  -7  -3   1   38.51    1.38
   7  -3  -1   39.46    1.57
   7   3  -1   39.38    1.35
   7   3  -1   36.19    1.37
   7   3  -1   39.14    1.61
   7   3  -1   39.16    1.75
  -7   3   1   38.25    1.49
  -7   3   1   38.60    1.38
  -7   3   1   39.02    1.47
  -7   3   1   35.74    1.34
  -7   3   1   36.79    1.40
   7   3  -1   38.81    1.56
   7   3  -1   37.11    1.67
   6  -3  -1   -0.15    0.14
  -6  -3   1    0.20    0.08
  -6  -3   1    0.05    0.09
  -6  -3   1    0.30    0.10
   6  -3  -1    0.33    0.09
   6  -3  -1    0.31    0.09
   6  -3  -1   -0.07    0.12
  -6  -3   1    0.13    0.10
  -6   3   1   -0.19    0.10
  -6   3   1    0.07    0.10
   6   3  -1    0.31    0.11
   6   3  -1    0.04    0.09
   6   3  -1    0.32    0.12
   6   3  -1   -0.04    0.11
   6   3  -1    0.30    0.14
  -6   3   1    0.32    0.08
   6   3  -1    0.12    0.10
  -6   3   1    0.30    0.09
  -6   3   1    0.11    0.08
   5  -3  -1   18.16    0.66
  -5  -3   1   18.18    0.69
   5  -3  -1   18.10    0.85
  -5  -3   1   18.29    0.73
   5  -3  -1   17.36    0.68
  -5  -3   1   17.41    0.67
   5  -3  -1   18.89    0.78
   5  -3  -1   18.10    0.78
  -5   3   1   17.12    0.66
   5   3  -1   18.23    0.68
   5   3  -1   20.48    0.81
   5   3  -1   18.85    0.67
  -5   3   1   17.95    0.69
  -5   3   1   18.10    0.68
  -5   3   1   18.39    0.75
  -5   3   1   18.84    0.73
   5   3  -1   19.82    0.87
   5   3  -1   18.90    0.83
   4  -3  -1    7.35    0.30
   4  -3  -1    7.68    0.39
   4  -3  -1    7.25    0.35
  -4  -3   1    7.63    0.30
  -4  -3   1    7.21    0.30
   4  -3  -1    6.98    0.30
  -4  -3   1    6.90    0.33
   4  -3  -1    7.61    0.35
  -4   3   1    7.24    0.33
   4   3  -1    7.47    0.30
  -4   3   1    7.00    0.30
  -4   3   1    7.72    0.34
  -4   3   1    6.92    0.29
  -4   3   1    7.07    0.39
   4   3  -1    7.18    0.30
   4   3  -1    7.00    0.39
   4   3  -1    7.17    0.37
  -4   3   1    7.07    0.30
   4   3  -1    7.67    0.38
   3  -3  -1    0.41    0.06
  -3  -3   1    0.54    0.09
   3  -3  -1    0.46    0.08
   3  -3  -1    0.46    0.09
  -3  -3   1    0.46    0.06
   3  -3  -1    0.41    0.06
  -3  -3   1    0.42    0.07
  -3  -3   1    0.43    0.06
  -3   3   1    0.48    0.06
  -3   3   1    0.47    0.07
   3   3  -1    0.64    0.10
  -3   3   1    0.29    0.06
  -3   3   1    0.34    0.06
   3   3  -1    0.23    0.08
   3   3  -1    0.37    0.08
  -3   3   1    0.38    0.07
   3   3  -1    0.47    0.06
  -3   3   1    0.46    0.09
   3   3  -1    0.54    0.07
   2  -3  -1  223.24    8.55
  -2  -3   1  218.49    7.34
   2  -3  -1  236.36    9.18
  -2  -3   1  240.50   11.09
   2  -3  -1  213.26    7.52
  -2  -3   1  214.10    8.01
   2   3  -1  228.62    8.67
  -2   3   1  212.40    9.66
  -2   3   1  218.68    7.77
   2   3  -1  232.33   11.09
  -2   3   1  211.37    7.34
  -2   3   1  230.40    8.13
   2   3  -1  220.31    7.53
   2   3  -1  200.83    9.65
  -1  -3   1  211.65    6.92
  -1  -3   1  221.16   10.47
  -1  -3   1  191.55    9.10
   1  -3  -1  207.89    9.10
   1  -3  -1  214.37    8.06
  -1   3   1  214.26    7.67
   1   3  -1  197.64    7.09
   1   3  -1  199.06    9.10
   1   3  -1  224.03   10.45
  -1   3   1  206.83    9.12
   0  -3   1    2.93    0.19
   0  -3   1    2.53    0.16
   0  -3  -1    3.18    0.16
   0  -3  -1    3.17    0.20
   0   3   1    3.13    0.16
   0   3  -1    3.07    0.19
   0   3   1    3.17    0.19
   0   3  -1    2.46    0.16
   1  -3   1  203.87    9.12
   1  -3   1  206.29   10.45
   1  -3   1  218.63    8.67
  -1  -3  -1  204.06    7.56
  -1  -3  -1  197.62    7.10
  -1  -3  -1  218.91   10.46
   1   3   1  215.62   10.46
  -1   3  -1  216.46   10.46
   1   3   1  200.04    6.93
  -1   3  -1  209.26    9.12
  -2  -3  -1  232.11   11.17
   2  -3   1  236.41    9.25
   2  -3   1  232.52    8.61
   2  -3   1  224.58    7.40
  -2  -3  -1  221.85    7.39
  -2  -3  -1  215.26    7.58
  -2  -3  -1  221.50    8.07
   2  -3   1  214.73    7.58
   2  -3   1  225.35    8.72
  -2  -3  -1  219.95    8.18
  -2   3  -1  218.55    7.39
   2   3   1  215.91    7.58
  -2   3  -1  213.74    8.94
  -2   3  -1  216.51    7.58
   2   3   1  218.02    8.94
  -2   3  -1  224.55    9.73
   2   3   1  227.95    8.73
  -2   3  -1  237.52    8.19
  -2   3  -1  225.10   11.15
   2   3   1  219.94    7.40
  -3  -3  -1    0.45    0.10
  -3  -3  -1    0.50    0.07
  -3  -3  -1    0.54    0.07
   3  -3   1    0.34    0.07
   3  -3   1    0.40    0.07
  -3  -3  -1    0.60    0.07
   3  -3   1    0.47    0.08
  -3  -3  -1    0.30    0.07
  -3   3  -1    0.44    0.06
  -3   3  -1    0.53    0.09
  -3   3  -1    0.48    0.06
   3   3   1    0.53    0.07
   3   3   1    0.41    0.07
   3   3   1    0.31    0.06
  -3   3  -1    0.40    0.07
   3   3   1    0.47    0.07
  -3   3  -1    0.67    0.09
   3   3   1    0.51    0.07
   3   3   1    0.44    0.09
  -3   3  -1    0.51    0.07
  -4  -3  -1    8.38    0.47
   4  -3   1    7.95    0.41
  -4  -3  -1    7.51    0.32
  -4  -3  -1    7.06    0.33
   4  -3   1    8.18    0.35
   4  -3   1    7.48    0.31
  -4  -3  -1    7.65    0.33
   4  -3   1    7.16    0.32
  -4  -3  -1    7.54    0.31
   4  -3   1    7.28    0.37
   4   3   1    7.18    0.31
   4   3   1    7.85    0.37
  -4   3  -1    7.02    0.31
   4   3   1    7.83    0.39
  -4   3  -1    7.59    0.34
   4   3   1    7.16    0.35
  -4   3  -1    7.09    0.31
   4   3   1    7.48    0.31
  -4   3  -1    7.39    0.33
  -4   3  -1    7.64    0.40
   5  -3   1   18.24    0.66
   5  -3   1   17.10    0.75
  -5  -3  -1   16.98    0.67
  -5  -3  -1   17.24    0.65
   5  -3   1   16.32    0.67
  -5  -3  -1   17.63    0.71
  -5  -3  -1   19.37    0.72
  -5  -3  -1   18.97    0.98
   5  -3   1   17.57    0.77
   5  -3   1   16.82    0.83
   5   3   1   19.26    0.79
   5   3   1   19.69    0.81
   5   3   1   17.60    0.74
  -5   3  -1   18.16    0.70
  -5   3  -1   17.73    0.85
   5   3   1   18.62    0.66
  -5   3  -1   17.25    0.65
  -5   3  -1   17.92    0.67
  -5   3  -1   17.65    0.73
   5   3   1   17.44    0.67
   6  -3   1    0.45    0.10
   6  -3   1    0.10    0.10
   6  -3   1   -0.03    0.12
  -6  -3  -1    0.31    0.09
  -6  -3  -1    0.37    0.10
   6  -3   1    0.37    0.10
   6  -3   1    0.15    0.14
  -6   3  -1    0.30    0.09
  -6   3  -1    0.42    0.12
  -6   3  -1    0.36    0.09
   6   3   1    0.28    0.11
   6   3   1    0.12    0.12
   6   3   1    0.30    0.09
   7  -3   1   38.09    1.57
   7  -3   1   36.77    1.33
   7  -3   1   36.72    1.37
  -7  -3  -1   38.85    1.38
  -7  -3  -1   37.56    1.34
   7  -3   1   37.09    1.53
  -7  -3  -1   39.45    1.46
   7  -3   1   36.31    1.67
  -7  -3  -1   39.60    1.46
  -7   3  -1   37.90    1.47
   7   3   1   37.82    1.34
  -7   3  -1   36.36    1.33
   7   3   1   37.23    1.65
  -7   3  -1   38.17    1.44
   7   3   1   35.20    1.36
   7   3   1   37.87    1.59
   7   3   1   37.26    1.53
  -7   3  -1   37.89    1.37
  -8  -3  -1    0.16    0.14
  -8  -3  -1    0.10    0.12
   8  -3   1    0.01    0.14
  -8  -3  -1    0.03    0.11
   8  -3   1    0.11    0.18
  -8  -3  -1    0.13    0.13
   8  -3   1    0.20    0.14
   8  -3   1    0.12    0.13
   8  -3   1    0.01    0.14
  -8   3  -1    0.19    0.13
  -8   3  -1    0.22    0.13
   8   3   1    0.19    0.18
  -8   3  -1    0.00    0.12
  -8   3  -1    0.09    0.13
   8   3   1    0.26    0.14
   8   3   1    0.12    0.13
   9  -3   1    7.89    0.43
  -9  -3  -1    7.50    0.42
   9  -3   1    7.97    0.49
  -9  -3  -1    7.84    0.48
  -9  -3  -1    7.31    0.45
  -9  -3  -1    6.81    0.42
   9  -3   1    6.88    0.54
  -9   3  -1    7.37    0.45
  -9   3  -1    7.66    0.42
  -9   3  -1    7.42    0.45
   9   3   1    7.99    0.53
  -9   3  -1    7.85    0.43
   9   3   1    6.79    0.43
   9   3   1    6.66    0.50
  10  -3   1    3.31    0.36
 -10  -3  -1    3.42    0.35
  10  -3   1    2.07    0.37
 -10  -3  -1    3.63    0.40
 -10  -3  -1    3.37    0.32
 -10   3  -1    3.22    0.34
 -10   3  -1    3.27    0.35
  10   3   1    3.00    0.34
 -10   3  -1    3.09    0.35
  10   3   1    3.89    0.45
 -10   3  -1    3.73    0.35
 -11  -3  -1    3.28    0.37
  11  -3   1    4.03    0.53
 -11   3  -1    4.41    0.41
  11   3   1    4.86    0.50
 -11  -4   1    4.22    0.38
  11  -4  -1    4.13    0.55
 -11   4   1    4.33    0.42
  11   4  -1    4.09    0.51
  11   4  -1    4.89    0.40
  11   4  -1    5.59    0.51
 -10  -4   1    1.04    0.23
  10  -4  -1    0.97    0.30
 -10  -4   1    1.05    0.20
  10  -4  -1    1.32    0.24
  10   4  -1    0.93    0.21
  10   4  -1    1.38    0.28
  10   4  -1    1.10    0.26
 -10   4   1    0.97    0.21
   9  -4  -1    5.01    0.37
   9  -4  -1    4.09    0.46
   9  -4  -1    4.73    0.40
  -9  -4   1    4.71    0.36
  -9  -4   1    5.23    0.34
  -9   4   1    5.20    0.39
   9   4  -1    5.81    0.47
   9   4  -1    4.57    0.42
  -9   4   1    5.42    0.34
   9   4  -1    4.19    0.33
  -9   4   1    4.92    0.37
   8  -4  -1    0.02    0.18
  -8  -4   1   -0.01    0.15
  -8  -4   1    0.33    0.13
  -8  -4   1   -0.04    0.13
  -8  -4   1    0.27    0.12
   8  -4  -1    0.21    0.15
   8  -4  -1    0.05    0.14
  -8   4   1    0.18    0.12
   8   4  -1    0.36    0.20
  -8   4   1    0.20    0.12
   8   4  -1    0.16    0.14
  -8   4   1    0.18    0.13
   8   4  -1    0.32    0.13
   8   4  -1    0.32    0.16
   8   4  -1    0.39    0.17
  -8   4   1    0.48    0.14
   7   4  -1    3.94    0.34
   7   4  -1    2.36    0.28
   7   4  -1    3.12    0.29
   6  -4  -1    0.21    0.09
   6  -4  -1   -0.16    0.11
  -6  -4   1   -0.02    0.09
   6  -4  -1   -0.13    0.12
   6  -4  -1    0.17    0.09
  -6  -4   1    0.05    0.08
  -6  -4   1    0.12    0.09
   6  -4  -1    0.05    0.10
  -6   4   1    0.03    0.09
  -6   4   1   -0.10    0.09
   6   4  -1    0.17    0.10
   6   4  -1    0.22    0.09
  -6   4   1    0.15    0.08
   6   4  -1    0.04    0.09
  -6   4   1    0.10    0.08
   6   4  -1    0.11    0.13
   6   4  -1    0.06    0.11
  -6   4   1    0.16    0.08
   5  -4  -1    7.93    0.35
  -5  -4   1    7.88    0.38
  -5  -4   1    8.48    0.36
   5  -4  -1    8.39    0.40
  -5  -4   1    8.03    0.34
   5  -4  -1    8.35    0.45
   5  -4  -1    8.05    0.34
  -5   4   1    8.28    0.35
   5   4  -1    8.79    0.43
  -5   4   1    7.92    0.34
  -5   4   1    8.66    0.37
  -5   4   1    8.63    0.39
   5   4  -1    8.63    0.43
   5   4  -1    8.36    0.35
   5   4  -1    8.49    0.34
   5   4  -1    8.66    0.44
  -5   4   1    7.82    0.34
  -4  -4   1    0.37    0.07
  -4  -4   1    0.19    0.08
   4  -4  -1    0.07    0.07
   4  -4  -1    0.04    0.09
   4  -4  -1    0.03    0.11
  -4  -4   1    0.34    0.08
  -4  -4   1    0.20    0.10
   4  -4  -1    0.14    0.07
  -4   4   1    0.17    0.09
   4   4  -1    0.29    0.07
  -4   4   1    0.39    0.09
  -4   4   1    0.17    0.07
  -4   4   1    0.33    0.07
  -4   4   1    0.21    0.07
   4   4  -1    0.24    0.10
   4   4  -1    0.34    0.09
   4   4  -1    0.18    0.09
   4   4  -1    0.38    0.08
   3  -4  -1  252.61    8.16
  -3  -4   1  232.66    8.91
  -3  -4   1  243.44    8.37
   3  -4  -1  244.01    9.50
  -3  -4   1  245.18    8.16
  -3  -4   1  275.47   12.33
   3  -4  -1  258.85   10.21
   3  -4  -1  241.19    8.37
  -3   4   1  237.01   10.74
  -3   4   1  238.01    8.36
   3   4  -1  252.40    9.64
   3   4  -1  239.86    8.37
  -3   4   1  241.49    8.64
   3   4  -1  248.92   10.20
   3   4  -1  236.78   10.73
   3   4  -1  254.45    8.16
  -3   4   1  252.56    9.04
  -3   4   1  232.69    8.16
  -2  -4   1    2.50    0.20
  -2  -4   1    2.31    0.12
  -2  -4   1    2.19    0.13
   2  -4  -1    2.32    0.12
   2  -4  -1    2.51    0.17
  -2  -4   1    2.05    0.13
   2  -4  -1    2.36    0.15
   2   4  -1    2.31    0.13
   2   4  -1    2.62    0.15
  -2   4   1    2.20    0.12
  -2   4   1    2.29    0.12
   2   4  -1    1.94    0.15
  -2   4   1    1.92    0.15
   2   4  -1    2.26    0.12
  -2   4   1    2.26    0.16
   2   4  -1    2.64    0.17
   1  -4  -1    2.52    0.14
   1  -4  -1    2.75    0.18
   1  -4  -1    2.83    0.15
  -1  -4   1    2.62    0.19
   1  -4  -1    2.41    0.16
   1  -4  -1    2.13    0.13
   1  -4  -1    2.39    0.12
  -1  -4   1    2.36    0.12
  -1  -4   1    2.12    0.15
   1   4  -1    2.10    0.15
  -1   4   1    2.30    0.14
  -1   4   1    2.24    0.11
  -1   4   1    2.46    0.14
  -1   4   1    2.40    0.13
   1   4  -1    2.44    0.15
  -1   4   1    2.51    0.16
  -1   4   1    2.79    0.18
   1   4  -1    2.50    0.15
   1   4  -1    2.15    0.12
   0  -4  -1   99.81    4.00
   0  -4  -1  121.52    5.54
   0  -4  -1  111.06    4.82
   0  -4   1  106.97    3.67
   0  -4   1  112.29    5.54
   0  -4   1  100.64    4.82
   0  -4   1  110.95    4.59
   0  -4  -1  108.76    3.76
   0   4  -1  117.04    5.54
   0   4   1  113.57    4.82
   0   4   1  101.71    3.66
   0   4   1  125.35    5.54
   0   4   1  113.15    4.44
   0   4  -1  104.10    4.82
   0   4  -1  108.83    4.44
   1  -4   1    2.25    0.12
  -1  -4  -1    2.62    0.20
  -1  -4  -1    2.28    0.13
   1  -4   1    2.16    0.17
  -1  -4  -1    2.16    0.12
   1  -4   1    2.24    0.16
   1  -4   1    2.19    0.12
   1   4   1    2.02    0.11
  -1   4  -1    2.04    0.12
  -1   4  -1    2.62    0.13
  -1   4  -1    2.47    0.17
   1   4   1    2.17    0.14
  -1   4  -1    2.17    0.12
  -1   4  -1    2.30    0.17
  -1   4  -1    2.43    0.14
   2  -4   1    2.48    0.18
  -2  -4  -1    2.61    0.13
  -2  -4  -1    2.56    0.14
  -2  -4  -1    2.81    0.15
   2  -4   1    2.37    0.13
  -2  -4  -1    2.27    0.21
   2  -4   1    2.41    0.13
   2  -4   1    2.52    0.16
   2  -4   1    2.44    0.14
  -2  -4  -1    2.72    0.13
  -2   4  -1    2.62    0.15
  -2   4  -1    2.62    0.13
   2   4   1    2.48    0.14
  -2   4  -1    2.47    0.18
   2   4   1    2.36    0.17
   2   4   1    1.96    0.15
   2   4   1    2.37    0.13
  -2   4  -1    2.50    0.18
  -2   4  -1    2.49    0.15
  -2   4  -1    2.48    0.13
  -3  -4  -1  237.52    8.31
   3  -4   1  253.79   10.14
   3  -4   1  252.65    9.43
   3  -4   1  242.76    9.55
  -3  -4  -1  236.18    8.84
  -3  -4  -1  242.07    8.10
   3  -4   1  251.63    8.10
  -3  -4  -1  247.11    8.96
  -3  -4  -1  270.23   12.24
   3  -4   1  238.96    8.31
   3   4   1  243.42   10.11
   3   4   1  239.23    9.79
  -3   4  -1  251.40    8.97
  -3   4  -1  232.24    8.31
  -3   4  -1  235.60    8.83
   3   4   1  245.33    9.57
   3   4   1  250.99    8.10
   3   4   1  239.41    8.31
  -3   4  -1  240.18   10.66
  -3   4  -1  241.80    9.79
  -3   4  -1  235.09    8.10
  -4  -4  -1    0.24    0.08
  -4  -4  -1    0.50    0.12
   4  -4   1    0.23    0.09
   4  -4   1    0.58    0.13
  -4  -4  -1    0.31    0.08
  -4  -4  -1    0.29    0.08
   4  -4   1    0.24    0.08
  -4  -4  -1    0.33    0.07
   4  -4   1    0.37    0.09
   4  -4   1    0.19    0.08
   4   4   1    0.16    0.08
   4   4   1    0.32    0.07
  -4   4  -1    0.19    0.07
  -4   4  -1    0.40    0.10
   4   4   1    0.34    0.07
   4   4   1    0.25    0.08
   4   4   1    0.23    0.08
  -4   4  -1    0.05    0.09
   4   4   1    0.38    0.11
  -4   4  -1    0.17    0.07
   5  -4   1    8.72    0.41
  -5  -4  -1    9.20    0.53
  -5  -4  -1    8.39    0.37
   5  -4   1    8.88    0.36
  -5  -4  -1    8.53    0.36
   5  -4   1    8.72    0.41
  -5  -4  -1    8.63    0.39
   5  -4   1    8.67    0.47
   5  -4   1    7.99    0.37
  -5  -4  -1    8.98    0.38
  -5   4  -1    8.29    0.37
  -5   4  -1    9.33    0.47
  -5   4  -1    8.21    0.35
  -5   4  -1    8.24    0.36
   5   4   1    8.62    0.36
  -5   4  -1    8.59    0.40
   5   4   1    8.97    0.45
   5   4   1    8.58    0.40
   5   4   1    8.94    0.43
   5   4   1    8.68    0.37
   5   4   1    8.71    0.44
   6  -4   1    0.06    0.10
  -6  -4  -1    0.14    0.09
  -6  -4  -1    0.04    0.12
  -6  -4  -1    0.18    0.09
   6  -4   1    0.08    0.10
  -6  -4  -1   -0.30    0.09
   6  -4   1    0.05    0.10
   6  -4   1    0.17    0.09
  -6  -4  -1   -0.23    0.09
   6  -4   1    0.04    0.13
   6   4   1   -0.30    0.09
  -6   4  -1    0.07    0.10
   6   4   1    0.03    0.10
   6   4   1   -0.22    0.10
  -6   4  -1   -0.15    0.09
   6   4   1    0.10    0.09
  -6   4  -1    0.15    0.09
  -6   4  -1    0.19    0.09
   6   4   1    0.23    0.13
   6   4   1    0.16    0.09
  -6   4  -1   -0.11    0.08
   7   4   1    3.26    0.30
  -8  -4  -1    0.62    0.14
   8  -4   1    0.17    0.15
  -8  -4  -1    0.40    0.15
   8  -4   1    0.59    0.17
   8  -4   1    0.43    0.15
   8  -4   1    0.19    0.20
   8  -4   1    0.24    0.15
  -8  -4  -1    0.35    0.12
  -8  -4  -1    0.47    0.15
   8   4   1    0.49    0.14
  -8   4  -1    0.31    0.14
   8   4   1    0.21    0.18
   8   4   1    0.56    0.15
  -8   4  -1    0.25    0.14
  -8   4  -1    0.47    0.13
   8   4   1   -0.20    0.16
  -8   4  -1    0.31    0.13
   9  -4   1    4.30    0.46
  -9  -4  -1    5.77    0.41
   9   4   1    5.78    0.47
  -9   4  -1    4.82    0.37
  -9   4  -1    5.21    0.36
   9   4   1    4.14    0.41
   9   4   1    4.37    0.35
  10  -4   1    0.65    0.29
  10  -4   1    1.25    0.23
 -10  -4  -1    0.94    0.21
 -10  -4  -1    1.36    0.22
 -10  -4  -1    1.21    0.22
 -10   4  -1    1.19    0.22
  10   4   1    1.26    0.26
 -10   4  -1    1.42    0.21
 -10   4  -1    1.53    0.22
  11  -4   1    5.15    0.44
 -11  -4  -1    5.15    0.41
  11  -4   1    4.18    0.48
  11   4   1    6.35    0.52
 -11   4  -1    4.39    0.43
  11   4   1    4.86    0.43
  11  -5  -1    0.22    0.29
 -11  -5   1    0.24    0.21
 -11  -5   1    0.18    0.18
 -11   5   1    0.17    0.18
  11   5  -1    0.51    0.24
 -11   5   1    0.36    0.17
 -10  -5   1    0.64    0.20
  10  -5  -1    0.65    0.22
  10  -5  -1    0.25    0.28
  10   5  -1    0.52    0.23
 -10   5   1    0.41    0.18
  10   5  -1    0.48    0.25
   9  -5  -1   34.20    1.46
  -9  -5   1   35.12    1.39
   9  -5  -1   34.07    1.28
  -9  -5   1   34.80    1.26
   9  -5  -1   31.37    1.58
  -9  -5   1   34.20    1.32
  -9   5   1   33.39    1.39
   9   5  -1   33.06    1.29
  -9   5   1   33.57    1.25
   9   5  -1   35.26    1.51
   9   5  -1   33.99    1.55
  -8  -5   1    3.15    0.30
  -8  -5   1    3.93    0.30
   8  -5  -1    2.92    0.39
  -8  -5   1    2.64    0.33
  -8  -5   1    3.36    0.27
   8  -5  -1    3.05    0.32
   8  -5  -1    2.89    0.29
  -8   5   1    3.20    0.26
   8   5  -1    3.49    0.29
  -8   5   1    2.80    0.30
  -8   5   1    3.37    0.28
   8   5  -1    3.49    0.38
   8   5  -1    3.67    0.31
   8   5  -1    3.09    0.33
   8   5  -1    3.89    0.36
   7  -5  -1   41.71    1.68
   7  -5  -1   38.69    1.47
   7  -5  -1   38.22    1.81
  -7  -5   1   40.16    1.43
  -7  -5   1   40.36    1.58
  -7  -5   1   42.68    1.48
   7   5  -1   42.41    1.87
   7   5  -1   40.15    1.44
  -7   5   1   39.19    1.43
   7   5  -1   40.22    1.78
   7   5  -1   39.13    1.47
  -7   5   1   40.83    1.47
   7   5  -1   44.56    1.67
   7   5  -1   40.56    1.72
  -7   5   1   40.99    1.60
  -6  -5   1    1.93    0.21
  -6  -5   1    2.15    0.19
   6  -5  -1    1.89    0.20
   6  -5  -1    1.88    0.19
  -6  -5   1    1.88    0.19
   6  -5  -1    2.02    0.27
   6  -5  -1    1.93    0.19
  -6   5   1    2.11    0.18
   6   5  -1    2.02    0.19
  -6   5   1    1.87    0.18
   6   5  -1    2.23    0.22
  -6   5   1    2.10    0.17
   6   5  -1    1.98    0.26
   6   5  -1    2.25    0.19
   6   5  -1    2.22    0.23
  -6   5   1    2.35    0.22
   5  -5  -1    2.90    0.26
   5  -5  -1    3.03    0.23
   5  -5  -1    3.09    0.19
  -5  -5   1    3.20    0.28
  -5  -5   1    2.95    0.21
   5  -5  -1    2.84    0.20
  -5  -5   1    2.95    0.19
  -5  -5   1    3.02    0.20
   5   5  -1    3.02    0.23
   5   5  -1    2.81    0.19
   5   5  -1    2.92    0.19
  -5   5   1    3.13    0.19
  -5   5   1    3.02    0.24
   5   5  -1    3.14    0.26
   5   5  -1    3.08    0.24
  -5   5   1    2.90    0.18
  -5   5   1    2.74    0.18
  -5   5   1    3.23    0.22
   4  -5  -1    0.05    0.07
  -4  -5   1   -0.02    0.07
   4  -5  -1   -0.01    0.07
  -4  -5   1    0.00    0.09
  -4  -5   1   -0.01    0.06
  -4  -5   1   -0.01    0.06
   4  -5  -1    0.00    0.09
   4  -5  -1   -0.04    0.10
   4   5  -1    0.09    0.08
  -4   5   1   -0.07    0.08
   4   5  -1    0.03    0.09
  -4   5   1    0.13    0.06
   4   5  -1    0.05    0.07
  -4   5   1    0.02    0.07
  -4   5   1    0.05    0.06
   4   5  -1    0.00    0.09
  -4   5   1    0.03    0.06
   4   5  -1    0.02    0.07
  -3  -5   1   41.69    1.62
  -3  -5   1   44.51    1.53
   3  -5  -1   43.26    1.74
   3  -5  -1   43.18    1.52
   3  -5  -1   46.07    1.87
  -3  -5   1   42.78    1.49
   3  -5  -1   44.75    1.49
  -3  -5   1   47.58    2.26
  -3   5   1   43.38    1.52
   3   5  -1   44.40    1.77
  -3   5   1   45.68    1.66
  -3   5   1   42.02    1.48
   3   5  -1   42.57    1.95
   3   5  -1   43.26    1.53
   3   5  -1   44.30    1.86
   3   5  -1   46.07    1.49
   3   5  -1   43.62    1.79
  -3   5   1   41.90    1.96
  -3   5   1   41.88    1.57
   2  -5  -1   42.32    1.64
   2  -5  -1   44.81    1.76
   2  -5  -1   42.18    1.40
  -2  -5   1   40.57    1.41
  -2  -5   1   43.28    2.14
  -2  -5   1   41.45    1.44
  -2  -5   1   40.89    1.53
   2  -5  -1   40.28    1.44
   2   5  -1   42.56    1.70
  -2   5   1   43.18    1.57
  -2   5   1   41.75    1.70
   2   5  -1   38.95    1.84
  -2   5   1   41.14    1.40
  -2   5   1   41.20    1.85
  -2   5   1   40.79    1.48
   2   5  -1   39.58    1.44
   2   5  -1   41.94    1.67
   2   5  -1   43.03    1.41
  -2   5   1   40.16    1.44
  -1  -5   1   19.16    0.73
   1  -5  -1   18.60    0.68
   1  -5  -1   20.61    0.79
  -1  -5   1   18.70    0.67
  -1  -5   1   19.97    1.03
   1  -5  -1   18.04    0.73
  -1  -5   1   18.30    0.69
   1  -5  -1   21.33    0.84
  -1  -5   1   19.30    0.83
   1  -5  -1   22.26    1.02
   1   5  -1   17.58    0.68
  -1   5   1   19.43    0.88
   1   5  -1   17.39    0.88
   1   5  -1   18.89    0.67
   1   5  -1   19.18    0.79
  -1   5   1   20.07    0.79
  -1   5   1   18.75    0.67
  -1   5   1   20.94    1.01
   1   5  -1   19.47    0.82
  -1   5   1   19.73    0.75
  -1   5   1   18.86    0.71
  -1   5   1   19.61    0.81
   0  -5  -1    0.09    0.04
   0  -5  -1    0.03    0.05
   0  -5   1   -0.04    0.04
   0  -5   1    0.04    0.06
   0  -5  -1   -0.02    0.05
   0  -5   1    0.01    0.04
   0  -5   1   -0.01    0.06
   0  -5  -1    0.06    0.07
   0   5   1    0.03    0.05
   0   5  -1    0.01    0.04
   0   5  -1    0.11    0.06
   0   5   1   -0.01    0.05
   0   5   1   -0.02    0.04
   0   5  -1    0.01    0.05
   0   5   1   -0.05    0.04
   1  -5   1   18.04    0.64
   1  -5   1   19.26    0.81
  -1  -5  -1   18.18    0.70
  -1  -5  -1   19.76    0.98
   1  -5   1   18.64    0.97
   1  -5   1   18.28    0.66
  -1  -5  -1   18.81    0.64
  -1  -5  -1   17.58    0.66
  -1   5  -1   18.58    0.85
  -1   5  -1   18.00    0.66
   1   5   1   19.30    0.75
  -1   5  -1   19.74    0.71
  -1   5  -1   18.20    0.64
   1   5   1   18.60    0.78
  -1   5  -1   18.41    0.78
   1   5   1   17.17    0.64
   1   5   1   17.33    0.66
  -2  -5  -1   43.00    1.46
   2  -5   1   41.57    1.49
  -2  -5  -1   42.65    1.59
  -2  -5  -1   41.94    1.50
   2  -5   1   43.55    1.46
   2  -5   1   44.93    1.83
  -2  -5  -1   45.56    2.21
  -2  -5  -1   42.62    1.61
   2  -5   1   45.06    2.19
   2   5   1   43.37    1.76
   2   5   1   43.66    1.73
   2   5   1   41.95    1.50
   2   5   1   42.39    1.46
  -2   5  -1   42.49    1.46
  -2   5  -1   41.62    1.76
  -2   5  -1   44.89    1.62
  -2   5  -1   43.43    1.93
  -2   5  -1   41.71    1.49
   3  -5   1   47.80    1.98
   3  -5   1   52.26    1.70
  -3  -5  -1   53.07    2.57
   3  -5   1   52.13    2.13
  -3  -5  -1   50.20    1.70
   3  -5   1   47.91    1.74
  -3  -5  -1   48.32    1.74
   3  -5   1   52.82    1.98
  -3  -5  -1   51.64    1.87
  -3  -5  -1   48.17    1.85
  -3   5  -1   50.97    1.88
  -3   5  -1   48.85    2.04
   3   5   1   49.32    2.04
  -3   5  -1   49.16    1.69
   3   5   1   48.87    1.74
   3   5   1   52.43    2.02
   3   5   1   50.54    1.70
  -3   5  -1   48.86    2.23
  -3   5  -1   48.03    1.74
   4  -5   1   -0.05    0.07
   4  -5   1    0.04    0.08
  -4  -5  -1   -0.02    0.06
  -4  -5  -1    0.00    0.11
  -4  -5  -1    0.03    0.07
   4  -5   1    0.20    0.09
  -4  -5  -1   -0.08    0.07
  -4  -5  -1   -0.02    0.07
   4  -5   1   -0.06    0.07
   4  -5   1   -0.03    0.10
  -4   5  -1    0.02    0.07
   4   5   1   -0.07    0.07
  -4   5  -1   -0.02    0.08
   4   5   1    0.08    0.09
  -4   5  -1    0.02    0.07
  -4   5  -1   -0.05    0.05
   4   5   1    0.02    0.07
   4   5   1    0.02    0.06
   4   5   1    0.00    0.06
  -4   5  -1   -0.04    0.07
  -5  -5  -1    3.28    0.21
   5  -5   1    3.14    0.20
   5  -5   1    3.43    0.23
  -5  -5  -1    3.52    0.30
   5  -5   1    3.52    0.28
   5  -5   1    2.85    0.21
  -5  -5  -1    2.88    0.20
  -5  -5  -1    2.85    0.21
  -5  -5  -1    3.33    0.20
   5  -5   1    3.27    0.22
   5   5   1    3.08    0.22
   5   5   1    3.16    0.20
  -5   5  -1    3.04    0.19
  -5   5  -1    2.93    0.20
   5   5   1    2.99    0.22
  -5   5  -1    2.98    0.22
  -5   5  -1    3.54    0.25
   5   5   1    2.88    0.20
   5   5   1    3.25    0.26
  -5   5  -1    2.94    0.20
   5   5   1    3.01    0.20
   6  -5   1    2.11    0.22
   6  -5   1    1.82    0.22
  -6  -5  -1    2.02    0.21
  -6  -5  -1    2.42    0.19
   6  -5   1    2.07    0.28
   6  -5   1    1.97    0.17
   6  -5   1    1.73    0.20
  -6  -5  -1    1.97    0.20
  -6  -5  -1    2.20    0.28
  -6  -5  -1    2.11    0.19
  -6   5  -1    1.91    0.19
   6   5   1    1.94    0.19
  -6   5  -1    1.87    0.19
  -6   5  -1    1.65    0.21
   6   5   1    2.05    0.21
   6   5   1    2.21    0.19
   6   5   1    2.16    0.20
   6   5   1    1.97    0.20
   6   5   1    2.16    0.26
  -6   5  -1    1.72    0.19
  -6   5  -1    2.29    0.24
   7  -5   1   38.25    1.82
  -7  -5  -1   43.38    1.50
  -7  -5  -1   43.11    1.58
   7  -5   1   40.67    1.69
   7  -5   1   42.36    1.46
  -7  -5  -1   42.63    1.45
   7  -5   1   39.51    1.49
   7  -5   1   40.88    1.68
  -7  -5  -1   40.76    1.58
   7   5   1   39.63    1.48
  -7   5  -1   41.29    1.45
   7   5   1   40.55    1.79
   7   5   1   40.42    1.45
  -7   5  -1   41.62    1.49
   7   5   1   39.25    1.73
  -7   5  -1   40.43    1.61
  -7   5  -1   42.58    1.90
  -7   5  -1   40.62    1.56
  -8  -5  -1    3.53    0.28
  -8  -5  -1    2.22    0.26
  -8  -5  -1    2.88    0.32
   8  -5   1    2.85    0.29
   8  -5   1    2.34    0.30
   8  -5   1    2.99    0.28
  -8  -5  -1    3.30    0.29
   8  -5   1    2.22    0.31
  -8   5  -1    3.15    0.28
   8   5   1    1.94    0.28
  -8   5  -1    2.90    0.29
  -8   5  -1    3.19    0.27
   8   5   1    3.12    0.28
  -8   5  -1    2.91    0.28
   8   5   1    3.18    0.28
  -9  -5  -1   37.18    1.36
  -9  -5  -1   37.43    1.45
  -9  -5  -1   36.54    1.32
   9  -5   1   34.05    1.51
   9  -5   1   33.10    1.65
   9  -5   1   34.81    1.35
  -9   5  -1   34.83    1.45
   9   5   1   35.88    1.33
   9   5   1   33.49    1.34
  -9   5  -1   36.37    1.35
   9   5   1   35.47    1.57
  -9   5  -1   36.85    1.32
 -10  -5  -1    0.63    0.18
  10  -5   1    0.34    0.25
 -10  -5  -1    0.57    0.19
 -10  -5  -1    0.67    0.21
  10  -5   1    0.77    0.20
  10   5   1    0.54    0.19
 -10   5  -1    0.59    0.20
  10   5   1    0.56    0.24
 -11  -5  -1    0.17    0.20
 -11  -5  -1    0.41    0.19
  11  -5   1    0.30    0.28
 -11  -5  -1    0.22    0.20
  11   5   1    0.61    0.24
 -11   5  -1    0.02    0.19
 -11  -6   1    0.44    0.19
 -11  -6   1    0.85    0.23
  11  -6  -1   -0.45    0.28
  11   6  -1    0.84    0.27
  11   6  -1    0.37    0.20
 -11   6   1    0.44    0.21
 -10  -6   1    0.13    0.18
  10  -6  -1   -0.02    0.21
 -10  -6   1    0.09    0.16
 -10  -6   1    0.35    0.18
  10  -6  -1   -0.29    0.26
 -10   6   1    0.25    0.18
  10   6  -1    0.36    0.24
   9  -6  -1    9.31    0.53
  -9  -6   1    8.34    0.50
   9  -6  -1    7.37    0.45
  -9  -6   1    7.40    0.43
   9   6  -1    6.65    0.51
   9   6  -1    8.00    0.55
  -9   6   1    7.67    0.48
  -8  -6   1    5.14    0.34
  -8  -6   1    4.85    0.40
  -8  -6   1    5.11    0.34
   8  -6  -1    5.42    0.39
   8  -6  -1    4.95    0.34
   8  -6  -1    4.23    0.44
   8   6  -1    4.78    0.38
   8   6  -1    5.57    0.37
  -8   6   1    4.15    0.36
  -8   6   1    5.34    0.34
   8   6  -1    4.96    0.34
  -8   6   1    4.96    0.32
   8   6  -1    4.81    0.44
   7  -6  -1   12.26    0.69
  -7  -6   1   11.95    0.53
   7  -6  -1   12.03    0.54
  -7  -6   1   12.13    0.59
   7  -6  -1   12.69    0.62
  -7  -6   1   12.88    0.55
  -7   6   1   12.54    0.59
  -7   6   1   12.25    0.52
   7   6  -1   12.44    0.54
   7   6  -1   13.86    0.68
  -7   6   1   12.64    0.54
   7   6  -1   12.44    0.64
   7   6  -1   12.88    0.66
   7   6  -1   13.23    0.53
   6  -6  -1   -0.18    0.10
  -6  -6   1   -0.06    0.10
  -6  -6   1   -0.01    0.11
   6  -6  -1   -0.23    0.09
  -6  -6   1    0.05    0.10
   6  -6  -1   -0.03    0.11
  -6  -6   1   -0.07    0.09
   6  -6  -1    0.09    0.14
  -6   6   1    0.04    0.08
   6   6  -1    0.07    0.11
  -6   6   1   -0.15    0.12
  -6   6   1   -0.08    0.09
  -6   6   1    0.16    0.10
   6   6  -1    0.10    0.13
   6   6  -1   -0.07    0.12
   6   6  -1   -0.06    0.09
  -6   6   1    0.01    0.09
   6   6  -1    0.08    0.10
   5  -6  -1    0.42    0.10
   5  -6  -1    0.70    0.12
  -5  -6   1    0.59    0.10
  -5  -6   1    0.50    0.10
   5  -6  -1    0.85    0.15
  -5  -6   1    0.61    0.10
   5  -6  -1    0.43    0.09
  -5  -6   1    0.66    0.14
  -5   6   1    0.75    0.14
   5   6  -1    0.56    0.12
  -5   6   1    0.68    0.11
   5   6  -1    0.46    0.10
   5   6  -1    0.69    0.11
  -5   6   1    0.54    0.08
  -5   6   1    0.56    0.09
   5   6  -1    0.58    0.13
  -5   6   1    0.46    0.09
   5   6  -1    0.60    0.10
  -4  -6   1    3.65    0.22
  -4  -6   1    3.68    0.20
   4  -6  -1    3.45    0.20
  -4  -6   1    4.03    0.31
   4  -6  -1    3.52    0.20
   4  -6  -1    3.53    0.24
  -4  -6   1    3.99    0.21
   4  -6  -1    4.01    0.29
  -4   6   1    3.59    0.27
   4   6  -1    3.51    0.25
  -4   6   1    3.88    0.20
  -4   6   1    3.59    0.23
   4   6  -1    3.78    0.24
   4   6  -1    3.90    0.20
  -4   6   1    3.38    0.19
   4   6  -1    3.80    0.27
   4   6  -1    3.67    0.22
   4   6  -1    3.99    0.21
  -4   6   1    3.79    0.20
   3  -6  -1  305.89   12.37
  -3  -6   1  299.36   10.14
  -3  -6   1  293.49    9.89
   3  -6  -1  300.27   11.51
   3  -6  -1  302.95    9.88
   3  -6  -1  288.78   10.13
  -3  -6   1  282.86   10.79
  -3  -6   1  315.42   14.94
   3   6  -1  294.73   10.14
  -3   6   1  290.96   10.46
  -3   6   1  293.05    9.88
  -3   6   1  301.77   10.14
  -3   6   1  292.59   13.01
   3   6  -1  304.74   11.68
   3   6  -1  299.84   11.96
   3   6  -1  287.68   12.99
  -3   6   1  299.26   11.95
  -3   6   1  300.14   10.96
   3   6  -1  308.14    9.89
   2  -6  -1    0.24    0.09
  -2  -6   1   -0.01    0.06
  -2  -6   1    0.09    0.06
  -2  -6   1    0.00    0.06
   2  -6  -1    0.28    0.08
   2  -6  -1    0.19    0.06
  -2  -6   1    0.20    0.09
   2  -6  -1    0.27    0.06
  -2   6   1    0.17    0.07
  -2   6   1    0.16    0.06
   2   6  -1    0.23    0.07
   2   6  -1    0.15    0.06
  -2   6   1    0.06    0.06
   2   6  -1    0.01    0.06
   2   6  -1    0.18    0.07
   2   6  -1    0.19    0.08
  -2   6   1    0.18    0.08
  -2   6   1    0.15    0.06
  -2   6   1    0.19    0.07
  -2   6   1    0.19    0.06
  -1  -6   1   39.63    1.39
  -1  -6   1   40.74    1.51
   1  -6  -1   39.36    1.42
   1  -6  -1   47.01    2.11
  -1  -6   1   41.77    1.51
   1  -6  -1   37.75    1.51
   1  -6  -1   44.46    1.74
   1  -6  -1   41.06    1.39
  -1  -6   1   42.35    2.11
  -1  -6   1   40.84    1.73
  -1  -6   1   39.88    1.43
   1  -6  -1   43.34    1.62
  -1   6   1   41.87    1.83
  -1   6   1   41.01    1.69
  -1   6   1   39.09    1.39
   1   6  -1   39.43    1.82
  -1   6   1   39.55    1.42
   1   6  -1   41.56    1.64
  -1   6   1   40.83    1.54
   1   6  -1   40.25    1.39
   1   6  -1   38.71    1.42
  -1   6   1   43.16    1.64
   1   6  -1   40.97    1.69
   0  -6  -1   20.18    0.69
   0  -6  -1   21.32    1.05
   0  -6   1   20.05    0.86
   0  -6  -1   19.71    0.71
   0  -6   1   19.55    0.71
   0  -6   1   18.91    0.69
   0  -6   1   20.78    1.05
   0  -6  -1   18.78    0.75
   0   6   1   18.65    0.70
   0   6  -1   18.41    0.80
   0   6   1   18.63    0.68
   0   6   1   20.10    0.90
   0   6  -1   19.40    0.84
   0   6   1   20.09    0.84
   0   6  -1   18.77    0.90
   0   6   1   20.15    0.76
   0   6  -1   19.11    0.69
   0   6   1   20.40    0.81
   1  -6   1   40.40    1.42
   1  -6   1   42.05    2.09
  -1  -6  -1   36.30    1.80
   1  -6   1   40.24    1.38
  -1  -6  -1   44.44    2.11
   1  -6   1   42.55    1.74
  -1  -6  -1   42.41    1.39
  -1  -6  -1   39.68    1.42
  -1  -6  -1   40.15    1.51
   1   6   1   39.36    1.38
  -1   6  -1   43.82    1.53
  -1   6  -1   40.81    1.39
  -1   6  -1   39.80    1.42
   1   6   1   40.31    1.81
   1   6   1   38.55    1.42
   1   6   1   41.09    1.68
  -1   6  -1   40.75    1.68
   1   6   1   42.14    1.63
   1   6   1   42.65    1.63
  -1   6  -1   41.09    1.83
  -2  -6  -1    0.15    0.06
  -2  -6  -1    0.18    0.06
  -2  -6  -1   -0.01    0.06
   2  -6   1    0.17    0.08
   2  -6   1    0.13    0.06
   2  -6   1    0.09    0.09
  -2  -6  -1    0.10    0.10
  -2  -6  -1    0.02    0.06
   2  -6   1    0.15    0.06
   2   6   1    0.07    0.06
  -2   6  -1    0.15    0.06
  -2   6  -1    0.11    0.09
  -2   6  -1    0.13    0.06
   2   6   1    0.18    0.06
   2   6   1    0.06    0.07
  -2   6  -1    0.22    0.06
   2   6   1    0.02    0.07
  -2   6  -1    0.06    0.06
  -3  -6  -1  279.41    9.87
  -3  -6  -1  300.06    9.63
   3  -6   1  283.01    9.87
   3  -6   1  296.66   11.21
   3  -6   1  291.90   12.04
   3  -6   1  304.29    9.63
  -3  -6  -1  279.54   10.50
  -3  -6  -1  314.39   14.54
  -3   6  -1  288.12    9.62
  -3   6  -1  287.63   11.63
  -3   6  -1  289.23   12.67
  -3   6  -1  283.05    9.87
  -3   6  -1  296.23   10.66
   3   6   1  287.93    9.62
   3   6   1  268.55   10.56
   3   6   1  291.40   11.37
   3   6   1  285.47    9.87
   3   6   1  293.19   11.64
   4  -6   1    3.74    0.22
  -4  -6  -1    3.87    0.23
   4  -6   1    4.24    0.22
   4  -6   1    4.26    0.30
  -4  -6  -1    4.12    0.21
   4  -6   1    3.87    0.22
  -4  -6  -1    4.09    0.34
  -4  -6  -1    3.95    0.22
  -4  -6  -1    3.77    0.21
   4  -6   1    4.51    0.26
  -4   6  -1    4.18    0.28
   4   6   1    3.96    0.21
   4   6   1    3.83    0.23
   4   6   1    3.71    0.27
  -4   6  -1    3.94    0.24
   4   6   1    3.54    0.22
  -4   6  -1    3.58    0.22
  -4   6  -1    4.05    0.21
  -4   6  -1    3.86    0.21
   4   6   1    3.55    0.23
   4   6   1    3.45    0.23
  -5  -6  -1    0.80    0.12
   5  -6   1    0.90    0.13
   5  -6   1    0.80    0.16
  -5  -6  -1    0.65    0.11
  -5  -6  -1    0.83    0.16
  -5  -6  -1    0.69    0.11
   5  -6   1    0.70    0.11
   5  -6   1    0.66    0.11
   5  -6   1    1.12    0.15
  -5  -6  -1    0.85    0.10
  -5   6  -1    0.74    0.11
   5   6   1    0.77    0.11
   5   6   1    0.87    0.15
  -5   6  -1    1.00    0.16
   5   6   1    0.74    0.10
   5   6   1    0.76    0.12
  -5   6  -1    0.65    0.10
   5   6   1    0.78    0.11
  -5   6  -1    0.91    0.12
   5   6   1    0.72    0.12
  -6  -6  -1    0.15    0.10
   6  -6   1    0.28    0.12
   6  -6   1   -0.21    0.10
   6  -6   1    0.15    0.11
  -6  -6  -1    0.14    0.10
   6  -6   1    0.18    0.15
  -6  -6  -1    0.08    0.10
   6  -6   1   -0.12    0.11
  -6  -6  -1    0.12    0.09
  -6  -6  -1    0.04    0.13
   6   6   1    0.11    0.10
  -6   6  -1   -0.11    0.09
  -6   6  -1   -0.05    0.10
  -6   6  -1    0.06    0.10
   6   6   1    0.13    0.10
   6   6   1    0.14    0.10
  -6   6  -1    0.13    0.12
   6   6   1    0.10    0.13
   6   6   1    0.02    0.10
   7  -6   1   11.15    0.52
   7  -6   1   11.20    0.51
  -7  -6  -1   12.01    0.53
   7  -6   1   10.75    0.66
  -7  -6  -1   10.89    0.73
   7  -6   1   11.92    0.58
  -7  -6  -1   11.86    0.55
   7  -6   1   11.78    0.58
  -7  -6  -1   12.29    0.53
  -7  -6  -1   12.33    0.51
   7   6   1   11.67    0.61
   7   6   1   11.91    0.52
  -7   6  -1   12.01    0.51
   7   6   1   12.49    0.51
  -7   6  -1   10.97    0.55
  -7   6  -1   11.89    0.52
   7   6   1   11.87    0.63
  -7   6  -1   12.03    0.65
   8  -6   1    4.84    0.34
   8  -6   1    4.85    0.33
   8  -6   1    3.84    0.38
  -8  -6  -1    4.90    0.37
  -8  -6  -1    5.51    0.35
  -8  -6  -1    5.47    0.34
   8  -6   1    3.38    0.46
  -8   6  -1    4.89    0.33
   8   6   1    4.38    0.42
   8   6   1    5.48    0.34
  -8   6  -1    4.64    0.36
  -8   6  -1    5.77    0.34
   8   6   1    4.94    0.34
  -9  -6  -1    7.58    0.49
   9  -6   1    6.98    0.49
  -9  -6  -1    7.09    0.45
  -9   6  -1    8.57    0.44
  -9   6  -1    7.19    0.46
  10  -6   1    0.23    0.25
 -10  -6  -1    0.40    0.19
 -10  -6  -1    0.36    0.19
 -10  -6  -1    0.20    0.18
  10   6   1    0.27    0.22
 -10   6  -1    0.17    0.17
 -10   6  -1    0.24    0.19
 -11  -6  -1    0.76    0.22
 -11  -6  -1    0.42    0.20
  11  -6   1    0.09    0.28
  11   6   1    0.97    0.27
 -11   6  -1    0.38    0.21
 -11  -7   1    0.39    0.21
 -11  -7   1    0.41    0.20
  11  -7  -1    0.26    0.21
  11  -7  -1   -0.38    0.29
 -11   7   1    0.64    0.20
 -11   7   1    0.54    0.20
  11   7  -1    0.44    0.20
  11   7  -1    0.74    0.29
  10  -7  -1   -0.15    0.20
 -10  -7   1   -0.07    0.17
 -10  -7   1   -0.05    0.16
 -10  -7   1   -0.04    0.17
  10  -7  -1   -0.24    0.26
  10   7  -1   -0.16    0.22
  10   7  -1   -0.04    0.17
 -10   7   1    0.14    0.17
  -9  -7   1   44.60    1.62
   9  -7  -1   42.01    1.76
  -9  -7   1   43.94    1.57
  -9  -7   1   43.36    1.68
   9  -7  -1   43.09    1.56
  -9  -7   1   41.01    1.52
   9  -7  -1   39.43    1.92
   9   7  -1   38.41    1.55
  -9   7   1   41.33    1.51
   9   7  -1   41.16    1.88
   9   7  -1   40.83    1.82
  -9   7   1   41.20    1.68
   8  -7  -1    3.06    0.35
   8  -7  -1    2.99    0.30
  -8  -7   1    2.99    0.29
  -8  -7   1    3.07    0.30
  -8  -7   1    2.81    0.33
   8  -7  -1    3.10    0.41
   8   7  -1    2.82    0.28
  -8   7   1    3.06    0.32
   8   7  -1    3.33    0.38
   8   7  -1    3.29    0.33
  -8   7   1    3.42    0.27
   7  -7  -1   25.92    1.27
   7  -7  -1   26.52    1.03
  -7  -7   1   28.84    1.04
  -7  -7   1   26.65    1.10
   7  -7  -1   28.23    1.18
  -7  -7   1   27.35    1.01
  -7   7   1   26.48    1.00
   7   7  -1   27.74    1.01
  -7   7   1   28.56    1.03
   7   7  -1   26.93    1.24
   7   7  -1   28.82    1.30
   7   7  -1   26.36    1.02
   7   7  -1   26.73    1.22
  -7   7   1   27.39    1.12
  -6  -7   1    1.21    0.14
   6  -7  -1    1.16    0.20
   6  -7  -1    0.66    0.13
  -6  -7   1    0.83    0.18
   6  -7  -1    0.93    0.14
  -6  -7   1    0.86    0.14
  -6  -7   1    1.13    0.14
   6  -7  -1    1.13    0.18
  -6   7   1    1.02    0.18
   6   7  -1    1.04    0.15
  -6   7   1    0.93    0.14
  -6   7   1    1.24    0.16
   6   7  -1    0.91    0.17
   6   7  -1    1.23    0.13
   6   7  -1    1.07    0.14
  -6   7   1    0.89    0.13
   6   7  -1    0.97    0.17
  -5  -7   1    0.33    0.13
   5  -7  -1    0.22    0.09
   5  -7  -1    0.37    0.12
   5  -7  -1    0.16    0.09
  -5  -7   1    0.36    0.09
   5  -7  -1    0.39    0.14
  -5  -7   1    0.34    0.10
  -5  -7   1    0.33    0.09
  -5   7   1    0.37    0.08
   5   7  -1    0.35    0.11
   5   7  -1    0.42    0.09
   5   7  -1    0.26    0.10
  -5   7   1    0.34    0.09
  -5   7   1    0.49    0.13
  -5   7   1    0.47    0.10
   5   7  -1    0.46    0.14
  -5   7   1    0.30    0.08
   5   7  -1    0.19    0.09
   5   7  -1    0.28    0.10
  -4  -7   1   50.31    1.71
  -4  -7   1   51.37    2.52
   4  -7  -1   49.70    2.09
  -4  -7   1   48.55    1.66
   4  -7  -1   47.18    1.70
  -4  -7   1   46.68    1.81
   4  -7  -1   49.87    1.66
   4  -7  -1   49.31    1.94
  -4   7   1   49.18    1.70
   4   7  -1   49.43    1.66
  -4   7   1   47.08    2.19
   4   7  -1   48.94    2.17
   4   7  -1   49.82    2.07
   4   7  -1   47.25    1.99
  -4   7   1   46.59    1.74
  -4   7   1   47.75    1.66
   4   7  -1   48.51    1.98
   4   7  -1   47.96    1.71
  -4   7   1   47.83    1.85
  -3  -7   1   79.82    2.76
  -3  -7   1   77.71    2.93
   3  -7  -1   85.21    3.37
  -3  -7   1   84.30    4.07
   3  -7  -1   81.31    2.69
   3  -7  -1   77.18    2.75
   3  -7  -1   80.13    3.14
  -3  -7   1   78.29    2.69
  -3   7   1   77.43    2.83
   3   7  -1   79.56    3.19
  -3   7   1   77.88    2.68
  -3   7   1   76.05    3.54
   3   7  -1   81.73    2.69
   3   7  -1   79.91    3.52
   3   7  -1   77.47    2.76
   3   7  -1   80.51    3.25
  -3   7   1   81.28    2.99
  -3   7   1   80.98    2.75
  -3   7   1   82.25    3.24
  -2  -7   1    1.76    0.16
   2  -7  -1    2.71    0.20
  -2  -7   1    2.45    0.24
   2  -7  -1    2.38    0.15
  -2  -7   1    2.16    0.16
   2  -7  -1    2.22    0.16
   2  -7  -1    2.86    0.23
  -2  -7   1    1.73    0.16
   2  -7  -1    2.41    0.15
   2   7  -1    1.81    0.15
  -2   7   1    2.56    0.16
   2   7  -1    1.87    0.16
  -2   7   1    2.43    0.20
  -2   7   1    2.22    0.15
  -2   7   1    2.44    0.15
  -2   7   1    2.54    0.18
   2   7  -1    2.81    0.21
   2   7  -1    2.77    0.20
  -2   7   1    2.09    0.17
   2   7  -1    2.05    0.19
  -2   7   1    2.13    0.20
  -1  -7   1    4.59    0.31
   1  -7  -1    4.08    0.21
   1  -7  -1    4.19    0.20
   1  -7  -1    4.51    0.25
  -1  -7   1    4.35    0.23
  -1  -7   1    4.45    0.21
   1  -7  -1    4.57    0.20
  -1  -7   1    3.74    0.20
  -1  -7   1    3.95    0.20
   1  -7  -1    5.12    0.31
   1   7  -1    4.59    0.25
  -1   7   1    4.03    0.19
   1   7  -1    3.83    0.19
  -1   7   1    4.28    0.22
   1   7  -1    3.95    0.20
  -1   7   1    4.39    0.26
   1   7  -1    4.40    0.23
  -1   7   1    4.34    0.25
   1   7  -1    4.02    0.25
  -1   7   1    4.17    0.20
  -1   7   1    4.30    0.22
   0  -7   1   -0.04    0.05
   0  -7  -1    0.00    0.06
   0  -7   1   -0.05    0.05
   0  -7   1    0.04    0.08
   0  -7  -1   -0.05    0.05
   0  -7  -1   -0.06    0.05
   0  -7  -1    0.03    0.08
   0  -7   1    0.00    0.06
   0  -7  -1   -0.06    0.06
   0   7  -1   -0.02    0.07
   0   7   1   -0.05    0.05
   0   7   1    0.04    0.07
   0   7   1    0.03    0.05
   0   7   1   -0.05    0.05
   0   7  -1   -0.06    0.05
   0   7  -1    0.05    0.06
   0   7   1   -0.04    0.06
   0   7  -1   -0.02    0.06
   0   7  -1   -0.04    0.05
   0   7   1    0.03    0.05
  -1  -7  -1    4.99    0.22
  -1  -7  -1    4.55    0.22
   1  -7   1    4.61    0.22
   1  -7   1    5.09    0.32
  -1  -7  -1    5.88    0.35
   1  -7   1    4.89    0.21
   1  -7   1    4.80    0.28
  -1  -7  -1    4.78    0.23
  -1   7  -1    4.63    0.22
  -1   7  -1    4.51    0.26
  -1   7  -1    4.77    0.30
   1   7   1    4.81    0.23
   1   7   1    4.50    0.21
  -1   7  -1    5.16    0.23
   1   7   1    4.85    0.27
   1   7   1    4.41    0.22
   1   7   1    5.38    0.25
  -1   7  -1    4.75    0.21
   1   7   1    4.88    0.27
   2  -7   1    2.37    0.16
  -2  -7  -1    1.99    0.15
  -2  -7  -1    2.22    0.17
   2  -7   1    2.38    0.22
   2  -7   1    1.82    0.22
  -2  -7  -1    2.35    0.26
   2  -7   1    2.19    0.15
  -2  -7  -1    2.14    0.15
  -2  -7  -1    2.12    0.16
  -2   7  -1    2.31    0.18
   2   7   1    2.03    0.19
  -2   7  -1    2.17    0.15
  -2   7  -1    2.10    0.17
   2   7   1    2.10    0.15
  -2   7  -1    2.39    0.23
   2   7   1    2.10    0.20
  -2   7  -1    2.31    0.15
   2   7   1    2.12    0.15
  -3  -7  -1   87.09    2.84
   3  -7   1   87.64    2.84
   3  -7   1   86.02    3.57
  -3  -7  -1   88.59    4.31
  -3  -7  -1   83.11    3.10
   3  -7   1   81.39    2.91
  -3  -7  -1   82.50    2.92
   3   7   1   79.03    3.10
   3   7   1   86.97    3.44
  -3   7  -1   86.84    3.15
  -3   7  -1   84.75    2.84
  -3   7  -1   85.38    3.43
   3   7   1   82.93    2.92
   3   7   1   84.14    2.84
  -3   7  -1   82.98    2.91
  -3   7  -1   84.73    3.75
   3   7   1   83.47    3.36
   4  -7   1   49.02    1.73
   4  -7   1   48.18    2.12
   4  -7   1   49.58    1.97
  -4  -7  -1   48.78    1.73
  -4  -7  -1   47.89    1.84
  -4  -7  -1   51.27    2.56
   4  -7   1   53.51    1.69
  -4  -7  -1   50.57    1.69
   4   7   1   47.81    2.01
  -4   7  -1   49.55    1.69
   4   7   1   46.71    2.19
  -4   7  -1   49.93    1.73
  -4   7  -1   50.26    1.88
  -4   7  -1   50.05    2.02
   4   7   1   51.10    1.69
  -4   7  -1   48.65    2.23
   4   7   1   47.90    1.73
   4   7   1   47.40    2.03
   5  -7   1    0.27    0.10
  -5  -7  -1    0.30    0.10
   5  -7   1    0.53    0.12
   5  -7   1    0.41    0.14
  -5  -7  -1    0.37    0.10
  -5  -7  -1    0.47    0.15
  -5  -7  -1    0.38    0.10
   5  -7   1    0.31    0.11
  -5   7  -1    0.20    0.09
   5   7   1    0.32    0.12
  -5   7  -1    0.37    0.08
   5   7   1    0.27    0.09
   5   7   1    0.40    0.09
   5   7   1    0.37    0.09
  -5   7  -1    0.38    0.12
  -5   7  -1    0.26    0.10
   5   7   1    0.37    0.10
   5   7   1    0.31    0.10
  -5   7  -1    0.33    0.10
  -6  -7  -1    0.90    0.13
  -6  -7  -1    0.94    0.14
   6  -7   1    0.47    0.13
   6  -7   1    1.00    0.14
   6  -7   1    0.90    0.19
  -6  -7  -1    0.84    0.19
  -6  -7  -1    0.98    0.13
   6  -7   1    1.05    0.17
   6  -7   1    0.77    0.14
  -6  -7  -1    0.69    0.14
  -6   7  -1    0.64    0.13
   6   7   1    0.68    0.13
  -6   7  -1    0.74    0.13
   6   7   1    0.96    0.14
  -6   7  -1    1.03    0.17
   6   7   1    0.99    0.13
  -6   7  -1    1.07    0.15
   6   7   1    0.90    0.14
   6   7   1    0.68    0.17
  -7  -7  -1   28.32    1.58
  -7  -7  -1   30.84    1.07
   7  -7   1   28.79    1.10
   7  -7   1   29.95    1.24
   7  -7   1   27.52    1.34
  -7  -7  -1   27.83    1.16
  -7  -7  -1   30.28    1.10
   7  -7   1   29.79    1.07
   7   7   1   27.00    1.27
  -7   7  -1   29.17    1.09
  -7   7  -1   29.27    1.06
  -7   7  -1   30.22    1.40
  -7   7  -1   27.36    1.18
   7   7   1   28.65    1.09
   7   7   1   29.39    1.06
  -8  -7  -1    3.03    0.29
   8  -7   1    2.48    0.34
   8  -7   1    3.18    0.30
   8  -7   1    2.80    0.31
  -8  -7  -1    2.73    0.30
   8  -7   1    2.44    0.33
  -8  -7  -1    2.64    0.32
  -8   7  -1    3.19    0.29
   8   7   1    2.95    0.37
   8   7   1    3.11    0.30
  -8   7  -1    3.03    0.31
  -8   7  -1    3.30    0.28
  -8   7  -1    3.46    0.34
   8   7   1    3.16    0.29
   9  -7   1   39.53    1.95
  -9  -7  -1   43.26    1.61
  -9  -7  -1   43.41    1.71
  -9  -7  -1   44.85    1.57
   9  -7   1   42.03    1.80
   9   7   1   41.01    1.85
  -9   7  -1   45.19    1.61
  -9   7  -1   41.36    1.72
  -9   7  -1   44.48    1.56
   9   7   1   43.60    1.57
   9   7   1   42.18    1.60
  10  -7   1   -0.10    0.23
 -10  -7  -1    0.00    0.17
 -10  -7  -1    0.09    0.18
  10  -7   1   -0.07    0.18
 -10  -7  -1    0.08    0.19
  10   7   1    0.05    0.18
  10   7   1    0.37    0.22
 -10   7  -1    0.22    0.18
 -10   7  -1    0.06    0.18
 -11  -7  -1    0.36    0.19
 -11  -7  -1    0.46    0.21
  11  -7   1    0.47    0.30
 -11   7  -1    0.45    0.22
  11   7   1    0.74    0.26
  11   7   1    0.56    0.21
  11  -8  -1    2.90    0.45
 -11  -8   1    3.48    0.39
  11  -8  -1    3.90    0.49
 -11  -8   1    4.11    0.44
  11   8  -1    3.53    0.38
  11   8  -1    3.83    0.51
 -11   8   1    4.02    0.42
  10  -8  -1    0.27    0.28
 -10  -8   1    0.51    0.21
  10  -8  -1    0.54    0.24
 -10  -8   1    0.44    0.19
 -10  -8   1    0.50    0.19
 -10   8   1    0.80    0.19
 -10   8   1    0.52    0.19
  10   8  -1    0.44    0.19
  10   8  -1    0.66    0.25
  -9  -8   1    3.10    0.33
  -9  -8   1    3.42    0.37
   9  -8  -1    3.47    0.34
  -9  -8   1    3.02    0.31
   9   8  -1    3.09    0.32
   9   8  -1    3.86    0.43
  -9   8   1    3.55    0.31
  -9   8   1    4.74    0.37
   8  -8  -1   -0.09    0.21
   8  -8  -1    0.26    0.14
  -8  -8   1   -0.01    0.13
   8  -8  -1   -0.13    0.17
  -8  -8   1    0.05    0.14
  -8  -8   1   -0.02    0.15
  -8   8   1   -0.12    0.14
   8   8  -1    0.07    0.20
   8   8  -1    0.16    0.15
  -8   8   1    0.20    0.13
   8   8  -1    0.12    0.14
  -7  -8   1   -0.01    0.13
  -7  -8   1    0.29    0.12
  -7  -8   1    0.37    0.13
   7  -8  -1    0.37    0.16
   7  -8  -1    0.26    0.19
  -7   8   1    0.00    0.12
  -7   8   1    0.24    0.13
   7   8  -1    0.42    0.18
  -7   8   1   -0.05    0.12
   7   8  -1    0.47    0.12
   7   8  -1   -0.02    0.15
   7   8  -1    0.03    0.14
  -6  -8   1    0.05    0.11
  -6  -8   1    0.44    0.15
   6  -8  -1    0.40    0.17
  -6  -8   1    0.37    0.11
   6  -8  -1    0.38    0.15
   6  -8  -1    0.17    0.11
  -6  -8   1    0.34    0.11
   6  -8  -1    0.17    0.11
  -6   8   1    0.16    0.11
  -6   8   1    0.23    0.12
   6   8  -1    0.43    0.12
  -6   8   1    0.26    0.14
  -6   8   1    0.19    0.10
   6   8  -1    0.30    0.12
   6   8  -1    0.18    0.14
   6   8  -1    0.43    0.11
   6   8  -1    0.14    0.13
  -5  -8   1   12.59    0.72
  -5  -8   1   12.36    0.49
   5  -8  -1   11.62    0.61
   5  -8  -1   11.85    0.47
   5  -8  -1   11.38    0.56
  -5  -8   1   11.65    0.47
   5  -8  -1   11.75    0.48
  -5  -8   1   11.56    0.51
   5   8  -1   11.33    0.59
  -5   8   1   11.69    0.62
  -5   8   1   11.48    0.47
  -5   8   1   11.39    0.53
   5   8  -1   12.01    0.54
  -5   8   1   11.99    0.48
   5   8  -1   11.90    0.57
   5   8  -1   11.55    0.49
   5   8  -1   11.87    0.47
  -5   8   1   11.69    0.47
   5   8  -1   11.53    0.60
   4  -8  -1    2.25    0.17
  -4  -8   1    2.01    0.18
   4  -8  -1    1.95    0.24
  -4  -8   1    1.77    0.19
  -4  -8   1    2.46    0.26
  -4  -8   1    1.93    0.17
   4  -8  -1    2.13    0.22
   4  -8  -1    2.09    0.17
  -4   8   1    1.78    0.16
  -4   8   1    2.13    0.22
  -4   8   1    1.47    0.20
   4   8  -1    2.11    0.18
   4   8  -1    1.82    0.20
  -4   8   1    2.39    0.17
  -4   8   1    2.27    0.17
   4   8  -1    2.36    0.19
   4   8  -1    2.20    0.23
   4   8  -1    2.09    0.18
   4   8  -1    2.06    0.21
  -3  -8   1   54.05    1.89
  -3  -8   1   53.36    1.84
   3  -8  -1   53.91    1.84
   3  -8  -1   51.56    1.88
  -3  -8   1   56.18    2.80
   3  -8  -1   53.63    2.15
  -3  -8   1   53.57    2.01
   3  -8  -1   58.89    2.32
   3   8  -1   53.62    2.41
  -3   8   1   57.65    2.19
  -3   8   1   54.57    1.89
   3   8  -1   55.01    2.23
   3   8  -1   52.70    1.89
  -3   8   1   53.45    2.05
  -3   8   1   52.27    1.84
  -3   8   1   56.28    2.22
  -3   8   1   52.46    2.43
   3   8  -1   54.28    2.19
  -3   8   1   51.85    1.94
   2  -8  -1   19.21    0.72
   2  -8  -1   19.94    0.83
   2  -8  -1   20.25    1.04
  -2  -8   1   18.75    0.72
  -2  -8   1   20.24    0.76
  -2  -8   1   18.50    0.70
  -2  -8   1   20.69    1.08
   2  -8  -1   18.84    0.76
   2  -8  -1   21.49    0.89
   2  -8  -1   19.89    0.70
   2   8  -1   18.85    0.91
   2   8  -1   19.75    0.70
  -2   8   1   19.89    0.78
  -2   8   1   19.11    0.71
   2   8  -1   19.68    0.83
  -2   8   1   20.27    0.83
  -2   8   1   19.11    0.70
  -2   8   1   19.20    0.92
   2   8  -1   18.20    0.72
  -2   8   1   19.86    0.85
   2   8  -1   20.60    0.86
   1  -8  -1   18.17    0.76
   1  -8  -1   19.14    0.72
   1  -8  -1   21.11    0.88
  -1  -8   1   20.44    1.07
   1  -8  -1   20.28    0.70
  -1  -8   1   19.09    0.70
  -1  -8   1   20.32    0.87
   1  -8  -1   22.14    1.07
  -1  -8   1   19.00    0.72
  -1  -8   1   19.90    0.76
   1   8  -1   18.36    0.92
   1   8  -1   19.65    0.86
   1   8  -1   20.19    0.83
  -1   8   1   20.56    0.86
  -1   8   1   20.45    0.82
  -1   8   1   19.07    0.72
  -1   8   1   20.42    0.78
  -1   8   1   19.15    0.70
  -1   8   1   20.03    0.93
   1   8  -1   19.29    0.70
   1   8  -1   18.38    0.72
   0  -8  -1    0.07    0.06
   0  -8  -1    0.09    0.11
   0  -8   1    0.03    0.08
   0  -8  -1   -0.11    0.07
   0  -8  -1    0.07    0.07
   0  -8   1    0.14    0.09
   0  -8   1    0.10    0.07
   0  -8  -1    0.02    0.06
   0  -8   1    0.06    0.06
   0   8  -1    0.11    0.07
   0   8  -1    0.33    0.08
   0   8   1   -0.02    0.08
   0   8   1    0.04    0.06
   0   8   1    0.15    0.07
   0   8   1    0.06    0.06
   0   8   1    0.23    0.09
   0   8  -1    0.06    0.09
   0   8  -1    0.16    0.07
   0   8   1    0.13    0.06
   0   8  -1    0.10    0.06
  -1  -8  -1   19.70    0.69
   1  -8   1   18.91    0.71
   1  -8   1   19.48    0.69
  -1  -8  -1   19.16    0.71
   1  -8   1   20.72    0.88
  -1  -8  -1   18.98    0.76
   1  -8   1   20.34    1.05
  -1  -8  -1   21.18    1.07
   1   8   1   21.00    0.81
   1   8   1   18.76    0.80
   1   8   1   18.50    0.71
  -1   8  -1   19.44    0.69
  -1   8  -1   18.70    0.71
   1   8   1   19.40    0.90
   1   8   1   19.70    0.85
  -1   8  -1   20.24    0.76
  -1   8  -1   19.15    0.84
   1   8   1   18.51    0.69
  -1   8  -1   19.64    0.93
   2  -8   1   21.26    0.93
   2  -8   1   20.89    0.74
  -2  -8  -1   21.47    0.74
  -2  -8  -1   20.04    0.80
  -2  -8  -1   19.79    0.80
  -2  -8  -1   20.27    0.76
   2  -8   1   21.99    1.11
  -2  -8  -1   21.53    1.14
   2  -8   1   19.83    0.75
  -2   8  -1   22.05    0.82
  -2   8  -1   20.87    0.98
  -2   8  -1   20.89    0.74
   2   8   1   19.80    0.94
   2   8   1   20.39    0.74
   2   8   1   21.95    0.88
  -2   8  -1   21.06    0.89
  -2   8  -1   20.23    0.76
   2   8   1   19.39    0.76
   2   8   1   20.58    0.90
   3  -8   1   55.19    1.81
   3  -8   1   54.89    2.71
  -3  -8  -1   54.29    2.75
  -3  -8  -1   51.55    1.86
  -3  -8  -1   54.21    1.81
   3  -8   1   50.57    1.86
   3  -8   1   54.10    2.28
  -3  -8  -1   52.05    1.98
   3   8   1   55.14    2.19
  -3   8  -1   52.48    1.86
  -3   8  -1   54.65    2.19
  -3   8  -1   52.98    1.81
   3   8   1   52.20    2.14
  -3   8  -1   54.66    2.01
  -3   8  -1   51.66    2.39
   3   8   1   50.81    1.86
   4  -8   1    1.81    0.22
   4  -8   1    1.97    0.18
  -4  -8  -1    1.73    0.17
  -4  -8  -1    1.51    0.22
   4  -8   1    1.48    0.20
  -4  -8  -1    2.03    0.19
   4  -8   1    2.07    0.18
  -4  -8  -1    1.78    0.17
  -4   8  -1    1.79    0.23
  -4   8  -1    2.28    0.18
   4   8   1    2.24    0.18
   4   8   1    2.19    0.18
  -4   8  -1    2.11    0.19
  -4   8  -1    2.14    0.19
   4   8   1    1.44    0.16
  -4   8  -1    2.10    0.17
   4   8   1    1.61    0.19
  -5  -8  -1   11.52    0.53
   5  -8   1   12.03    0.58
  -5  -8  -1   12.86    0.76
   5  -8   1   12.06    0.64
   5  -8   1   12.03    0.51
   5  -8   1   13.19    0.50
  -5  -8  -1   13.03    0.50
  -5  -8  -1   12.61    0.51
   5   8   1   11.73    0.60
  -5   8  -1   12.33    0.49
   5   8   1   12.34    0.57
  -5   8  -1   12.60    0.65
   5   8   1   11.78    0.58
  -5   8  -1   12.22    0.55
  -5   8  -1   13.08    0.57
  -5   8  -1   13.11    0.51
   5   8   1   12.28    0.51
   5   8   1   12.52    0.50
   5   8   1   11.51    0.60
  -6  -8  -1    0.34    0.12
  -6  -8  -1    0.30    0.12
  -6  -8  -1    0.28    0.12
   6  -8   1    0.25    0.12
   6  -8   1    0.18    0.12
   6  -8   1    0.28    0.15
  -6  -8  -1    0.00    0.16
   6  -8   1    0.21    0.17
   6   8   1    0.32    0.12
  -6   8  -1    0.25    0.11
  -6   8  -1    0.19    0.12
   6   8   1    0.16    0.15
   6   8   1    0.29    0.11
  -6   8  -1    0.35    0.12
  -6   8  -1    0.25    0.14
  -7  -8  -1    0.32    0.14
  -7  -8  -1    0.54    0.13
   7  -8   1    0.26    0.18
   7  -8   1   -0.12    0.14
   7  -8   1    0.39    0.16
  -7  -8  -1    0.27    0.18
   7  -8   1   -0.16    0.14
  -7  -8  -1    0.50    0.14
  -7   8  -1    0.49    0.17
  -7   8  -1    0.27    0.13
   7   8   1    0.19    0.17
  -7   8  -1   -0.09    0.12
  -7   8  -1   -0.13    0.12
   8  -8   1   -0.10    0.18
  -8  -8  -1    0.00    0.14
  -8  -8  -1    0.02    0.14
   8  -8   1    0.09    0.14
  -8  -8  -1    0.02    0.16
   8  -8   1   -0.26    0.21
   8   8   1   -0.03    0.18
  -8   8  -1    0.13    0.13
   8   8   1    0.30    0.16
   8   8   1    0.06    0.15
  -8   8  -1    0.22    0.13
  -8   8  -1    0.07    0.15
  -8   8  -1   -0.11    0.14
  -9  -8  -1    3.31    0.33
  -9  -8  -1    3.44    0.34
  -9  -8  -1    3.46    0.37
  -9   8  -1    3.49    0.36
   9   8   1    3.63    0.34
   9   8   1    3.26    0.42
   9   8   1    3.99    0.36
  -9   8  -1    3.94    0.34
  10  -8   1    0.64    0.28
 -10  -8  -1    0.40    0.19
 -10  -8  -1    0.40    0.21
  10  -8   1    0.29    0.21
 -10  -8  -1    0.59    0.21
 -10   8  -1    0.62    0.21
 -10   8  -1    0.69    0.19
  10   8   1    0.85    0.22
  10   8   1    1.07    0.26
  11  -8   1    4.07    0.54
 -11  -8  -1    4.26    0.42
 -11  -8  -1    4.57    0.46
 -11  -8  -1    4.32    0.42
  11   8   1    4.80    0.51
 -11   8  -1    4.02    0.44
  11   8   1    3.82    0.41
 -11  -9   1    0.88    0.22
  11  -9  -1    0.80    0.28
 -11  -9   1    1.02    0.23
  11  -9  -1    0.76    0.33
  11  -9  -1    0.95    0.23
  11   9  -1    1.27    0.30
 -11   9   1    1.02    0.23
 -10  -9   1    0.84    0.20
  10  -9  -1    0.67    0.20
  10  -9  -1    0.60    0.30
  10  -9  -1    0.99    0.27
 -10  -9   1    0.93    0.23
 -10  -9   1    0.99    0.21
 -10   9   1    0.94    0.22
  10   9  -1    0.94    0.21
 -10   9   1    0.85    0.19
  10   9  -1    0.64    0.26
   9  -9  -1    4.66    0.37
   9  -9  -1    4.76    0.44
  -9  -9   1    5.30    0.41
   9  -9  -1    4.47    0.51
  -9  -9   1    5.18    0.37
  -9  -9   1    4.68    0.35
   9   9  -1    4.30    0.35
  -9   9   1    4.15    0.38
   9   9  -1    4.14    0.46
  -8  -9   1    1.09    0.20
   8  -9  -1    0.66    0.17
   8  -9  -1    0.77    0.23
  -8  -9   1    0.87    0.18
  -8  -9   1    0.88    0.17
   8  -9  -1    0.56    0.26
  -8   9   1    0.88    0.16
  -8   9   1    0.83    0.19
   8   9  -1    0.63    0.16
   8   9  -1    1.03    0.24
  -7  -9   1    9.48    0.50
   7  -9  -1    9.88    0.61
   7  -9  -1    9.20    0.47
  -7  -9   1    9.72    0.47
  -7  -9   1    9.49    0.46
   7  -9  -1   10.28    0.55
  -7   9   1   10.39    0.48
   7   9  -1    9.01    0.54
   7   9  -1   10.24    0.59
  -7   9   1    9.98    0.45
  -7   9   1   10.39    0.60
  -7   9   1    9.94    0.51
   7   9  -1    9.55    0.45
   7   9  -1    9.14    0.47
   6  -9  -1   24.70    0.91
  -6  -9   1   23.56    0.98
   6  -9  -1   23.66    1.15
  -6  -9   1   24.14    0.90
  -6  -9   1   25.72    1.35
  -6  -9   1   24.91    0.92
   6  -9  -1   24.04    0.92
   6  -9  -1   24.39    1.06
  -6   9   1   24.11    1.18
   6   9  -1   23.95    1.09
   6   9  -1   24.24    0.89
  -6   9   1   25.55    0.92
  -6   9   1   24.19    0.90
   6   9  -1   24.05    0.92
   6   9  -1   24.69    1.15
   6   9  -1   22.39    1.07
  -6   9   1   23.44    1.00
  -5  -9   1   27.40    1.10
  -5  -9   1   29.44    1.04
   5  -9  -1   28.99    1.01
   5  -9  -1   27.39    1.03
   5  -9  -1   28.62    1.28
  -5  -9   1   30.35    1.54
   5  -9  -1   27.39    1.18
  -5  -9   1   28.43    1.01
  -5   9   1   26.75    1.04
   5   9  -1   28.17    1.01
   5   9  -1   27.80    1.30
  -5   9   1   28.03    1.00
  -5   9   1   27.65    1.33
   5   9  -1   27.20    1.21
   5   9  -1   27.89    1.04
   5   9  -1   28.45    1.20
  -5   9   1   26.97    1.13
   5   9  -1   27.87    1.24
  -5   9   1   29.87    1.04
  -4  -9   1    3.09    0.31
  -4  -9   1    2.87    0.20
   4  -9  -1    2.72    0.25
  -4  -9   1    2.67    0.20
   4  -9  -1    2.66    0.19
   4  -9  -1    2.41    0.27
  -4  -9   1    2.66    0.19
   4  -9  -1    2.62    0.19
  -4   9   1    2.56    0.18
  -4   9   1    2.47    0.22
  -4   9   1    2.23    0.22
   4   9  -1    2.51    0.20
  -4   9   1    2.38    0.25
  -4   9   1    2.69    0.19
   4   9  -1    2.78    0.23
   4   9  -1    2.96    0.19
  -4   9   1    2.66    0.18
   4   9  -1    2.53    0.26
   4   9  -1    2.81    0.22
   3  -9  -1    1.47    0.19
  -3  -9   1    1.15    0.18
   3  -9  -1    1.08    0.11
  -3  -9   1    1.29    0.15
  -3  -9   1    0.73    0.11
   3  -9  -1    1.09    0.10
   3  -9  -1    0.98    0.11
   3  -9  -1    1.51    0.21
  -3   9   1    1.56    0.16
  -3   9   1    1.22    0.14
   3   9  -1    1.60    0.19
  -3   9   1    1.11    0.11
  -3   9   1    1.07    0.11
  -3   9   1    1.28    0.18
   3   9  -1    1.24    0.17
  -3   9   1    1.48    0.18
   3   9  -1    1.46    0.20
   3   9  -1    1.19    0.14
  -3   9   1    1.29    0.13
   2  -9  -1    2.79    0.17
   2  -9  -1    2.84    0.24
   2  -9  -1    2.73    0.24
   2  -9  -1    2.41    0.18
  -2  -9   1    2.51    0.18
  -2  -9   1    2.65    0.17
  -2  -9   1    2.68    0.27
  -2  -9   1    2.81    0.18
   2  -9  -1    2.59    0.17
  -2   9   1    2.75    0.17
  -2   9   1    2.47    0.23
   2   9  -1    2.56    0.21
   2   9  -1    2.35    0.17
  -2   9   1    2.76    0.22
   2   9  -1    2.87    0.21
   2   9  -1    2.54    0.17
  -2   9   1    2.75    0.19
   2   9  -1    2.80    0.23
  -2   9   1    2.86    0.19
  -2   9   1    2.64    0.16
  -1  -9   1   21.71    0.81
  -1  -9   1   20.74    1.14
  -1  -9   1   21.24    0.75
   1  -9  -1   19.56    0.81
  -1  -9   1   20.52    0.92
   1  -9  -1   21.76    0.93
   1  -9  -1   23.24    1.14
  -1  -9   1   20.45    0.77
   1  -9  -1   21.69    0.75
   1  -9  -1   20.46    0.77
  -1   9   1   19.80    0.74
   1   9  -1   20.29    0.98
  -1   9   1   20.56    0.77
   1   9  -1   20.48    0.75
  -1   9   1   21.30    0.92
  -1   9   1   20.98    0.87
  -1   9   1   22.40    0.83
   1   9  -1   21.74    0.88
  -1   9   1   21.47    0.99
   1   9  -1   20.38    0.77
   1   9  -1   21.16    0.92
   0  -9   1    0.31    0.11
   0  -9   1    0.26    0.07
   0  -9   1    0.26    0.09
   0  -9  -1    0.23    0.07
   0  -9  -1    0.11    0.08
   0  -9  -1    0.32    0.07
   0  -9   1    0.22    0.07
   0  -9  -1    0.47    0.12
   0  -9   1    0.24    0.08
   0  -9  -1    0.32    0.08
   0   9  -1    0.23    0.11
   0   9  -1    0.35    0.09
   0   9  -1    0.17    0.07
   0   9  -1    0.34    0.07
   0   9  -1    0.25    0.07
   0   9   1    0.25    0.07
   0   9   1    0.27    0.08
   0   9   1    0.25    0.07
   0   9   1    0.47    0.11
   0   9   1    0.23    0.09
   0   9  -1    0.38    0.08
  -1  -9  -1   20.89    0.78
  -1  -9  -1   22.62    1.17
   1  -9   1   20.93    0.78
  -1  -9  -1   21.06    0.83
   1  -9   1   21.97    0.77
   1  -9   1   21.79    0.96
  -1  -9  -1   21.68    0.77
   1  -9   1   22.41    1.16
  -1   9  -1   21.78    0.84
  -1   9  -1   21.86    0.93
  -1   9  -1   20.52    0.78
   1   9   1   20.74    0.78
   1   9   1   21.89    0.94
   1   9   1   20.37    0.76
   1   9   1   22.48    0.89
  -1   9  -1   21.06    0.76
  -1   9  -1   21.26    1.02
   1   9   1   22.04    1.00
  -2  -9  -1    2.17    0.17
   2  -9   1    2.30    0.17
  -2  -9  -1    2.16    0.18
  -2  -9  -1    2.11    0.17
  -2  -9  -1    2.27    0.26
   2  -9   1    2.24    0.17
   2  -9   1    2.55    0.24
   2  -9   1    2.00    0.22
  -2   9  -1    2.41    0.18
  -2   9  -1    2.54    0.24
  -2   9  -1    2.33    0.17
   2   9   1    2.44    0.20
   2   9   1    2.49    0.21
  -2   9  -1    2.29    0.20
   2   9   1    2.19    0.16
   2   9   1    2.08    0.17
   2   9   1    2.19    0.19
  -2   9  -1    2.17    0.16
  -3  -9  -1    1.32    0.16
   3  -9   1    1.29    0.12
   3  -9   1    1.54    0.19
   3  -9   1    1.45    0.18
  -3  -9  -1    1.32    0.13
   3  -9   1    1.39    0.16
  -3  -9  -1    1.19    0.13
  -3  -9  -1    1.67    0.24
  -3   9  -1    1.47    0.16
   3   9   1    1.68    0.19
   3   9   1    1.22    0.13
   3   9   1    1.65    0.18
  -3   9  -1    1.58    0.18
   3   9   1    1.72    0.15
  -3   9  -1    1.39    0.15
  -3   9  -1    1.28    0.15
   3   9   1    1.61    0.15
  -3   9  -1    1.36    0.18
   4  -9   1    2.69    0.28
  -4  -9  -1    3.25    0.21
  -4  -9  -1    2.75    0.32
   4  -9   1    3.01    0.21
   4  -9   1    3.03    0.21
  -4  -9  -1    3.01    0.21
  -4  -9  -1    3.07    0.22
  -4   9  -1    2.93    0.23
  -4   9  -1    3.12    0.21
  -4   9  -1    2.86    0.27
   4   9   1    2.73    0.17
  -4   9  -1    2.87    0.22
  -4   9  -1    3.28    0.20
   4   9   1    3.03    0.21
   4   9   1    2.77    0.24
   4   9   1    2.64    0.26
   4   9   1    3.11    0.21
   5  -9   1   28.98    0.99
   5  -9   1   25.94    1.15
  -5  -9  -1   28.10    1.49
  -5  -9  -1   27.88    1.01
   5  -9   1   25.36    1.24
   5  -9   1   26.31    1.01
  -5  -9  -1   28.09    0.99
  -5  -9  -1   26.28    1.07
  -5   9  -1   27.34    1.16
   5   9   1   26.98    1.01
  -5   9  -1   28.66    1.01
  -5   9  -1   26.55    1.29
  -5   9  -1   27.90    0.98
   5   9   1   25.96    1.18
   5   9   1   26.98    1.17
  -5   9  -1   26.59    1.09
   5   9   1   28.25    0.99
  -6  -9  -1   24.10    1.37
  -6  -9  -1   26.24    0.94
   6  -9   1   24.34    1.07
  -6  -9  -1   23.63    0.99
  -6  -9  -1   25.43    0.91
   6  -9   1   24.23    0.94
   6  -9   1   22.56    1.15
   6  -9   1   24.99    0.92
   6   9   1   24.33    0.94
  -6   9  -1   25.29    1.20
   6   9   1   24.71    1.08
  -6   9  -1   26.18    0.94
   6   9   1   23.26    1.09
  -6   9  -1   24.76    0.91
  -6   9  -1   23.95    1.01
   6   9   1   24.95    0.91
  -7  -9  -1    9.32    0.68
   7  -9   1   10.28    0.56
   7  -9   1    9.06    0.48
  -7  -9  -1   11.18    0.48
  -7  -9  -1   10.65    0.49
   7  -9   1    9.87    0.48
   7  -9   1    9.52    0.61
  -7  -9  -1    9.84    0.51
  -7   9  -1   10.07    0.48
   7   9   1    9.35    0.58
  -7   9  -1   10.11    0.47
   7   9   1    9.95    0.46
  -7   9  -1    9.30    0.51
   7   9   1   10.04    0.48
  -7   9  -1   10.62    0.60
   8  -9   1    0.46    0.17
  -8  -9  -1    0.62    0.18
   8  -9   1    0.34    0.23
   8  -9   1    0.53    0.17
   8  -9   1    0.63    0.21
  -8  -9  -1    0.65    0.17
  -8  -9  -1    0.63    0.16
  -8   9  -1    0.58    0.19
  -8   9  -1    0.71    0.15
   8   9   1    0.61    0.21
  -8   9  -1    0.66    0.15
   8   9   1    0.59    0.17
   8   9   1    0.64    0.17
   9  -9   1    4.32    0.43
   9  -9   1    4.81    0.38
  -9  -9  -1    4.88    0.41
   9  -9   1    4.51    0.50
  -9  -9  -1    4.87    0.38
  -9  -9  -1    5.50    0.37
  -9   9  -1    4.60    0.41
   9   9   1    5.24    0.38
   9   9   1    4.94    0.38
  -9   9  -1    5.28    0.37
   9   9   1    5.12    0.47
  -9   9  -1    5.10    0.38
 -10  -9  -1    1.24    0.23
 -10  -9  -1    1.08    0.23
  10  -9   1    1.06    0.31
  10  -9   1    0.76    0.21
 -10  -9  -1    0.91    0.22
 -10   9  -1    0.93    0.24
  10   9   1    0.95    0.23
  10   9   1    1.29    0.29
 -11  -9  -1    1.25    0.26
 -11  -9  -1    0.96    0.23
  11  -9   1    1.18    0.32
  11   9   1    1.35    0.30
 -11   9  -1    1.01    0.25
 -10 -10   1    0.67    0.21
 -10 -10   1    0.48    0.19
 -10 -10   1    0.51    0.20
  10 -10  -1    0.49    0.21
  10 -10  -1    0.38    0.25
  10 -10  -1    0.54    0.29
  10  10  -1    0.48    0.26
 -10  10   1    0.49    0.21
  10  10  -1    0.51    0.19
   9 -10  -1    4.61    0.52
  -9 -10   1    4.85    0.36
   9 -10  -1    5.15    0.46
   9 -10  -1    5.52    0.38
  -9 -10   1    5.19    0.41
   9  10  -1    4.72    0.48
   9  10  -1    4.45    0.37
  -9  10   1    5.73    0.37
  -9  10   1    5.35    0.42
   8 -10  -1    0.93    0.18
   8 -10  -1    0.57    0.25
   8 -10  -1    0.85    0.23
  -8 -10   1    0.74    0.18
  -8 -10   1    0.48    0.18
  -8 -10   1    0.53    0.16
   8  10  -1    0.56    0.17
  -8  10   1    0.82    0.19
   8  10  -1    0.67    0.23
  -8  10   1    0.73    0.15
   7 -10  -1    8.96    0.53
   7 -10  -1    8.81    0.45
   7 -10  -1    8.73    0.57
  -7 -10   1    8.81    0.47
  -7 -10   1    8.21    0.43
  -7 -10   1    8.69    0.45
  -7 -10   1    8.89    0.64
   7  10  -1    8.18    0.42
  -7  10   1    9.20    0.43
   7  10  -1    7.69    0.44
  -7  10   1    9.10    0.45
  -7  10   1    8.85    0.55
   7  10  -1    8.15    0.55
  -7  10   1    8.53    0.48
  -6 -10   1   15.98    0.65
   6 -10  -1   16.70    0.67
   6 -10  -1   16.31    0.84
   6 -10  -1   16.58    0.78
  -6 -10   1   15.49    0.71
  -6 -10   1   17.56    0.68
  -6 -10   1   17.29    0.98
   6  10  -1   16.62    0.78
   6  10  -1   16.22    0.65
  -6  10   1   16.60    0.86
   6  10  -1   16.00    0.82
  -6  10   1   17.01    0.67
  -6  10   1   15.42    0.73
   6  10  -1   15.96    0.67
  -6  10   1   16.38    0.65
   6  10  -1   15.80    0.79
  -5 -10   1   25.53    0.92
   5 -10  -1   23.93    1.08
  -5 -10   1   26.39    1.40
  -5 -10   1   24.74    1.00
  -5 -10   1   27.43    0.95
   5 -10  -1   24.83    0.94
   5 -10  -1   24.94    1.17
   5 -10  -1   25.75    0.92
  -5  10   1   23.61    0.94
  -5  10   1   26.51    0.94
   5  10  -1   25.80    0.95
   5  10  -1   24.63    1.13
  -5  10   1   25.11    0.91
   5  10  -1   25.19    1.18
   5  10  -1   24.18    1.11
   5  10  -1   24.90    1.09
  -5  10   1   24.48    1.03
   5  10  -1   25.52    0.92
  -5  10   1   24.48    1.21
  -4 -10   1    1.36    0.13
   4 -10  -1    1.05    0.16
  -4 -10   1    1.28    0.13
   4 -10  -1    1.23    0.19
  -4 -10   1    1.50    0.18
   4 -10  -1    1.45    0.17
  -4 -10   1    1.11    0.20
   4 -10  -1    1.19    0.12
   4  10  -1    1.41    0.16
  -4  10   1    1.45    0.17
  -4  10   1    1.20    0.12
  -4  10   1    0.95    0.16
   4  10  -1    1.33    0.17
   4  10  -1    1.21    0.13
  -4  10   1    1.27    0.15
   4  10  -1    1.19    0.15
  -4  10   1    1.56    0.19
   4  10  -1    1.39    0.19
  -4  10   1    1.49    0.19
  -4  10   1    1.15    0.12
   3 -10  -1    6.60    0.38
   3 -10  -1    6.18    0.28
   3 -10  -1    6.09    0.29
   3 -10  -1    5.72    0.30
   3 -10  -1    6.32    0.35
  -3 -10   1    6.13    0.30
  -3 -10   1    5.71    0.29
  -3 -10   1    6.25    0.31
  -3 -10   1    6.12    0.44
   3  10  -1    6.56    0.36
  -3  10   1    5.77    0.27
   3  10  -1    6.14    0.28
   3  10  -1    6.27    0.35
  -3  10   1    6.61    0.33
  -3  10   1    6.37    0.34
   3  10  -1    5.39    0.29
   3  10  -1    6.10    0.35
  -3  10   1    6.05    0.32
  -3  10   1    6.04    0.38
  -3  10   1    6.16    0.29
  -2 -10   1    4.56    0.24
   2 -10  -1    4.47    0.23
  -2 -10   1    4.31    0.23
   2 -10  -1    4.27    0.32
   2 -10  -1    4.16    0.23
  -2 -10   1    4.57    0.35
   2 -10  -1    4.20    0.24
   2 -10  -1    4.63    0.29
  -2 -10   1    4.08    0.22
  -2  10   1    4.18    0.22
   2  10  -1    4.23    0.23
  -2  10   1    4.54    0.25
   2  10  -1    4.37    0.27
   2  10  -1    4.60    0.29
  -2  10   1    4.56    0.25
   2  10  -1    4.39    0.28
   2  10  -1    4.62    0.22
  -2  10   1    4.61    0.23
  -2  10   1    4.31    0.30
  -2  10   1    4.40    0.28
   1 -10  -1    1.09    0.13
  -1 -10   1    1.16    0.11
   1 -10  -1    1.06    0.11
  -1 -10   1    1.20    0.15
  -1 -10   1    1.29    0.14
  -1 -10   1    1.14    0.19
   1 -10  -1    1.36    0.21
   1 -10  -1    0.92    0.11
  -1 -10   1    1.05    0.11
   1 -10  -1    1.01    0.11
  -1  10   1    1.23    0.13
   1  10  -1    1.03    0.14
  -1  10   1    1.01    0.11
   1  10  -1    1.27    0.13
  -1  10   1    1.35    0.14
  -1  10   1    1.42    0.19
   1  10  -1    1.09    0.14
  -1  10   1    1.28    0.15
   1  10  -1    1.16    0.13
   1  10  -1    1.31    0.15
  -1  10   1    1.36    0.18
   0 -10  -1    1.25    0.15
   0 -10  -1    1.48    0.16
   0 -10   1    1.41    0.15
   0 -10  -1    1.51    0.15
   0 -10  -1    1.12    0.18
   0 -10   1    1.30    0.12
   0 -10   1    1.29    0.17
   0 -10   1    1.57    0.22
   0 -10   1    1.38    0.15
   0 -10  -1    1.55    0.15
   0  10  -1    1.74    0.16
   0  10   1    1.25    0.16
   0  10  -1    1.37    0.17
   0  10  -1    1.41    0.20
   0  10  -1    1.14    0.12
   0  10   1    2.02    0.21
   0  10   1    1.49    0.14
   0  10   1    1.80    0.15
   0  10  -1    1.27    0.12
   0  10  -1    1.67    0.13
   1 -10   1    1.33    0.15
   1 -10   1    1.36    0.20
   1 -10   1    1.14    0.14
   1 -10   1    1.44    0.15
  -1 -10  -1    0.92    0.12
  -1 -10  -1    1.11    0.11
  -1 -10  -1    1.09    0.11
  -1 -10  -1    0.96    0.16
   1  10   1    1.14    0.11
   1  10   1    1.02    0.10
  -1  10  -1    1.17    0.14
   1  10   1    1.12    0.14
  -1  10  -1    1.39    0.18
  -1  10  -1    0.96    0.11
  -1  10  -1    0.93    0.10
   1  10   1    1.02    0.14
  -1  10  -1    1.06    0.15
   1  10   1    1.29    0.16
   2 -10   1    4.26    0.29
  -2 -10  -1    4.30    0.22
  -2 -10  -1    3.89    0.22
   2 -10   1    4.41    0.32
  -2 -10  -1    3.95    0.34
   2 -10   1    3.71    0.22
  -2 -10  -1    3.40    0.24
   2 -10   1    4.18    0.22
   2  10   1    3.98    0.26
   2  10   1    3.89    0.21
  -2  10  -1    4.08    0.22
  -2  10  -1    4.36    0.24
  -2  10  -1    4.39    0.27
   2  10   1    3.64    0.22
  -2  10  -1    3.82    0.22
  -2  10  -1    4.11    0.30
   2  10   1    3.96    0.27
   2  10   1    4.07    0.26
   3 -10   1    5.59    0.29
   3 -10   1    6.01    0.38
  -3 -10  -1    6.37    0.45
   3 -10   1    6.42    0.29
  -3 -10  -1    5.95    0.29
   3 -10   1    6.18    0.40
  -3 -10  -1    5.75    0.29
  -3 -10  -1    6.02    0.31
   3  10   1    6.39    0.35
  -3  10  -1    5.76    0.29
  -3  10  -1    6.81    0.32
  -3  10  -1    6.54    0.35
  -3  10  -1    6.04    0.28
  -3  10  -1    5.74    0.39
   3  10   1    5.99    0.29
   3  10   1    6.29    0.33
   3  10   1    6.76    0.35
   3  10   1    6.22    0.29
  -4 -10  -1    1.63    0.19
  -4 -10  -1    1.72    0.27
   4 -10   1    1.73    0.18
   4 -10   1    1.47    0.20
  -4 -10  -1    1.61    0.18
   4 -10   1    1.69    0.18
  -4 -10  -1    1.59    0.19
  -4  10  -1    1.78    0.17
   4  10   1    1.61    0.18
   4  10   1    1.72    0.18
  -4  10  -1    1.57    0.17
   4  10   1    1.32    0.18
  -4  10  -1    1.56    0.22
  -4  10  -1    1.64    0.20
  -4  10  -1    1.76    0.18
   4  10   1    1.65    0.21
   4  10   1    1.43    0.15
  -5 -10  -1   25.19    1.04
  -5 -10  -1   27.52    0.99
  -5 -10  -1   25.95    1.45
   5 -10   1   25.21    0.98
  -5 -10  -1   27.27    0.96
   5 -10   1   24.53    1.21
   5 -10   1   26.05    0.96
   5  10   1   27.32    0.96
   5  10   1   26.31    1.14
  -5  10  -1   27.82    0.96
   5  10   1   27.15    0.99
  -5  10  -1   27.54    0.99
  -5  10  -1   24.48    1.06
   5  10   1   25.35    1.15
  -5  10  -1   25.94    1.26
  -5  10  -1   26.87    1.14
  -6 -10  -1   17.07    0.67
   6 -10   1   16.97    0.66
   6 -10   1   15.23    0.75
  -6 -10  -1   16.66    0.65
  -6 -10  -1   15.34    0.69
   6 -10   1   14.60    0.82
   6 -10   1   16.01    0.66
  -6 -10  -1   15.52    0.97
  -6  10  -1   15.50    0.71
   6  10   1   16.23    0.64
  -6  10  -1   16.31    0.64
   6  10   1   16.10    0.66
  -6  10  -1   15.70    0.84
   6  10   1   15.59    0.74
  -6  10  -1   16.90    0.66
   6  10   1   14.98    0.78
  -7 -10  -1    8.61    0.48
  -7 -10  -1    8.82    0.66
   7 -10   1    9.49    0.46
   7 -10   1    8.44    0.59
   7 -10   1    9.04    0.54
  -7 -10  -1    9.97    0.45
  -7 -10  -1    9.88    0.46
   7 -10   1    9.20    0.46
   7  10   1    9.16    0.46
  -7  10  -1    9.79    0.47
  -7  10  -1    9.03    0.57
   7  10   1    8.82    0.56
  -7  10  -1    8.39    0.49
  -7  10  -1    9.13    0.45
   7  10   1    9.23    0.45
  -8 -10  -1    0.57    0.17
   8 -10   1    0.47    0.24
   8 -10   1    0.52    0.17
   8 -10   1    0.29    0.20
  -8 -10  -1    0.24    0.17
  -8 -10  -1    0.48    0.16
  -8  10  -1    0.67    0.17
   8  10   1    0.68    0.17
   8  10   1    0.39    0.16
  -8  10  -1    0.51    0.18
  -8  10  -1    0.65    0.16
   8  10   1    0.54    0.21
   9 -10   1    4.79    0.45
   9 -10   1    5.12    0.40
  -9 -10  -1    5.56    0.42
  -9 -10  -1    4.99    0.39
  -9 -10  -1    5.49    0.38
   9 -10   1    4.96    0.51
  -9  10  -1    5.06    0.42
  -9  10  -1    5.46    0.39
   9  10   1    5.37    0.39
   9  10   1    5.31    0.40
   9  10   1    5.16    0.48
 -10 -10  -1    0.52    0.19
 -10 -10  -1    0.45    0.20
  10 -10   1    0.15    0.26
 -10 -10  -1    0.66    0.22
  10 -10   1    0.35    0.19
  10  10   1    0.49    0.19
 -10  10  -1    0.52    0.21
  10  10   1    0.32    0.24
  10 -11  -1    0.18    0.24
  10 -11  -1    0.48    0.20
 -10 -11   1    0.59    0.20
  10 -11  -1    0.27    0.29
 -10 -11   1    0.37    0.20
  10  11  -1    0.21    0.18
  10  11  -1    0.29    0.26
 -10  11   1    0.22    0.18
 -10  11   1    0.28    0.22
 -10  11   1    0.71    0.21
  -9 -11   1    0.33    0.18
   9 -11  -1    0.14    0.17
   9 -11  -1    0.25    0.26
   9 -11  -1    0.35    0.22
  -9 -11   1    0.38    0.17
   9  11  -1    0.18    0.23
  -9  11   1    0.21    0.16
   9  11  -1    0.40    0.16
  -9  11   1    0.36    0.18
   8 -11  -1   -0.20    0.21
  -8 -11   1   -0.32    0.13
  -8 -11   1   -0.35    0.14
   8 -11  -1   -0.17    0.18
  -8 -11   1    0.03    0.14
   8 -11  -1    0.05    0.15
   8  11  -1   -0.21    0.19
  -8  11   1    0.00    0.15
   8  11  -1   -0.06    0.14
  -7 -11   1    9.88    0.67
   7 -11  -1    9.37    0.61
   7 -11  -1    9.24    0.47
  -7 -11   1    9.70    0.50
   7 -11  -1    8.95    0.55
  -7 -11   1    8.62    0.45
  -7 -11   1    9.03    0.48
  -7  11   1   10.65    0.48
  -7  11   1    9.76    0.46
  -7  11   1    9.37    0.51
   7  11  -1    8.51    0.46
  -7  11   1    9.65    0.60
   7  11  -1    9.23    0.47
   7  11  -1    9.05    0.58
  -6 -11   1   30.44    1.66
  -6 -11   1   32.05    1.13
  -6 -11   1   29.60    1.20
   6 -11  -1   28.62    1.29
   6 -11  -1   28.96    1.39
  -6 -11   1   30.97    1.10
   6 -11  -1   28.76    1.12
   6  11  -1   27.91    1.31
   6  11  -1   31.04    1.09
  -6  11   1   29.83    1.09
   6  11  -1   30.77    1.42
   6  11  -1   29.74    1.35
  -6  11   1   27.43    1.22
  -6  11   1   31.83    1.13
   6  11  -1   30.52    1.13
  -6  11   1   29.57    1.45
   5 -11  -1   16.97    0.66
   5 -11  -1   16.51    0.67
   5 -11  -1   15.77    0.78
  -5 -11   1   17.55    1.01
  -5 -11   1   16.49    0.66
  -5 -11   1   17.56    0.68
   5 -11  -1   17.58    0.85
  -5 -11   1   16.72    0.72
   5  11  -1   17.13    0.78
  -5  11   1   17.94    0.79
   5  11  -1   16.80    0.81
  -5  11   1   16.05    0.87
   5  11  -1   16.48    0.68
  -5  11   1   17.28    0.67
   5  11  -1   16.74    0.80
   5  11  -1   17.60    0.84
  -5  11   1   17.03    0.65
  -5  11   1   16.20    0.74
   5  11  -1   17.17    0.66
  -4 -11   1    0.76    0.12
   4 -11  -1    0.75    0.11
  -4 -11   1    0.89    0.13
   4 -11  -1    0.78    0.12
  -4 -11   1    0.78    0.13
   4 -11  -1    0.79    0.12
   4 -11  -1    0.86    0.17
   4 -11  -1    0.77    0.16
  -4 -11   1    0.69    0.17
  -4  11   1    0.82    0.12
   4  11  -1    0.70    0.12
  -4  11   1    0.65    0.11
   4  11  -1    0.70    0.12
  -4  11   1    0.55    0.13
   4  11  -1    0.82    0.14
   4  11  -1    0.72    0.14
  -4  11   1    0.41    0.13
   4  11  -1    0.85    0.16
  -4  11   1    0.59    0.13
  -4  11   1    0.73    0.16
  -3 -11   1    1.58    0.17
  -3 -11   1    1.72    0.26
  -3 -11   1    1.70    0.18
  -3 -11   1    1.50    0.18
   3 -11  -1    1.50    0.17
   3 -11  -1    1.75    0.17
   3 -11  -1    1.63    0.24
   3 -11  -1    1.62    0.16
  -3  11   1    1.49    0.21
   3  11  -1    1.66    0.23
  -3  11   1    1.37    0.19
   3  11  -1    1.54    0.18
  -3  11   1    1.80    0.19
  -3  11   1    1.84    0.17
   3  11  -1    1.72    0.20
   3  11  -1    1.65    0.17
  -3  11   1    1.51    0.16
  -3  11   1    1.67    0.18
   3  11  -1    1.69    0.17
   2 -11  -1    0.39    0.09
  -2 -11   1    0.39    0.09
  -2 -11   1    0.43    0.13
   2 -11  -1    0.46    0.09
   2 -11  -1    0.41    0.09
   2 -11  -1    0.39    0.11
  -2 -11   1    0.41    0.09
  -2 -11   1    0.30    0.09
   2 -11  -1    0.66    0.13
  -2  11   1    0.56    0.13
  -2  11   1    0.55    0.11
  -2  11   1    0.40    0.08
  -2  11   1    0.47    0.09
  -2  11   1    0.49    0.09
   2  11  -1    0.36    0.09
   2  11  -1    0.48    0.12
   2  11  -1    0.56    0.09
   2  11  -1    0.35    0.11
   2  11  -1    0.47    0.11
  -2  11   1    0.49    0.11
  -1 -11   1   96.81    4.19
   1 -11  -1   96.93    3.66
  -1 -11   1  102.10    3.37
   1 -11  -1  101.50    4.20
   1 -11  -1   95.42    3.45
   1 -11  -1  102.71    3.37
  -1 -11   1   96.42    5.09
  -1 -11   1  100.72    3.46
  -1 -11   1  101.30    3.66
   1 -11  -1  108.99    5.09
  -1  11   1  103.09    4.43
   1  11  -1  100.12    4.42
   1  11  -1  104.26    3.97
  -1  11   1   95.19    3.36
  -1  11   1  104.82    3.73
   1  11  -1   97.22    3.36
  -1  11   1  100.59    3.96
   1  11  -1   96.98    3.45
   1  11  -1   98.68    4.08
  -1  11   1   99.23    4.08
   0 -11   1    2.59    0.21
   0 -11  -1    2.94    0.20
   0 -11   1    3.10    0.23
   0 -11   1    3.09    0.30
   0 -11  -1    3.02    0.21
   0 -11  -1    2.80    0.20
   0 -11   1    3.18    0.20
   0 -11  -1    2.84    0.21
   0 -11   1    2.79    0.20
   0 -11  -1    3.26    0.30
   0  11  -1    3.24    0.19
   0  11   1    2.92    0.20
   0  11   1    3.04    0.20
   0  11   1    3.14    0.26
   0  11  -1    2.54    0.20
   0  11  -1    3.04    0.20
   0  11  -1    3.20    0.27
   0  11  -1    3.10    0.21
   0  11   1    3.39    0.26
   0  11  -1    3.38    0.26
   1 -11   1  102.87    3.33
  -1 -11  -1   95.14    3.41
  -1 -11  -1  102.99    3.33
   1 -11   1  105.42    4.16
   1 -11   1   97.21    3.41
  -1 -11  -1   97.87    3.63
  -1 -11  -1  100.22    5.04
   1 -11   1  101.36    5.03
  -1  11  -1   96.86    4.38
   1  11   1  103.67    4.37
  -1  11  -1   96.74    4.03
   1  11   1   93.85    3.32
  -1  11  -1   94.56    3.41
   1  11   1   96.06    4.04
  -1  11  -1  100.27    3.33
  -1  11  -1   98.72    3.67
   1  11   1   98.43    3.41
   2 -11   1    0.46    0.12
  -2 -11  -1    0.30    0.09
  -2 -11  -1    0.36    0.10
   2 -11   1    0.24    0.09
   2 -11   1    0.27    0.09
  -2 -11  -1    0.41    0.13
  -2 -11  -1    0.38    0.09
   2 -11   1    0.40    0.11
   2  11   1    0.39    0.09
  -2  11  -1    0.26    0.13
  -2  11  -1    0.43    0.09
  -2  11  -1    0.45    0.09
  -2  11  -1    0.48    0.08
  -2  11  -1    0.18    0.09
  -2  11  -1    0.38    0.10
   2  11   1    0.49    0.11
   2  11   1    0.36    0.10
   2  11   1    0.35    0.08
   2  11   1    0.44    0.10
   3 -11   1    1.53    0.19
  -3 -11  -1    1.27    0.14
  -3 -11  -1    1.31    0.14
  -3 -11  -1    1.25    0.14
   3 -11   1    1.23    0.13
  -3 -11  -1    1.59    0.26
   3 -11   1    1.29    0.22
   3 -11   1    1.61    0.18
  -3  11  -1    1.41    0.19
   3  11   1    1.74    0.21
  -3  11  -1    1.31    0.13
   3  11   1    1.75    0.17
  -3  11  -1    1.65    0.21
  -3  11  -1    1.29    0.13
   3  11   1    1.20    0.13
   3  11   1    1.32    0.14
   3  11   1    1.54    0.21
  -3  11  -1    1.70    0.18
  -4 -11  -1    0.39    0.11
  -4 -11  -1    0.14    0.16
  -4 -11  -1    0.55    0.12
   4 -11   1    0.58    0.12
   4 -11   1    0.36    0.16
  -4 -11  -1    0.38    0.11
   4 -11   1    0.59    0.12
  -4  11  -1    0.84    0.13
   4  11   1    0.51    0.12
  -4  11  -1    0.68    0.12
   4  11   1    0.27    0.15
   4  11   1    0.42    0.11
  -4  11  -1    0.66    0.12
  -4  11  -1    0.29    0.14
  -4  11  -1    0.73    0.13
   4  11   1    0.20    0.12
   4  11   1    0.63    0.10
  -5 -11  -1   16.68    0.72
  -5 -11  -1   17.56    0.67
  -5 -11  -1   17.01    1.02
  -5 -11  -1   17.43    0.69
   5 -11   1   17.68    0.67
   5 -11   1   17.06    0.69
   5 -11   1   15.17    0.85
   5  11   1   16.66    0.69
  -5  11  -1   18.29    0.69
   5  11   1   16.82    0.81
   5  11   1   17.63    0.79
  -5  11  -1   17.88    0.79
  -5  11  -1   16.17    0.74
  -5  11  -1   17.52    0.67
   5  11   1   17.69    0.67
  -5  11  -1   16.33    0.88
  -6 -11  -1   26.31    1.64
  -6 -11  -1   28.61    1.18
   6 -11   1   31.04    1.10
  -6 -11  -1   32.51    1.13
  -6 -11  -1   31.12    1.09
   6 -11   1   26.51    1.37
   6 -11   1   29.45    1.12
  -6  11  -1   32.09    1.12
   6  11   1   31.29    1.09
  -6  11  -1   28.15    1.21
   6  11   1   28.27    1.29
  -6  11  -1   29.44    1.43
   6  11   1   30.66    1.12
   6  11   1   27.92    1.30
  -6  11  -1   30.31    1.09
  -7 -11  -1    8.69    0.49
   7 -11   1    9.73    0.47
   7 -11   1    8.49    0.59
   7 -11   1    9.08    0.47
  -7 -11  -1    8.99    0.67
  -7 -11  -1    9.97    0.46
  -7 -11  -1    9.39    0.48
  -7  11  -1    9.41    0.45
  -7  11  -1    8.29    0.49
  -7  11  -1    9.41    0.58
   7  11   1    8.61    0.47
  -7  11  -1   10.09    0.47
   7  11   1    8.95    0.46
   7  11   1    8.72    0.57
  -8 -11  -1   -0.30    0.14
  -8 -11  -1   -0.20    0.14
   8 -11   1   -0.13    0.14
  -8 -11  -1   -0.10    0.15
   8 -11   1   -0.02    0.21
   8  11   1   -0.03    0.19
   8  11   1   -0.08    0.15
  -8  11  -1   -0.06    0.13
  -8  11  -1   -0.09    0.15
   8  11   1   -0.26    0.14
  -9 -11  -1    0.68    0.20
  -9 -11  -1    0.54    0.18
  -9 -11  -1    0.46    0.18
   9 -11   1    0.41    0.19
   9 -11   1    0.44    0.25
  -9  11  -1    0.44    0.20
   9  11   1    0.48    0.24
  -9  11  -1    0.37    0.17
   9  11   1    0.41    0.17
 -10 -11  -1    0.81    0.21
  10 -11   1    0.28    0.20
 -10 -11  -1    0.14    0.20
 -10 -11  -1    0.27    0.19
  10 -11   1    0.21    0.27
  10  11   1    0.41    0.24
 -10  11  -1    0.24    0.21
  10  11   1    0.40    0.19
  10 -12  -1    0.04    0.29
 -10 -12   1    0.05    0.18
  10 -12  -1   -0.22    0.22
 -10 -12   1   -0.06    0.18
 -10  12   1    0.04    0.19
  10  12  -1    0.02    0.25
 -10  12   1    0.32    0.20
  10  12  -1    0.16    0.17
   9 -12  -1   10.41    0.66
   9 -12  -1    9.77    0.55
   9 -12  -1    9.82    0.71
  -9 -12   1   10.35    0.53
  -9 -12   1   10.30    0.59
  -9  12   1   10.65    0.53
   9  12  -1    9.57    0.66
  -9  12   1   10.40    0.59
   9  12  -1    9.00    0.52
  -9  12   1   10.67    0.64
   8 -12  -1   -0.17    0.22
  -8 -12   1   -0.16    0.14
  -8 -12   1    0.01    0.14
  -8 -12   1   -0.10    0.14
   8 -12  -1   -0.22    0.14
   8 -12  -1   -0.28    0.19
  -8  12   1   -0.07    0.16
   8  12  -1   -0.07    0.14
   8  12  -1   -0.29    0.19
  -8  12   1   -0.23    0.12
  -8  12   1   -0.07    0.14
  -7 -12   1    8.75    0.43
   7 -12  -1    7.82    0.58
  -7 -12   1    8.76    0.48
   7 -12  -1    8.58    0.45
   7 -12  -1    8.39    0.54
  -7 -12   1    9.05    0.45
  -7 -12   1    8.21    0.63
  -7  12   1    9.07    0.52
  -7  12   1    7.89    0.48
   7  12  -1    7.77    0.55
  -7  12   1    8.33    0.42
   7  12  -1    8.55    0.45
  -6 -12   1    0.26    0.14
  -6 -12   1    0.27    0.20
  -6 -12   1    0.56    0.15
   6 -12  -1    0.24    0.15
  -6 -12   1    0.42    0.15
   6 -12  -1    0.42    0.22
   6 -12  -1    0.38    0.19
   6  12  -1    0.37    0.15
  -6  12   1    0.72    0.18
  -6  12   1    0.25    0.18
   6  12  -1    0.38    0.19
  -6  12   1    0.56    0.16
  -6  12   1    0.48    0.15
   6  12  -1    0.42    0.15
  -6  12   1    0.31    0.14
   5 -12  -1   25.31    1.16
   5 -12  -1   24.45    0.91
  -5 -12   1   24.96    1.38
  -5 -12   1   26.43    0.95
   5 -12  -1   22.44    1.07
   5 -12  -1   23.11    0.93
   5 -12  -1   25.21    0.98
  -5 -12   1   24.67    0.91
  -5 -12   1   24.81    0.99
  -5  12   1   23.57    1.20
   5  12  -1   24.98    1.08
   5  12  -1   23.81    1.11
   5  12  -1   24.07    0.91
  -5  12   1   24.57    1.07
   5  12  -1   23.74    0.93
  -5  12   1   24.65    0.90
  -5  12   1   25.61    0.93
   5  12  -1   25.00    1.16
   5  12  -1   23.99    1.09
  -5  12   1   23.16    1.01
   4 -12  -1    0.46    0.12
  -4 -12   1    0.64    0.14
  -4 -12   1    0.54    0.13
  -4 -12   1    0.55    0.12
   4 -12  -1    0.71    0.18
   4 -12  -1    0.61    0.12
  -4 -12   1    0.66    0.19
   4 -12  -1    0.56    0.13
  -4  12   1    0.66    0.12
   4  12  -1    0.65    0.14
  -4  12   1    0.67    0.11
   4  12  -1    0.70    0.14
  -4  12   1    0.39    0.14
   4  12  -1    0.84    0.17
  -4  12   1    0.19    0.13
   4  12  -1    0.57    0.12
  -4  12   1    0.56    0.16
   4  12  -1    0.67    0.13
   3 -12  -1    2.67    0.27
   3 -12  -1    2.39    0.20
   3 -12  -1    2.60    0.20
   3 -12  -1    2.52    0.25
  -3 -12   1    2.47    0.21
  -3 -12   1    2.24    0.20
  -3 -12   1    2.57    0.21
   3 -12  -1    2.34    0.20
  -3 -12   1    2.37    0.30
   3  12  -1    2.38    0.27
  -3  12   1    2.51    0.19
  -3  12   1    2.45    0.19
  -3  12   1    2.28    0.26
  -3  12   1    2.51    0.22
  -3  12   1    2.36    0.20
   3  12  -1    2.39    0.26
   3  12  -1    2.25    0.20
   3  12  -1    2.52    0.19
  -3  12   1    2.62    0.25
   3  12  -1    2.54    0.24
   2 -12  -1    2.47    0.20
   2 -12  -1    2.45    0.19
  -2 -12   1    3.02    0.21
  -2 -12   1    2.77    0.20
   2 -12  -1    2.33    0.28
  -2 -12   1    2.70    0.30
   2 -12  -1    2.64    0.20
  -2 -12   1    2.86    0.20
   2 -12  -1    2.82    0.24
   2  12  -1    2.76    0.19
  -2  12   1    2.46    0.19
  -2  12   1    2.98    0.23
   2  12  -1    2.79    0.24
  -2  12   1    2.96    0.27
  -2  12   1    2.35    0.26
   2  12  -1    3.08    0.27
  -2  12   1    2.84    0.20
  -2  12   1    2.37    0.20
   2  12  -1    2.59    0.20
   2  12  -1    2.75    0.24
  -1 -12   1    5.08    0.25
   1 -12  -1    5.15    0.37
  -1 -12   1    4.85    0.26
  -1 -12   1    4.22    0.37
  -1 -12   1    4.60    0.28
   1 -12  -1    4.78    0.27
   1 -12  -1    4.24    0.25
  -1 -12   1    4.39    0.26
   1 -12  -1    4.03    0.26
   1 -12  -1    4.99    0.29
  -1  12   1    5.61    0.33
   1  12  -1    4.44    0.25
  -1  12   1    4.97    0.26
   1  12  -1    4.79    0.25
  -1  12   1    5.55    0.34
  -1  12   1    5.07    0.27
   1  12  -1    3.91    0.29
  -1  12   1    4.48    0.25
   1  12  -1    4.27    0.32
   1  12  -1    4.41    0.33
   0 -12  -1    4.18    0.26
   0 -12   1    4.56    0.25
   0 -12  -1    3.66    0.37
   0 -12   1    4.58    0.25
   0 -12  -1    4.89    0.24
   0 -12   1    4.31    0.28
   0 -12  -1    4.39    0.24
   0 -12  -1    4.25    0.26
   0 -12   1    4.87    0.25
   0 -12   1    3.95    0.37
   0  12   1    4.67    0.25
   0  12   1    3.44    0.32
   0  12  -1    3.92    0.32
   0  12  -1    4.57    0.25
   0  12  -1    4.50    0.34
   0  12  -1    4.50    0.26
   0  12  -1    4.40    0.24
   0  12   1    4.68    0.24
   0  12   1    4.42    0.32
   0  12  -1    4.27    0.25
   1 -12   1    7.42    0.37
  -1 -12  -1    4.84    0.31
  -1 -12  -1    5.36    0.44
   1 -12   1    6.66    0.31
  -1 -12  -1    5.15    0.29
  -1 -12  -1    5.54    0.29
   1 -12   1    6.86    0.30
   1 -12   1    6.97    0.30
   1 -12   1    6.93    0.44
   1  12   1    5.17    0.28
  -1  12  -1    6.64    0.30
   1  12   1    5.04    0.37
  -1  12  -1    6.59    0.37
   1  12   1    4.84    0.36
   1  12   1    5.53    0.29
  -1  12  -1    7.08    0.41
  -1  12  -1    6.98    0.31
   2 -12   1    2.79    0.28
  -2 -12  -1    2.33    0.21
   2 -12   1    2.51    0.20
  -2 -12  -1    2.75    0.19
   2 -12   1    2.26    0.20
  -2 -12  -1    2.28    0.31
   2 -12   1    2.53    0.25
  -2 -12  -1    2.33    0.19
   2  12   1    2.10    0.23
  -2  12  -1    2.65    0.20
   2  12   1    2.52    0.19
   2  12   1    2.46    0.19
  -2  12  -1    2.48    0.18
   2  12   1    2.13    0.25
  -2  12  -1    2.32    0.28
  -2  12  -1    2.56    0.20
  -2  12  -1    2.52    0.20
   2  12   1    2.73    0.23
  -2  12  -1    2.60    0.25
   3 -12   1    2.50    0.27
  -3 -12  -1    2.41    0.31
  -3 -12  -1    2.61    0.20
  -3 -12  -1    2.47    0.22
   3 -12   1    2.50    0.21
   3 -12   1    2.45    0.21
   3 -12   1    2.70    0.27
  -3 -12  -1    2.52    0.21
   3  12   1    3.00    0.22
   3  12   1    2.71    0.25
  -3  12  -1    2.30    0.28
   3  12   1    2.66    0.21
  -3  12  -1    2.87    0.21
  -3  12  -1    2.49    0.20
  -3  12  -1    2.68    0.22
  -3  12  -1    2.69    0.21
   3  12   1    2.64    0.21
  -3  12  -1    2.63    0.26
   3  12   1    2.59    0.26
  -4 -12  -1    0.13    0.12
   4 -12   1    0.66    0.13
  -4 -12  -1    0.52    0.12
  -4 -12  -1    0.07    0.17
   4 -12   1    0.28    0.18
  -4 -12  -1    0.30    0.12
   4 -12   1    0.56    0.13
   4  12   1    0.15    0.12
  -4  12  -1    0.46    0.12
  -4  12  -1    0.50    0.12
  -4  12  -1    0.40    0.17
   4  12   1    0.19    0.14
  -4  12  -1    0.60    0.14
   4  12   1   -0.03    0.15
   4  12   1    0.25    0.12
  -4  12  -1    0.64    0.13
  -5 -12  -1   25.03    1.46
  -5 -12  -1   24.84    1.05
   5 -12   1   26.88    0.97
   5 -12   1   23.94    1.21
  -5 -12  -1   27.02    1.00
   5 -12   1   25.20    0.99
  -5 -12  -1   27.12    0.97
   5  12   1   25.95    1.16
  -5  12  -1   27.39    1.15
  -5  12  -1   27.43    0.99
  -5  12  -1   24.73    1.27
  -5  12  -1   26.83    0.96
  -5  12  -1   25.44    1.07
   5  12   1   26.30    0.97
   5  12   1   26.22    1.15
   5  12   1   26.52    0.99
  -6 -12  -1    0.60    0.16
   6 -12   1    0.37    0.21
   6 -12   1    0.40    0.16
  -6 -12  -1    0.71    0.16
  -6 -12  -1    0.44    0.20
  -6 -12  -1    0.71    0.15
   6 -12   1    0.23    0.16
  -6  12  -1    0.46    0.17
  -6  12  -1    0.47    0.15
  -6  12  -1    0.39    0.18
   6  12   1    0.53    0.19
   6  12   1    0.54    0.15
   6  12   1    0.60    0.16
   6  12   1    0.58    0.16
  -6  12  -1    0.40    0.15
  -7 -12  -1    9.31    0.46
  -7 -12  -1    9.10    0.49
  -7 -12  -1    7.76    0.66
  -7 -12  -1    9.39    0.47
   7 -12   1    8.90    0.47
   7 -12   1    8.34    0.59
   7 -12   1    9.63    0.47
   7  12   1    8.42    0.56
  -7  12  -1    8.38    0.50
  -7  12  -1    9.60    0.45
   7  12   1    8.72    0.46
   7  12   1    9.19    0.47
  -7  12  -1    9.81    0.48
   8 -12   1   -0.05    0.15
  -8 -12  -1    0.02    0.15
  -8 -12  -1   -0.30    0.14
  -8 -12  -1   -0.15    0.14
   8 -12   1    0.05    0.21
   8  12   1   -0.30    0.14
   8  12   1   -0.18    0.15
  -8  12  -1   -0.05    0.14
   8  12   1    0.04    0.19
  -8  12  -1   -0.06    0.16
  -9 -12  -1   11.41    0.55
  -9 -12  -1   10.23    0.60
  -9 -12  -1   10.84    0.56
   9 -12   1   10.26    0.71
  -9  12  -1   10.69    0.61
   9  12   1    9.80    0.68
  -9  12  -1   11.61    0.59
   9  12   1   10.39    0.56
  -9  12  -1   11.00    0.57
 -10 -12  -1    0.11    0.19
  10 -12   1   -0.06    0.24
 -10 -12  -1    0.12    0.20
  10 -12   1    0.01    0.19
 -10 -12  -1   -0.02    0.18
  10  12   1    0.26    0.25
 -10  12  -1    0.04    0.20
  10  12   1    0.17    0.18
 -10 -13   1    0.03    0.20
 -10 -13   1    0.14    0.19
  10 -13  -1   -0.14    0.24
  10 -13  -1    0.39    0.30
  10 -13  -1    0.10    0.20
 -10  13   1    0.29    0.20
  10  13  -1    0.10    0.17
  10  13  -1   -0.16    0.25
 -10  13   1   -0.18    0.20
   9 -13  -1    1.02    0.22
  -9 -13   1    0.69    0.21
  -9 -13   1    0.57    0.20
   9 -13  -1    1.01    0.30
   9 -13  -1    0.83    0.26
   9  13  -1    0.72    0.20
  -9  13   1    0.96    0.20
   9  13  -1    0.97    0.29
  -9  13   1    1.09    0.23
  -9  13   1    0.79    0.22
  -8 -13   1    0.04    0.16
  -8 -13   1   -0.08    0.15
  -8 -13   1    0.17    0.15
   8 -13  -1   -0.21    0.20
   8 -13  -1    0.09    0.24
   8 -13  -1    0.10    0.15
  -8  13   1   -0.05    0.14
   8  13  -1   -0.06    0.21
   8  13  -1    0.02    0.15
  -8  13   1    0.08    0.17
  -8  13   1    0.20    0.16
  -7 -13   1    4.20    0.45
   7 -13  -1    4.36    0.33
  -7 -13   1    4.29    0.33
   7 -13  -1    4.22    0.42
  -7 -13   1    4.43    0.35
   7 -13  -1    4.47    0.45
  -7 -13   1    4.30    0.32
   7  13  -1    4.02    0.43
   7  13  -1    3.94    0.33
  -7  13   1    4.61    0.38
  -7  13   1    4.59    0.32
  -7  13   1    4.10    0.36
  -6 -13   1    3.05    0.30
   6 -13  -1    2.73    0.30
   6 -13  -1    2.90    0.40
   6 -13  -1    3.36    0.29
  -6 -13   1    3.28    0.30
  -6 -13   1    3.09    0.41
   6 -13  -1    3.52    0.31
  -6 -13   1    2.78    0.28
  -6  13   1    2.51    0.27
  -6  13   1    3.47    0.27
  -6  13   1    2.98    0.36
   6  13  -1    2.95    0.29
   6  13  -1    2.88    0.29
  -6  13   1    3.62    0.29
   6  13  -1    2.93    0.37
  -6  13   1    2.39    0.32
  -5 -13   1   12.94    0.57
   5 -13  -1   13.08    0.56
  -5 -13   1   11.52    0.53
   5 -13  -1   12.25    0.54
  -5 -13   1   12.20    0.80
   5 -13  -1   12.76    0.69
  -5 -13   1   12.09    0.56
   5  13  -1   11.57    0.53
  -5  13   1   13.38    0.54
  -5  13   1   12.23    0.52
   5  13  -1   12.02    0.65
  -5  13   1   12.01    0.69
   5  13  -1   12.98    0.65
  -5  13   1   11.29    0.59
   5  13  -1   10.92    0.54
  -5  13   1   12.00    0.61
   5  13  -1   12.45    0.62
  -4 -13   1   16.89    1.05
  -4 -13   1   17.55    0.69
   4 -13  -1   17.62    0.69
   4 -13  -1   17.02    0.70
  -4 -13   1   18.44    0.75
   4 -13  -1   17.59    0.74
  -4 -13   1   18.34    0.71
   4 -13  -1   18.22    0.88
   4  13  -1   18.23    0.83
  -4  13   1   17.70    0.80
  -4  13   1   18.13    0.70
   4  13  -1   17.27    0.71
  -4  13   1   18.06    0.92
  -4  13   1   17.92    0.77
   4  13  -1   18.02    0.88
  -4  13   1   18.30    0.83
  -4  13   1   17.03    0.68
   4  13  -1   18.75    0.84
   3 -13  -1   12.94    0.58
  -3 -13   1   13.35    0.84
   3 -13  -1   13.44    0.56
   3 -13  -1   12.42    0.78
  -3 -13   1   13.59    0.57
  -3 -13   1   13.29    0.55
  -3 -13   1   14.48    0.59
   3 -13  -1   14.22    0.69
   3 -13  -1   13.91    0.55
  -3  13   1   13.44    0.54
   3  13  -1   14.10    0.70
   3  13  -1   13.83    0.55
  -3  13   1   13.74    0.63
   3  13  -1   14.61    0.68
  -3  13   1   13.55    0.72
   3  13  -1   13.07    0.56
  -3  13   1   14.22    0.67
  -3  13   1   14.28    0.56
   3  13  -1   13.96    0.66
  -3  13   1   14.51    0.62
  -2 -13   1    1.20    0.13
  -2 -13   1    0.89    0.13
   2 -13  -1    1.02    0.16
  -2 -13   1    0.87    0.12
   2 -13  -1    1.11    0.16
   2 -13  -1    0.87    0.12
  -2 -13   1    0.84    0.17
   2 -13  -1    0.85    0.12
   2 -13  -1    0.97    0.12
  -2  13   1    0.95    0.12
   2  13  -1    1.50    0.22
   2  13  -1    0.99    0.16
   2  13  -1    0.96    0.13
  -2  13   1    1.05    0.14
   2  13  -1    1.06    0.16
  -2  13   1    0.87    0.17
   2  13  -1    1.14    0.13
  -2  13   1    1.05    0.12
  -2  13   1    0.91    0.12
  -2  13   1    1.13    0.16
   1 -13  -1   43.28    1.65
  -1 -13   1   44.39    1.57
   1 -13  -1   45.40    2.31
  -1 -13   1   42.33    2.31
  -1 -13   1   44.70    1.65
   1 -13  -1   43.87    1.88
   1 -13  -1   42.29    1.56
   1 -13  -1   43.66    1.52
  -1 -13   1   42.16    1.88
  -1 -13   1   45.48    1.53
   1  13  -1   44.81    1.52
  -1  13   1   45.83    2.01
  -1  13   1   44.31    1.78
   1  13  -1   43.09    1.86
   1  13  -1   43.74    2.00
  -1  13   1   44.26    1.86
   1  13  -1   43.50    1.57
  -1  13   1   44.85    1.69
  -1  13   1   40.79    1.52
  -1  13   1   44.12    1.56
   1  13  -1   45.28    1.79
   0 -13   1    2.98    0.23
   0 -13  -1    3.00    0.22
   0 -13   1    3.25    0.32
   0 -13  -1    2.58    0.21
   0 -13   1    2.82    0.22
   0 -13  -1    2.90    0.21
   0 -13  -1    3.26    0.32
   0 -13  -1    2.89    0.23
   0 -13   1    2.82    0.21
   0 -13   1    2.62    0.22
   0  13  -1    2.83    0.30
   0  13   1    2.92    0.21
   0  13  -1    2.82    0.22
   0  13   1    2.80    0.21
   0  13  -1    3.12    0.28
   0  13  -1    2.41    0.22
   0  13   1    3.27    0.28
   0  13  -1    3.11    0.20
   0  13   1    2.82    0.28
  -1 -13  -1   44.32    1.65
   1 -13   1   45.41    1.52
   1 -13   1   43.22    1.56
   1 -13   1   45.94    1.89
   1 -13   1   44.28    2.29
  -1 -13  -1   42.29    2.30
  -1 -13  -1   44.12    1.52
  -1 -13  -1   41.91    1.56
  -1  13  -1   42.72    1.85
  -1  13  -1   43.78    2.01
   1  13   1   44.36    1.99
   1  13   1   42.89    1.52
   1  13   1   43.19    1.56
  -1  13  -1   44.33    1.52
  -1  13  -1   43.49    1.67
   1  13   1   43.43    1.85
  -2 -13  -1    1.19    0.15
   2 -13   1    1.17    0.18
  -2 -13  -1    1.28    0.21
   2 -13   1    1.27    0.18
   2 -13   1    1.19    0.14
   2 -13   1    1.11    0.14
  -2 -13  -1    1.40    0.14
  -2 -13  -1    1.27    0.14
   2  13   1    1.44    0.14
  -2  13  -1    1.33    0.17
   2  13   1    1.54    0.21
  -2  13  -1    1.25    0.13
  -2  13  -1    1.15    0.19
  -2  13  -1    1.64    0.18
   2  13   1    1.42    0.14
   2  13   1    1.34    0.17
   2  13   1    1.34    0.16
  -2  13  -1    1.34    0.14
  -3 -13  -1   12.58    0.84
  -3 -13  -1   14.30    0.60
  -3 -13  -1   13.78    0.57
  -3 -13  -1   14.59    0.56
   3 -13   1   13.81    0.55
   3 -13   1   13.05    0.56
   3 -13   1   13.46    0.70
   3 -13   1   13.76    0.80
   3  13   1   14.04    0.67
   3  13   1   13.62    0.56
   3  13   1   13.67    0.68
  -3  13  -1   13.54    0.56
  -3  13  -1   14.36    0.67
   3  13   1   13.73    0.65
  -3  13  -1   14.33    0.61
  -3  13  -1   12.63    0.73
  -3  13  -1   13.21    0.61
   3  13   1   14.03    0.55
  -3  13  -1   13.78    0.55
   4 -13   1   16.79    0.86
  -4 -13  -1   17.85    0.68
  -4 -13  -1   17.07    0.74
  -4 -13  -1   15.34    1.03
   4 -13   1   17.99    0.68
  -4 -13  -1   18.32    0.71
   4 -13   1   17.17    0.70
   4  13   1   18.20    0.83
   4  13   1   17.44    0.82
   4  13   1   17.83    0.70
  -4  13  -1   18.56    0.83
  -4  13  -1   16.56    0.90
  -4  13  -1   17.89    0.76
  -4  13  -1   17.70    0.70
  -4  13  -1   18.00    0.68
   5 -13   1   12.25    0.51
  -5 -13  -1   11.46    0.53
  -5 -13  -1   10.89    0.77
   5 -13   1    9.75    0.64
  -5 -13  -1   11.17    0.51
   5 -13   1   11.49    0.52
  -5 -13  -1   11.53    0.55
  -5  13  -1   11.65    0.56
  -5  13  -1   10.66    0.66
  -5  13  -1   11.95    0.50
   5  13   1   11.87    0.60
   5  13   1   11.47    0.53
  -5  13  -1   12.31    0.52
  -5  13  -1   11.76    0.60
   5  13   1   11.47    0.52
   5  13   1   11.79    0.63
  -6 -13  -1    3.00    0.29
   6 -13   1    2.45    0.32
   6 -13   1    2.78    0.29
   6 -13   1    2.93    0.30
  -6 -13  -1    2.75    0.29
  -6 -13  -1    2.88    0.28
  -6 -13  -1    2.11    0.35
  -6  13  -1    2.41    0.31
  -6  13  -1    2.97    0.28
   6  13   1    2.79    0.28
   6  13   1    2.54    0.31
   6  13   1    2.79    0.29
  -6  13  -1    3.01    0.29
  -6  13  -1    2.68    0.31
   6  13   1    2.13    0.25
   7 -13   1    3.60    0.42
  -7 -13  -1    4.15    0.33
  -7 -13  -1    3.98    0.31
  -7 -13  -1    3.36    0.44
   7 -13   1    3.54    0.32
  -7 -13  -1    3.97    0.33
  -7  13  -1    3.98    0.32
  -7  13  -1    3.64    0.34
  -7  13  -1    4.44    0.33
   7  13   1    3.57    0.41
   7  13   1    3.83    0.33
   7  13   1    3.56    0.32
  -8 -13  -1    0.16    0.16
   8 -13   1    0.16    0.22
   8 -13   1    0.21    0.17
  -8 -13  -1    0.21    0.16
  -8 -13  -1    0.20    0.16
   8  13   1    0.22    0.16
  -8  13  -1    0.23    0.17
  -8  13  -1    0.26    0.16
   8  13   1    0.13    0.21
   8  13   1    0.02    0.15
  -9 -13  -1    0.84    0.20
  -9 -13  -1    0.85    0.21
  -9 -13  -1    0.53    0.21
   9 -13   1    0.62    0.21
   9 -13   1    1.04    0.29
   9  13   1    0.58    0.25
   9  13   1    0.66    0.19
  -9  13  -1    0.65    0.20
  -9  13  -1    0.93    0.22
 -10 -13  -1    0.06    0.18
 -10 -13  -1   -0.08    0.18
  10 -13   1    0.00    0.25
 -10 -13  -1    0.02    0.20
  10 -13   1    0.11    0.20
 -10  13  -1    0.15    0.21
  10  13   1    0.02    0.19
  10  13   1    0.04    0.24
   9 -14  -1    1.72    0.34
  -9 -14   1    1.56    0.24
   9 -14  -1    1.53    0.25
  -9 -14   1    1.59    0.26
  -9  14   1    2.05    0.27
  -9  14   1    1.54    0.27
   9  14  -1    1.61    0.23
   9  14  -1    1.37    0.31
  -8 -14   1    6.72    0.42
   8 -14  -1    5.54    0.54
  -8 -14   1    6.39    0.40
   8 -14  -1    6.04    0.43
  -8 -14   1    6.14    0.43
   8  14  -1    6.58    0.41
  -8  14   1    6.14    0.47
  -8  14   1    6.17    0.45
   8  14  -1    5.11    0.52
  -8  14   1    6.11    0.39
  -7 -14   1    3.27    0.32
  -7 -14   1    2.92    0.31
   7 -14  -1    3.54    0.43
  -7 -14   1    2.84    0.41
  -7 -14   1    2.95    0.29
   7 -14  -1    3.21    0.30
  -7  14   1    3.51    0.33
  -7  14   1    2.95    0.33
   7  14  -1    2.71    0.34
   7  14  -1    2.55    0.31
  -7  14   1    3.13    0.29
   6 -14  -1    0.47    0.15
   6 -14  -1    0.10    0.14
   6 -14  -1    0.41    0.22
  -6 -14   1    0.25    0.14
  -6 -14   1    0.35    0.15
  -6 -14   1    0.10    0.14
  -6 -14   1    0.25    0.18
  -6  14   1    0.21    0.13
  -6  14   1    0.28    0.15
  -6  14   1    0.30    0.14
   6  14  -1    0.23    0.14
   6  14  -1    0.13    0.15
  -6  14   1    0.22    0.15
   6  14  -1    0.37    0.19
  -5 -14   1   26.50    1.60
   5 -14  -1   28.83    1.34
  -5 -14   1   31.24    1.10
   5 -14  -1   29.71    1.15
  -5 -14   1   29.55    1.16
  -5 -14   1   29.06    1.07
   5 -14  -1   27.75    1.09
   5  14  -1   28.52    1.27
  -5  14   1   28.78    1.25
  -5  14   1   28.01    1.40
   5  14  -1   27.85    1.06
   5  14  -1   28.70    1.27
  -5  14   1   28.75    1.19
  -5  14   1   29.17    1.06
   5  14  -1   27.41    1.09
  -5  14   1   29.71    1.09
  -4 -14   1    0.07    0.12
   4 -14  -1   -0.10    0.16
  -4 -14   1    0.15    0.15
  -4 -14   1    0.15    0.12
  -4 -14   1    0.23    0.11
   4 -14  -1    0.10    0.12
   4 -14  -1    0.02    0.11
   4 -14  -1    0.19    0.11
  -4  14   1    0.12    0.11
   4  14  -1    0.37    0.13
   4  14  -1    0.06    0.12
  -4  14   1    0.14    0.11
  -4  14   1    0.00    0.15
  -4  14   1    0.16    0.13
  -4  14   1    0.06    0.13
  -4  14   1    0.20    0.11
   4  14  -1    0.13    0.15
   4  14  -1    0.15    0.14
   3 -14  -1    2.57    0.29
   3 -14  -1    2.64    0.23
   3 -14  -1    2.80    0.23
   3 -14  -1    2.98    0.29
  -3 -14   1    2.74    0.25
   3 -14  -1    2.52    0.23
  -3 -14   1    2.59    0.23
  -3 -14   1    2.39    0.34
  -3 -14   1    2.61    0.25
   3  14  -1    2.23    0.24
   3  14  -1    2.70    0.23
  -3  14   1    2.97    0.26
  -3  14   1    2.89    0.24
  -3  14   1    2.62    0.30
   3  14  -1    2.60    0.31
  -3  14   1    2.91    0.22
   3  14  -1    2.90    0.28
  -3  14   1    2.89    0.23
  -3  14   1    3.23    0.30
   3  14  -1    2.29    0.29
   2 -14  -1    0.80    0.15
   2 -14  -1    0.44    0.12
  -2 -14   1    0.54    0.13
  -2 -14   1    0.50    0.13
   2 -14  -1    0.42    0.16
  -2 -14   1    0.51    0.16
   2 -14  -1    0.57    0.12
  -2 -14   1    0.74    0.12
   2 -14  -1    0.68    0.12
   2  14  -1    0.65    0.15
   2  14  -1    0.66    0.15
   2  14  -1    0.31    0.11
  -2  14   1    0.66    0.16
   2  14  -1    0.64    0.15
  -2  14   1    0.68    0.12
  -2  14   1    0.65    0.16
   2  14  -1    0.45    0.12
  -2  14   1    0.47    0.12
  -2  14   1    0.65    0.12
  -2  14   1    0.46    0.12
   1 -14  -1    1.80    0.20
  -1 -14   1    1.73    0.20
   1 -14  -1    2.00    0.21
   1 -14  -1    1.34    0.15
  -1 -14   1    1.54    0.24
  -1 -14   1    1.37    0.15
   1 -14  -1    1.87    0.19
  -1 -14   1    1.63    0.16
   1 -14  -1    2.12    0.27
  -1 -14   1    1.56    0.20
   1  14  -1    1.35    0.19
   1  14  -1    1.45    0.18
  -1  14   1    1.80    0.20
  -1  14   1    2.11    0.26
   1  14  -1    1.51    0.15
   1  14  -1    1.54    0.20
   1  14  -1    1.58    0.16
  -1  14   1    2.02    0.26
  -1  14   1    1.69    0.20
  -1  14   1    1.78    0.19
   0 -14   1    0.21    0.11
   0 -14  -1   -0.23    0.13
   0 -14   1    0.23    0.10
   0 -14   1   -0.05    0.13
   0 -14   1    0.05    0.09
   0 -14  -1    0.09    0.09
   0 -14   1    0.05    0.10
   0 -14  -1   -0.01    0.09
   0 -14  -1    0.16    0.10
   0 -14  -1    0.08    0.10
   0  14   1   -0.13    0.12
   0  14  -1    0.14    0.10
   0  14  -1    0.19    0.13
   0  14  -1    0.10    0.08
   0  14  -1    0.08    0.10
   0  14   1    0.08    0.09
   0  14   1   -0.01    0.13
   0  14  -1    0.17    0.15
   0  14   1    0.14    0.09
   1 -14   1    1.71    0.20
  -1 -14  -1    1.18    0.14
  -1 -14  -1    0.95    0.19
  -1 -14  -1    0.81    0.14
   1 -14   1    1.69    0.25
  -1 -14  -1    1.56    0.18
   1 -14   1    1.29    0.17
   1 -14   1    1.73    0.20
   1  14   1    1.17    0.13
  -1  14  -1    1.54    0.17
  -1  14  -1    1.91    0.26
  -1  14  -1    1.92    0.20
  -1  14  -1    1.97    0.20
   1  14   1    1.04    0.18
   1  14   1    1.19    0.13
   1  14   1    1.17    0.18
  -1  14  -1    1.21    0.20
   2 -14   1    0.58    0.12
   2 -14   1    0.60    0.15
  -2 -14  -1    0.32    0.12
  -2 -14  -1    0.48    0.12
   2 -14   1    0.61    0.12
   2 -14   1    0.31    0.15
  -2 -14  -1    0.38    0.17
  -2 -14  -1    0.52    0.12
   2  14   1    0.44    0.14
   2  14   1    0.41    0.12
  -2  14  -1    0.43    0.12
   2  14   1    0.53    0.15
  -2  14  -1    0.50    0.14
  -2  14  -1    0.49    0.11
  -2  14  -1    0.50    0.11
  -2  14  -1    0.23    0.15
   2  14   1    0.33    0.11
   2  14   1    0.38    0.14
   3 -14   1    3.06    0.25
   3 -14   1    3.22    0.33
   3 -14   1    2.93    0.25
  -3 -14  -1    3.07    0.25
  -3 -14  -1    2.88    0.24
   3 -14   1    3.37    0.32
  -3 -14  -1    2.49    0.35
  -3 -14  -1    2.55    0.26
  -3  14  -1    3.23    0.26
   3  14   1    2.88    0.29
  -3  14  -1    3.59    0.26
   3  14   1    3.08    0.25
  -3  14  -1    3.12    0.24
  -3  14  -1    3.05    0.31
   3  14   1    3.02    0.31
  -3  14  -1    2.49    0.32
   3  14   1    2.69    0.25
   4 -14   1    0.20    0.17
  -4 -14  -1   -0.14    0.12
  -4 -14  -1    0.14    0.17
  -4 -14  -1   -0.05    0.12
   4 -14   1    0.28    0.13
   4 -14   1    0.23    0.12
  -4 -14  -1    0.10    0.12
   4  14   1    0.11    0.14
  -4  14  -1    0.33    0.12
  -4  14  -1    0.09    0.14
   4  14   1    0.28    0.16
   4  14   1    0.18    0.13
  -4  14  -1    0.23    0.12
  -4  14  -1    0.25    0.13
  -4  14  -1    0.12    0.15
  -5 -14  -1   32.12    1.16
  -5 -14  -1   30.14    1.21
  -5 -14  -1   26.38    1.68
  -5 -14  -1   30.00    1.12
   5 -14   1   31.32    1.12
   5 -14   1   28.90    1.40
   5 -14   1   29.92    1.14
  -5  14  -1   31.04    1.24
  -5  14  -1   27.93    1.47
   5  14   1   31.98    1.16
  -5  14  -1   30.14    1.30
  -5  14  -1   31.24    1.12
  -5  14  -1   32.19    1.15
   5  14   1   30.84    1.34
  -5  14  -1   31.48    1.34
   5  14   1   30.43    1.12
   5  14   1   29.65    1.33
   6 -14   1    0.42    0.21
   6 -14   1    0.43    0.16
   6 -14   1    0.38    0.16
  -6 -14  -1    0.28    0.14
  -6 -14  -1    0.43    0.15
  -6 -14  -1    0.32    0.15
  -6 -14  -1    0.19    0.20
   6  14   1    0.42    0.16
  -6  14  -1    0.40    0.17
   6  14   1    0.26    0.16
  -6  14  -1    0.26    0.14
   6  14   1    0.54    0.16
  -6  14  -1    0.28    0.15
   6  14   1    0.33    0.19
  -7 -14  -1    3.50    0.32
   7 -14   1    3.14    0.41
  -7 -14  -1    3.13    0.30
  -7 -14  -1    3.26    0.33
   7 -14   1    2.92    0.31
  -7  14  -1    2.60    0.33
  -7  14  -1    3.25    0.31
   7  14   1    2.73    0.31
   7  14   1    2.81    0.32
  -7  14  -1    3.34    0.32
   7  14   1    3.39    0.40
  -8 -14  -1    6.11    0.40
  -8 -14  -1    5.76    0.43
   8 -14   1    5.91    0.53
  -8 -14  -1    6.31    0.41
   8 -14   1    5.83    0.43
  -8  14  -1    5.78    0.41
   8  14   1    5.23    0.50
   8  14   1    5.63    0.40
   8  14   1    5.64    0.40
  -8  14  -1    6.34    0.43
  -8  14  -1    5.21    0.43
  -9 -14  -1    1.81    0.25
  -9 -14  -1    1.58    0.27
   9 -14   1    1.85    0.27
   9 -14   1    2.22    0.36
  -9 -14  -1    1.90    0.25
  -9  14  -1    2.10    0.28
   9  14   1    1.79    0.25
  -9  14  -1    1.86    0.25
   9  14   1    1.25    0.31
   9 -15  -1    3.40    0.39
   9 -15  -1    3.87    0.51
  -9 -15   1    3.61    0.37
  -9 -15   1    3.92    0.40
  -9  15   1    3.79    0.41
  -9  15   1    3.25    0.36
   9  15  -1    2.96    0.39
   9  15  -1    3.76    0.35
  -9  15   1    4.07    0.42
  -8 -15   1    1.78    0.23
   8 -15  -1    1.84    0.34
   8 -15  -1    1.57    0.25
  -8 -15   1    1.77    0.24
  -8 -15   1    1.82    0.25
  -8  15   1    1.55    0.23
   8  15  -1    1.57    0.30
   8  15  -1    1.57    0.23
  -8  15   1    1.48    0.26
  -8  15   1    1.46    0.25
  -7 -15   1    7.74    0.43
  -7 -15   1    7.20    0.45
   7 -15  -1    7.27    0.44
  -7 -15   1    7.44    0.42
   7 -15  -1    7.03    0.56
   7  15  -1    6.77    0.54
   7  15  -1    6.77    0.43
  -7  15   1    6.95    0.41
  -7  15   1    6.60    0.46
  -7  15   1    7.02    0.48
   6 -15  -1    0.65    0.23
  -6 -15   1    0.32    0.19
   6 -15  -1    0.38    0.16
  -6 -15   1    0.40    0.16
  -6 -15   1    0.48    0.16
  -6 -15   1    0.37    0.15
   6  15  -1    0.51    0.20
  -6  15   1    0.54    0.15
   6  15  -1    0.33    0.16
   6  15  -1    0.47    0.17
  -6  15   1    0.46    0.17
  -6  15   1    0.50    0.16
   5 -15  -1    2.61    0.28
  -5 -15   1    2.93    0.29
   5 -15  -1    3.13    0.38
  -5 -15   1    2.70    0.39
  -5 -15   1    2.33    0.23
  -5 -15   1    2.51    0.29
   5 -15  -1    2.64    0.28
  -5  15   1    3.30    0.29
   5  15  -1    2.47    0.27
  -5  15   1    2.71    0.26
   5  15  -1    3.07    0.33
   5  15  -1    2.37    0.29
  -5  15   1    3.04    0.35
  -5  15   1    2.97    0.28
   5  15  -1    2.95    0.36
  -5  15   1    2.63    0.30
  -4 -15   1    1.58    0.18
   4 -15  -1    1.36    0.23
   4 -15  -1    1.29    0.17
  -4 -15   1    1.47    0.26
  -4 -15   1    1.39    0.18
   4 -15  -1    1.30    0.16
  -4 -15   1    1.76    0.19
  -4  15   1    1.42    0.17
   4  15  -1    1.33    0.17
  -4  15   1    1.22    0.20
  -4  15   1    1.07    0.22
  -4  15   1    1.31    0.20
   4  15  -1    1.37    0.21
  -4  15   1    1.43    0.19
   4  15  -1    1.33    0.21
  -4  15   1    1.64    0.18
   4  15  -1    2.07    0.25
  -3 -15   1    1.06    0.16
  -3 -15   1    0.83    0.15
  -3 -15   1    0.92    0.15
  -3 -15   1    0.83    0.20
   3 -15  -1    1.18    0.19
   3 -15  -1    0.90    0.15
   3 -15  -1    0.80    0.17
   3 -15  -1    0.90    0.14
   3 -15  -1    0.65    0.14
   3  15  -1    1.17    0.18
   3  15  -1    0.67    0.16
  -3  15   1    0.90    0.13
  -3  15   1    1.07    0.14
  -3  15   1    0.84    0.19
  -3  15   1    1.02    0.17
   3  15  -1    0.81    0.15
  -3  15   1    0.86    0.17
   3  15  -1    1.04    0.19
   3  15  -1    0.97    0.14
  -2 -15   1    6.96    0.34
   2 -15  -1    6.05    0.33
   2 -15  -1    6.56    0.33
   2 -15  -1    5.46    0.48
  -2 -15   1    6.89    0.35
   2 -15  -1    6.01    0.35
  -2 -15   1    5.76    0.49
  -2 -15   1    6.94    0.35
   2 -15  -1    5.99    0.40
   2  15  -1    6.89    0.40
  -2  15   1    6.29    0.44
   2  15  -1    6.51    0.35
   2  15  -1    6.65    0.33
  -2  15   1    5.52    0.43
  -2  15   1    6.10    0.33
   2  15  -1    6.90    0.44
   2  15  -1    6.86    0.43
  -2  15   1    5.86    0.36
  -1 -15   1   18.95    0.89
  -1 -15   1   19.87    0.76
   1 -15  -1   19.35    0.89
   1 -15  -1   19.40    0.79
  -1 -15   1   20.67    0.75
   1 -15  -1   18.54    0.75
  -1 -15   1   18.77    1.12
   1 -15  -1   19.93    0.74
   1 -15  -1   18.90    1.10
  -1 -15   1   19.50    0.79
  -1  15   1   19.33    0.81
   1  15  -1   19.32    0.97
   1  15  -1   18.54    0.91
  -1  15   1   20.00    0.97
  -1  15   1   20.25    0.76
   1  15  -1   19.09    0.85
  -1  15   1   18.90    0.74
   1  15  -1   19.88    0.76
   1  15  -1   20.11    0.74
  -1  15   1   19.45    0.91
   0 -15   1    0.68    0.18
   0 -15   1    0.54    0.12
   0 -15  -1    0.65    0.18
   0 -15   1    0.81    0.15
   0 -15  -1    0.73    0.13
   0 -15   1    0.49    0.13
   0 -15  -1    0.62    0.13
   0 -15  -1    0.62    0.13
   0 -15   1    0.78    0.14
   0  15  -1    0.54    0.13
   0  15  -1    0.68    0.19
   0  15   1    0.57    0.13
   0  15   1    0.74    0.13
   0  15  -1    0.93    0.17
   0  15   1    0.69    0.17
   0  15  -1    0.58    0.13
   0  15   1    0.80    0.17
   0  15  -1    0.76    0.12
   1 -15   1   20.28    0.76
   1 -15   1   20.76    0.93
  -1 -15  -1   20.39    0.82
   1 -15   1   20.23    0.80
  -1 -15  -1   19.77    0.75
  -1 -15  -1   19.61    0.78
   1 -15   1   19.90    0.78
   1 -15   1   20.22    1.14
  -1 -15  -1   18.68    1.14
  -1  15  -1   20.17    0.93
  -1  15  -1   20.53    0.76
  -1  15  -1   20.13    1.01
   1  15   1   19.16    0.93
   1  15   1   19.93    0.76
   1  15   1   19.94    0.77
   1  15   1   19.97    0.99
  -1  15  -1   20.36    0.78
  -1  15  -1   19.48    0.82
  -2 -15  -1    4.76    0.47
   2 -15   1    5.86    0.40
  -2 -15  -1    6.28    0.35
  -2 -15  -1    6.25    0.33
   2 -15   1    6.47    0.33
  -2 -15  -1    5.61    0.33
   2 -15   1    6.09    0.47
   2 -15   1    6.09    0.33
   2  15   1    5.60    0.38
  -2  15  -1    6.08    0.45
   2  15   1    6.25    0.33
  -2  15  -1    5.65    0.34
  -2  15  -1    6.31    0.33
   2  15   1    5.95    0.34
   2  15   1    5.46    0.42
   2  15   1    6.18    0.41
  -2  15  -1    6.35    0.42
  -2  15  -1    6.06    0.34
  -3 -15  -1    0.81    0.15
  -3 -15  -1    0.97    0.16
   3 -15   1    0.79    0.19
   3 -15   1    0.91    0.18
  -3 -15  -1    0.68    0.19
   3 -15   1    0.88    0.15
   3 -15   1    0.89    0.14
  -3 -15  -1    0.83    0.15
  -3  15  -1    0.80    0.17
   3  15   1    0.68    0.14
   3  15   1    1.02    0.17
  -3  15  -1    0.92    0.15
  -3  15  -1    0.85    0.21
  -3  15  -1    0.87    0.14
  -3  15  -1    0.93    0.14
   3  15   1    0.81    0.17
   3  15   1    0.94    0.15
   4 -15   1    1.61    0.19
  -4 -15  -1    1.77    0.20
  -4 -15  -1    1.70    0.21
  -4 -15  -1    1.70    0.19
  -4 -15  -1    1.32    0.27
   4 -15   1    1.44    0.25
   4 -15   1    1.69    0.19
  -4  15  -1    1.29    0.24
  -4  15  -1    1.54    0.18
  -4  15  -1    1.84    0.19
   4  15   1    1.38    0.24
   4  15   1    1.60    0.19
  -4  15  -1    1.68    0.21
  -4  15  -1    1.56    0.22
   4  15   1    1.69    0.24
   5 -15   1    2.73    0.28
  -5 -15  -1    2.12    0.22
   5 -15   1    2.63    0.28
  -5 -15  -1    2.73    0.29
   5 -15   1    2.58    0.36
  -5 -15  -1    2.07    0.32
  -5 -15  -1    2.62    0.30
   5  15   1    2.58    0.29
  -5  15  -1    2.61    0.32
  -5  15  -1    3.12    0.30
   5  15   1    2.59    0.35
  -5  15  -1    2.23    0.34
   5  15   1    2.67    0.33
  -5  15  -1    2.62    0.28
  -5  15  -1    2.66    0.27
   5  15   1    2.25    0.23
  -6 -15  -1    0.52    0.16
   6 -15   1    0.71    0.18
  -6 -15  -1    0.78    0.17
   6 -15   1    0.52    0.17
   6 -15   1    0.62    0.22
  -6 -15  -1    0.49    0.17
  -6  15  -1    0.40    0.17
   6  15   1    0.56    0.16
   6  15   1    0.63    0.21
  -6  15  -1    0.68    0.18
   6  15   1    0.60    0.17
  -6  15  -1    0.57    0.17
  -6  15  -1    0.35    0.15
   6  15   1    0.59    0.17
  -7 -15  -1    7.16    0.46
   7 -15   1    7.65    0.57
  -7 -15  -1    8.24    0.45
   7 -15   1    7.82    0.47
  -7 -15  -1    7.83    0.43
   7  15   1    7.66    0.54
  -7  15  -1    8.11    0.43
  -7  15  -1    7.18    0.48
   7  15   1    6.81    0.43
  -7  15  -1    7.58    0.49
   7  15   1    7.49    0.45
   8 -15   1    1.43    0.30
  -8 -15  -1    1.42    0.24
  -8 -15  -1    1.79    0.24
  -8 -15  -1    1.45    0.22
   8 -15   1    1.48    0.25
  -8  15  -1    1.46    0.25
  -8  15  -1    1.51    0.24
  -8  15  -1    1.51    0.25
   8  15   1    1.67    0.24
   8  15   1    1.22    0.27
   8  15   1    1.58    0.24
  -8  15  -1    1.48    0.23
  -9 -15  -1    4.21    0.39
   9 -15   1    3.74    0.40
   9 -15   1    4.28    0.50
  -9 -15  -1    4.37    0.38
  -9 -15  -1    3.83    0.41
  -9  15  -1    3.35    0.42
  -9  15  -1    3.61    0.40
   9  15   1    3.37    0.40
  -9  15  -1    3.74    0.40
   9  15   1    4.07    0.37
   9 -16  -1    0.60    0.29
  -9 -16   1    0.36    0.20
   9 -16  -1    0.47    0.22
  -9 -16   1    0.14    0.19
   9  16  -1    0.39    0.27
  -9  16   1    0.52    0.22
  -9  16   1    0.31    0.19
  -9  16   1    0.47    0.21
   9  16  -1    0.40    0.19
   8 -16  -1   -0.02    0.24
  -8 -16   1   -0.07    0.16
  -8 -16   1   -0.05    0.17
  -8 -16   1    0.00    0.16
   8 -16  -1   -0.09    0.17
  -8  16   1   -0.11    0.18
   8  16  -1   -0.12    0.17
  -8  16   1   -0.07    0.18
   8  16  -1   -0.28    0.22
   7 -16  -1    6.16    0.43
   7 -16  -1    6.68    0.54
  -7 -16   1    6.13    0.41
  -7 -16   1    6.66    0.42
  -7 -16   1    6.55    0.43
  -7  16   1    5.73    0.44
   7  16  -1    5.95    0.41
  -7  16   1    6.30    0.41
   7  16  -1    5.66    0.52
  -7  16   1    6.64    0.46
   6 -16  -1    0.32    0.21
   6 -16  -1    0.10    0.15
  -6 -16   1    0.08    0.16
  -6 -16   1    0.12    0.14
  -6 -16   1    0.04    0.15
   6  16  -1   -0.07    0.15
  -6  16   1    0.07    0.13
   6  16  -1   -0.14    0.14
  -6  16   1    0.10    0.14
  -6  16   1    0.04    0.15
   6  16  -1   -0.10    0.18
  -5 -16   1    2.67    0.42
  -5 -16   1    3.15    0.30
  -5 -16   1    3.51    0.31
  -5 -16   1    3.56    0.29
   5 -16  -1    2.74    0.30
   5 -16  -1    3.59    0.39
   5  16  -1    3.37    0.29
  -5  16   1    3.19    0.32
   5  16  -1    3.32    0.30
  -5  16   1    3.62    0.30
   5  16  -1    3.02    0.37
  -5  16   1    3.08    0.29
   5  16  -1    3.32    0.34
   4 -16  -1    0.71    0.16
  -4 -16   1    0.84    0.17
  -4 -16   1    0.66    0.16
  -4 -16   1    0.77    0.16
  -4 -16   1    0.69    0.21
   4 -16  -1    1.01    0.22
   4 -16  -1    0.88    0.16
   4  16  -1    1.05    0.20
  -4  16   1    0.82    0.18
  -4  16   1    0.54    0.18
  -4  16   1    0.83    0.22
  -4  16   1    0.78    0.16
   4  16  -1    0.79    0.19
   4  16  -1    0.77    0.16
  -4  16   1    0.92    0.16
  -3 -16   1    9.28    0.45
  -3 -16   1    9.79    0.47
   3 -16  -1    9.07    0.46
  -3 -16   1    7.76    0.65
  -3 -16   1   10.57    0.47
   3 -16  -1    9.57    0.44
   3 -16  -1    9.65    0.54
   3 -16  -1    9.08    0.45
  -3  16   1    9.54    0.59
   3  16  -1    9.64    0.45
   3  16  -1    9.80    0.57
  -3  16   1   10.08    0.55
  -3  16   1    9.74    0.50
   3  16  -1   10.14    0.56
  -3  16   1    9.80    0.46
   3  16  -1    9.41    0.53
   3  16  -1    9.54    0.47
  -3  16   1    9.44    0.44
   2 -16  -1    0.28    0.14
  -2 -16   1    0.35    0.12
   2 -16  -1    0.24    0.15
  -2 -16   1    0.13    0.15
   2 -16  -1    0.22    0.12
  -2 -16   1    0.21    0.12
   2 -16  -1    0.24    0.12
  -2 -16   1    0.32    0.13
   2 -16  -1    0.14    0.12
  -2  16   1    0.27    0.16
  -2  16   1    0.06    0.15
   2  16  -1    0.07    0.13
   2  16  -1    0.21    0.15
   2  16  -1    0.25    0.16
  -2  16   1    0.20    0.12
  -2  16   1    0.24    0.12
   2  16  -1    0.33    0.12
   2  16  -1    0.19    0.13
  -1 -16   1   27.70    1.00
   1 -16  -1   26.50    0.97
  -1 -16   1   26.05    1.19
  -1 -16   1   27.35    0.98
   1 -16  -1   25.93    1.00
   1 -16  -1   26.10    1.19
   1 -16  -1   25.12    1.46
   1 -16  -1   26.43    1.05
  -1 -16   1   26.91    1.04
  -1 -16   1   25.20    1.48
  -1  16   1   26.60    1.28
  -1  16   1   26.39    1.20
   1  16  -1   27.19    1.01
   1  16  -1   27.37    0.98
  -1  16   1   26.41    1.07
  -1  16   1   27.56    1.01
  -1  16   1   26.75    0.98
   1  16  -1   26.75    1.14
   1  16  -1   24.77    1.19
   1  16  -1   26.44    1.29
   0 -16  -1    3.81    0.27
   0 -16   1    4.10    0.29
   0 -16  -1    3.79    0.40
   0 -16  -1    3.94    0.29
   0 -16  -1    4.07    0.30
   0 -16   1    4.10    0.28
   0 -16   1    4.64    0.41
   0 -16   1    4.24    0.29
   0 -16   1    4.02    0.31
   0  16  -1    4.18    0.36
   0  16   1    4.08    0.29
   0  16  -1    4.55    0.29
   0  16   1    3.96    0.28
   0  16   1    4.00    0.36
   0  16  -1    3.87    0.29
   0  16   1    3.59    0.36
   0  16  -1    4.09    0.39
   1 -16   1   26.96    1.00
  -1 -16  -1   25.31    1.46
  -1 -16  -1   25.76    0.96
   1 -16   1   25.71    0.96
   1 -16   1   25.33    1.45
   1 -16   1   27.01    1.19
   1 -16   1   26.66    1.02
  -1 -16  -1   26.53    1.04
  -1 -16  -1   25.59    0.99
  -1  16  -1   27.51    0.97
   1  16   1   26.00    0.99
  -1  16  -1   25.35    1.04
  -1  16  -1   25.61    1.18
  -1  16  -1   25.63    1.28
   1  16   1   26.20    1.25
   1  16   1   26.78    0.97
   1  16   1   24.68    1.18
  -1  16  -1   27.03    1.00
  -2 -16  -1    0.20    0.12
   2 -16   1    0.29    0.13
  -2 -16  -1    0.11    0.15
  -2 -16  -1    0.25    0.13
   2 -16   1    0.31    0.13
   2 -16   1    0.21    0.15
  -2 -16  -1    0.32    0.13
   2 -16   1    0.31    0.16
   2  16   1    0.35    0.13
  -2  16  -1    0.30    0.16
   2  16   1    0.25    0.18
   2  16   1    0.27    0.15
  -2  16  -1    0.27    0.12
   2  16   1    0.28    0.13
  -2  16  -1   -0.02    0.16
  -2  16  -1    0.27    0.11
  -3 -16  -1    9.56    0.45
  -3 -16  -1   10.03    0.48
   3 -16   1    8.87    0.56
   3 -16   1    9.63    0.46
   3 -16   1    9.74    0.45
   3 -16   1    9.60    0.64
  -3 -16  -1    8.29    0.66
  -3 -16  -1    9.80    0.47
   3  16   1   10.14    0.57
  -3  16  -1    8.75    0.60
  -3  16  -1   10.29    0.56
  -3  16  -1   10.20    0.45
  -3  16  -1    9.36    0.46
   3  16   1    9.70    0.53
   3  16   1   10.05    0.46
   3  16   1    9.78    0.47
  -3  16  -1    9.91    0.49
   4 -16   1    0.34    0.16
  -4 -16  -1    0.85    0.17
  -4 -16  -1    0.36    0.19
   4 -16   1    0.43    0.16
   4 -16   1    0.73    0.21
  -4 -16  -1    0.65    0.16
  -4 -16  -1    0.71    0.15
  -4  16  -1    0.63    0.21
  -4  16  -1    0.61    0.16
   4  16   1    0.59    0.18
  -4  16  -1    0.66    0.18
   4  16   1    0.75    0.16
   4  16   1    0.49    0.20
  -4  16  -1    0.77    0.17
  -4  16  -1    0.69    0.16
   5 -16   1    3.00    0.30
  -5 -16  -1    3.73    0.31
   5 -16   1    3.00    0.31
  -5 -16  -1    3.47    0.29
   5 -16   1    3.62    0.38
  -5 -16  -1    3.45    0.32
  -5  16  -1    3.14    0.29
  -5  16  -1    3.58    0.35
   5  16   1    3.33    0.30
   5  16   1    3.07    0.29
  -5  16  -1    3.13    0.31
   5  16   1    2.65    0.36
  -5  16  -1    3.16    0.30
   5  16   1    3.48    0.36
  -6 -16  -1   -0.14    0.15
   6 -16   1    0.09    0.16
   6 -16   1    0.13    0.20
  -6 -16  -1   -0.12    0.15
  -6 -16  -1    0.10    0.15
  -6  16  -1    0.05    0.15
   6  16   1    0.05    0.15
  -6  16  -1    0.26    0.17
   6  16   1    0.08    0.16
   6  16   1   -0.04    0.18
   6  16   1   -0.04    0.15
  -6  16  -1    0.12    0.15
   7 -16   1    6.05    0.53
   7 -16   1    6.22    0.42
  -7 -16  -1    6.39    0.43
  -7 -16  -1    6.11    0.42
  -7 -16  -1    6.07    0.39
   7  16   1    5.85    0.41
  -7  16  -1    6.76    0.41
  -7  16  -1    7.03    0.43
  -7  16  -1    5.97    0.44
   7  16   1    5.69    0.50
   7  16   1    5.70    0.41
  -8 -16  -1    0.01    0.18
  -8 -16  -1   -0.08    0.16
   8 -16   1    0.00    0.18
  -8 -16  -1    0.16    0.18
   8 -16   1    0.07    0.23
  -8  16  -1   -0.10    0.18
   8  16   1   -0.07    0.17
  -8  16  -1    0.02    0.16
  -8  16  -1   -0.08    0.16
   8  16   1   -0.02    0.21
   8  16   1    0.03    0.19
  -9 -16  -1    0.21    0.20
  -9 -16  -1    0.23    0.20
  -9 -16  -1    0.35    0.20
   9 -16   1    0.59    0.27
  -9  16  -1    0.40    0.21
  -9  16  -1    0.29    0.20
  -9  16  -1    0.25    0.20
   9  16   1   -0.05    0.25
   9  16   1    0.50    0.20
   8 -17  -1    1.14    0.31
  -8 -17   1    0.73    0.21
  -8 -17   1    1.05    0.21
   8 -17  -1    0.92    0.23
  -8 -17   1    1.19    0.23
  -8  17   1    1.04    0.24
  -8  17   1    0.94    0.22
   8  17  -1    0.81    0.22
   8  17  -1    0.87    0.28
  -8  17   1    1.02    0.23
   7 -17  -1    6.08    0.52
  -7 -17   1    5.45    0.39
   7 -17  -1    5.37    0.41
  -7 -17   1    5.82    0.40
  -7 -17   1    5.55    0.41
   7  17  -1    4.99    0.51
  -7  17   1    5.44    0.38
   7  17  -1    4.66    0.39
  -7  17   1    5.28    0.43
  -6 -17   1   -0.09    0.15
   6 -17  -1    0.29    0.21
  -6 -17   1    0.06    0.15
   6 -17  -1    0.03    0.16
  -6 -17   1    0.07    0.15
   6  17  -1    0.00    0.19
   6  17  -1    0.03    0.15
  -6  17   1    0.10    0.17
  -6  17   1    0.14    0.15
  -5 -17   1    0.70    0.17
   5 -17  -1    0.77    0.22
   5 -17  -1    0.78    0.17
  -5 -17   1    0.85    0.17
  -5 -17   1    0.68    0.17
   5  17  -1    0.98    0.20
   5  17  -1    0.75    0.17
   5  17  -1    0.74    0.22
  -5  17   1    0.78    0.18
  -5  17   1    1.05    0.17
  -5  17   1    0.94    0.17
   5  17  -1    0.94    0.18
   4 -17  -1    4.46    0.39
   4 -17  -1    4.07    0.30
  -4 -17   1    4.69    0.33
  -4 -17   1    4.12    0.31
   4 -17  -1    3.19    0.32
  -4 -17   1    3.48    0.33
   4  17  -1    4.46    0.40
   4  17  -1    4.55    0.32
   4  17  -1    3.69    0.38
  -4  17   1    3.61    0.31
  -4  17   1    4.47    0.35
   4  17  -1    3.48    0.32
  -4  17   1    3.98    0.40
  -4  17   1    4.02    0.32
  -4  17   1    3.77    0.38
   3 -17  -1   12.37    0.56
  -3 -17   1   12.66    0.56
  -3 -17   1   13.40    0.59
   3 -17  -1   12.28    0.58
  -3 -17   1   10.82    0.82
  -3 -17   1   12.83    0.58
   3 -17  -1   12.62    0.68
   3  17  -1   12.89    0.70
   3  17  -1   13.33    0.58
  -3  17   1   13.12    0.61
  -3  17   1   12.38    0.73
   3  17  -1   13.76    0.70
   3  17  -1   12.45    0.65
  -3  17   1   13.19    0.57
   3  17  -1   12.92    0.56
  -3  17   1   13.07    0.68
  -3  17   1   13.22    0.55
  -2 -17   1   16.38    0.66
   2 -17  -1   15.32    0.76
  -2 -17   1   13.08    0.94
  -2 -17   1   16.57    0.64
   2 -17  -1   15.28    0.62
   2 -17  -1   14.97    0.64
  -2 -17   1   15.86    0.67
   2 -17  -1   14.05    0.91
   2 -17  -1   15.61    0.66
  -2  17   1   15.83    0.65
  -2  17   1   15.85    0.84
  -2  17   1   15.56    0.63
  -2  17   1   15.35    0.69
   2  17  -1   15.69    0.63
   2  17  -1   15.12    0.81
   2  17  -1   15.77    0.66
  -2  17   1   14.93    0.78
   2  17  -1   15.28    0.73
   2  17  -1   14.92    0.78
   1 -17  -1    2.13    0.25
  -1 -17   1    1.97    0.20
   1 -17  -1    1.72    0.19
  -1 -17   1    1.96    0.33
  -1 -17   1    1.97    0.20
   1 -17  -1    1.82    0.19
  -1 -17   1    1.76    0.19
   1 -17  -1    2.45    0.33
   1  17  -1    1.45    0.26
   1  17  -1    2.40    0.26
   1  17  -1    1.76    0.23
  -1  17   1    1.92    0.25
   1  17  -1    2.65    0.26
  -1  17   1    1.91    0.19
  -1  17   1    2.02    0.20
  -1  17   1    2.03    0.31
   0 -17   1    0.64    0.15
   0 -17  -1    0.52    0.19
   0 -17  -1    0.76    0.15
   0 -17   1    0.87    0.20
   0 -17   1    0.78    0.16
   0 -17  -1    0.83    0.16
   0 -17  -1    0.60    0.15
   0 -17   1    0.54    0.15
   0 -17   1    0.65    0.17
   0  17   1    0.37    0.18
   0  17  -1    0.53    0.21
   0  17   1    0.74    0.15
   0  17  -1    0.86    0.15
   0  17   1    0.82    0.16
   0  17  -1    0.56    0.15
   0  17  -1    0.68    0.18
   0  17   1    0.84    0.20
   1 -17   1    1.64    0.18
  -1 -17  -1    1.68    0.18
   1 -17   1    2.01    0.32
  -1 -17  -1    1.38    0.18
   1 -17   1    1.60    0.21
  -1 -17  -1    1.45    0.18
   1 -17   1    1.47    0.19
  -1 -17  -1    1.24    0.24
   1  17   1    1.54    0.24
   1  17   1    1.43    0.22
   1  17   1    1.67    0.18
  -1  17  -1    1.38    0.24
  -1  17  -1    1.54    0.18
  -1  17  -1    1.75    0.21
  -1  17  -1    1.74    0.20
  -1  17  -1    1.61    0.23
   1  17   1    1.60    0.18
   2 -17   1   16.45    0.67
  -2 -17  -1   13.45    0.97
  -2 -17  -1   16.31    0.67
   2 -17   1   16.23    0.80
   2 -17   1   14.58    0.97
  -2 -17  -1   16.91    0.71
   2 -17   1   16.71    0.66
  -2 -17  -1   15.93    0.65
  -2  17  -1   16.49    0.88
  -2  17  -1   17.48    0.68
   2  17   1   15.36    0.81
  -2  17  -1   16.99    0.66
  -2  17  -1   15.52    0.71
   2  17   1   17.28    0.66
   2  17   1   16.18    0.68
  -2  17  -1   16.18    0.81
   3 -17   1   13.80    0.59
  -3 -17  -1   13.93    0.59
  -3 -17  -1   13.77    0.63
   3 -17   1   13.28    0.85
   3 -17   1   14.34    0.61
  -3 -17  -1   11.48    0.87
   3 -17   1   13.48    0.73
  -3 -17  -1   14.35    0.61
   3  17   1   14.63    0.61
   3  17   1   14.02    0.71
   3  17   1   14.46    0.60
  -3  17  -1   13.84    0.72
  -3  17  -1   13.75    0.64
   3  17   1   14.13    0.73
  -3  17  -1   13.03    0.78
  -3  17  -1   14.32    0.59
  -3  17  -1   14.25    0.61
   4 -17   1    4.53    0.40
  -4 -17  -1    4.85    0.33
   4 -17   1    3.47    0.33
  -4 -17  -1    4.03    0.34
  -4 -17  -1    4.76    0.32
   4 -17   1    3.49    0.33
   4  17   1    3.92    0.42
   4  17   1    5.11    0.33
   4  17   1    3.07    0.40
  -4  17  -1    4.21    0.34
  -4  17  -1    3.77    0.32
  -4  17  -1    4.39    0.40
  -4  17  -1    3.65    0.33
   5 -17   1    1.27    0.24
  -5 -17  -1    0.81    0.19
  -5 -17  -1    1.11    0.18
  -5 -17  -1    1.08    0.19
   5 -17   1    0.99    0.19
   5 -17   1    1.07    0.19
  -5  17  -1    0.97    0.20
  -5  17  -1    0.97    0.19
  -5  17  -1    0.86    0.17
  -5  17  -1    1.02    0.18
   5  17   1    1.17    0.19
   5  17   1    0.79    0.21
   5  17   1    1.00    0.21
   5  17   1    1.18    0.19
  -6 -17  -1    0.11    0.16
   6 -17   1    0.18    0.21
   6 -17   1    0.02    0.16
  -6 -17  -1   -0.01    0.16
  -6 -17  -1    0.11    0.16
  -6  17  -1    0.22    0.16
   6  17   1    0.19    0.17
  -6  17  -1    0.13    0.14
   6  17   1   -0.04    0.15
  -6  17  -1    0.02    0.15
   6  17   1   -0.19    0.16
   6  17   1   -0.03    0.18
  -7 -17  -1    5.67    0.42
   7 -17   1    6.30    0.52
   7 -17   1    6.26    0.45
  -7 -17  -1    5.71    0.42
  -7 -17  -1    5.33    0.40
  -7  17  -1    6.72    0.42
   7  17   1    5.26    0.41
  -7  17  -1    6.04    0.45
   7  17   1    5.34    0.42
   7  17   1    5.44    0.49
  -8 -17  -1    0.58    0.20
   8 -17   1    0.98    0.28
   8 -17   1    0.35    0.22
  -8 -17  -1    0.81    0.20
  -8 -17  -1    0.74    0.21
  -8  17  -1    0.89    0.23
  -8  17  -1    0.69    0.20
   8  17   1    0.80    0.26
   8  17   1    0.37    0.21
   8  17   1    0.59    0.21
   8 -18  -1    0.19    0.20
  -8 -18   1    0.08    0.19
  -8 -18   1    0.11    0.19
  -8 -18   1    0.34    0.18
   8 -18  -1   -0.03    0.26
   8  18  -1   -0.16    0.24
  -8  18   1    0.03    0.18
   8  18  -1    0.15    0.19
  -8  18   1   -0.06    0.19
   7 -18  -1    3.13    0.44
  -7 -18   1    1.93    0.25
  -7 -18   1    2.26    0.27
  -7 -18   1    2.22    0.26
   7 -18  -1    2.11    0.27
   7  18  -1    2.00    0.26
  -7  18   1    2.50    0.31
   7  18  -1    1.82    0.32
   6 -18  -1    0.30    0.17
   6 -18  -1    0.66    0.24
  -6 -18   1    0.47    0.17
  -6 -18   1    0.26    0.15
  -6 -18   1    0.31    0.17
   6  18  -1   -0.07    0.20
  -6  18   1    0.30    0.18
   6  18  -1    0.12    0.16
  -6  18   1    0.38    0.17
  -5 -18   1    1.88    0.22
  -5 -18   1    1.94    0.22
   5 -18  -1    1.77    0.23
   5 -18  -1    1.64    0.26
  -5 -18   1    1.53    0.22
  -5  18   1    1.86    0.22
   5  18  -1    1.52    0.26
   5  18  -1    1.59    0.21
  -5  18   1    2.02    0.25
   5  18  -1    1.74    0.22
   5  18  -1    1.58    0.24
  -4 -18   1    0.12    0.15
   4 -18  -1    0.23    0.15
  -4 -18   1    0.43    0.15
  -4 -18   1    0.38    0.15
   4 -18  -1    0.44    0.19
   4  18  -1    0.21    0.15
  -4  18   1    0.28    0.14
  -4  18   1   -0.07    0.16
  -4  18   1    0.33    0.15
   4  18  -1    0.18    0.17
   4  18  -1    0.28    0.18
   4  18  -1    0.07    0.15
  -4  18   1    0.27    0.16
  -3 -18   1   41.41    1.58
  -3 -18   1   42.30    1.51
   3 -18  -1   38.37    1.49
  -3 -18   1   41.55    1.47
   3 -18  -1   40.78    1.57
   3 -18  -1   40.23    1.81
  -3  18   1   39.25    1.92
  -3  18   1   39.42    1.77
  -3  18   1   39.82    1.46
  -3  18   1   40.14    1.61
   3  18  -1   39.97    1.46
   3  18  -1   43.25    1.79
   3  18  -1   38.79    1.71
   3  18  -1   42.05    1.51
  -2 -18   1    0.43    0.15
  -2 -18   1    0.38    0.13
  -2 -18   1    0.45    0.15
   2 -18  -1    0.35    0.15
   2 -18  -1    0.54    0.15
  -2 -18   1    0.48    0.21
   2 -18  -1    0.42    0.17
   2 -18  -1    0.61    0.14
  -2  18   1    0.42    0.15
  -2  18   1    0.53    0.15
   2  18  -1    0.53    0.18
  -2  18   1    0.58    0.18
  -2  18   1    0.52    0.14
   2  18  -1    0.47    0.16
  -2  18   1    0.43    0.19
   2  18  -1    0.47    0.15
   2  18  -1    0.51    0.19
  -1 -18   1   22.48    0.83
   1 -18  -1   21.71    0.88
  -1 -18   1   19.99    1.24
   1 -18  -1   20.43    0.82
  -1 -18   1   22.02    0.85
   1 -18  -1   20.89    0.84
  -1 -18   1   22.05    0.87
   1 -18  -1   20.03    1.23
   1  18  -1   19.72    1.08
  -1  18   1   21.73    0.83
   1  18  -1   20.74    1.02
  -1  18   1   21.94    0.85
  -1  18   1   21.12    1.02
   1  18  -1   22.56    0.83
  -1  18   1   21.19    1.08
   1  18  -1   21.63    0.85
   0 -18  -1    2.47    0.27
   0 -18   1    2.79    0.27
   0 -18  -1    2.39    0.28
   0 -18   1    3.05    0.30
   0 -18  -1    2.22    0.22
   0 -18   1    2.52    0.27
   0 -18   1    2.72    0.28
   0 -18   1    3.29    0.36
   0 -18  -1    2.55    0.36
   0  18   1    2.62    0.34
   0  18   1    2.88    0.29
   0  18  -1    2.79    0.34
   0  18  -1    2.22    0.29
   0  18  -1    2.63    0.27
   0  18   1    2.85    0.27
   0  18  -1    2.60    0.28
   0  18   1    2.56    0.29
  -1 -18  -1   20.60    0.84
  -1 -18  -1   21.54    0.87
  -1 -18  -1   22.43    0.91
   1 -18   1   21.57    1.27
  -1 -18  -1   20.17    1.27
   1 -18   1   22.11    0.85
   1 -18   1   23.07    0.88
   1 -18   1   22.50    1.03
  -1  18  -1   21.26    1.04
  -1  18  -1   21.85    1.12
   1  18   1   22.89    0.86
  -1  18  -1   23.43    0.86
  -1  18  -1   22.91    0.88
   1  18   1   22.20    0.87
   1  18   1   21.08    1.04
   2 -18   1    0.84    0.16
   2 -18   1    0.57    0.18
  -2 -18  -1    0.87    0.17
  -2 -18  -1    0.46    0.19
  -2 -18  -1    0.55    0.16
   2 -18   1    0.47    0.20
   2 -18   1    0.75    0.15
  -2 -18  -1    0.46    0.14
   2  18   1    0.71    0.20
   2  18   1    0.65    0.16
  -2  18  -1    0.59    0.15
  -2  18  -1    0.46    0.19
  -2  18  -1    0.71    0.15
  -2  18  -1    0.54    0.21
  -2  18  -1    0.64    0.15
   2  18   1    0.64    0.16
  -3 -18  -1   39.03    1.45
  -3 -18  -1   41.64    1.49
   3 -18   1   39.80    1.49
  -3 -18  -1   40.10    1.57
   3 -18   1   39.54    1.45
   3 -18   1   38.84    1.80
  -3  18  -1   41.25    1.45
  -3  18  -1   41.00    1.76
  -3  18  -1   38.38    1.59
   3  18   1   42.27    1.46
   3  18   1   39.53    1.77
   3  18   1   40.84    1.49
   4 -18   1   -0.08    0.15
   4 -18   1    0.14    0.18
  -4 -18  -1    0.20    0.15
  -4 -18  -1    0.45    0.15
  -4 -18  -1    0.08    0.16
   4 -18   1   -0.11    0.15
  -4  18  -1    0.13    0.17
   4  18   1    0.27    0.15
   4  18   1   -0.25    0.17
   4  18   1    0.14    0.19
   4  18   1    0.20    0.16
  -4  18  -1    0.23    0.15
  -4  18  -1    0.31    0.15
  -4  18  -1    0.12    0.14
   5 -18   1    1.46    0.21
   5 -18   1    1.46    0.21
   5 -18   1    1.74    0.28
  -5 -18  -1    1.65    0.23
  -5 -18  -1    1.43    0.20
  -5 -18  -1    1.70    0.22
   5  18   1    1.37    0.22
  -5  18  -1    1.39    0.23
   5  18   1    1.81    0.25
  -5  18  -1    1.34    0.20
   5  18   1    1.73    0.22
  -5  18  -1    1.73    0.22
  -5  18  -1    1.63    0.21
   5  18   1    1.23    0.24
  -6 -18  -1    0.14    0.17
  -6 -18  -1    0.29    0.17
   6 -18   1    0.26    0.18
   6 -18   1    0.41    0.22
  -6 -18  -1    0.14    0.16
   6  18   1   -0.03    0.17
  -6  18  -1    0.36    0.16
  -6  18  -1    0.34    0.18
  -6  18  -1    0.34    0.17
   6  18   1    0.38    0.19
   6  18   1    0.06    0.16
   6  18   1    0.15    0.20
   7 -18   1    1.97    0.26
  -7 -18  -1    1.99    0.26
  -7 -18  -1    1.63    0.25
  -7 -18  -1    1.79    0.24
   7 -18   1    2.08    0.33
   7  18   1    1.83    0.29
   7  18   1    1.76    0.25
  -7  18  -1    1.86    0.27
  -7  18  -1    2.42    0.27
  -7  18  -1    1.80    0.24
   7  18   1    1.73    0.26
   8 -18   1    0.15    0.21
  -8 -18  -1    0.17    0.18
  -8 -18  -1    0.12    0.19
  -8 -18  -1    0.11    0.20
   8 -18   1    0.31    0.26
   8  18   1   -0.17    0.23
  -8  18  -1    0.23    0.19
   8  18   1    0.11    0.20
  -8  18  -1   -0.01    0.21
   8 -19  -1    0.29    0.22
   8 -19  -1    0.58    0.28
  -8 -19   1    0.23    0.21
   8  19  -1    0.08    0.24
   8  19  -1   -0.09    0.21
  -7 -19   1    7.99    0.48
   7 -19  -1    8.27    0.61
   7 -19  -1    7.01    0.49
  -7 -19   1    7.22    0.49
  -7 -19   1    8.01    0.47
  -7  19   1    8.13    0.48
   7  19  -1    7.02    0.47
   7  19  -1    6.89    0.58
  -7  19   1    7.63    0.53
   6 -19  -1    0.28    0.22
  -6 -19   1   -0.04    0.16
   6 -19  -1   -0.05    0.16
  -6 -19   1   -0.20    0.16
  -6 -19   1   -0.04    0.14
  -6  19   1   -0.04    0.17
   6  19  -1   -0.30    0.21
   6  19  -1   -0.31    0.16
  -6  19   1   -0.07    0.15
   5 -19  -1    0.26    0.19
  -5 -19   1   -0.04    0.14
   5 -19  -1   -0.09    0.15
  -5 -19   1   -0.35    0.13
  -5 -19   1   -0.18    0.14
   5  19  -1   -0.01    0.14
   5  19  -1   -0.16    0.16
   5  19  -1   -0.20    0.17
  -5  19   1   -0.13    0.14
  -5  19   1    0.13    0.16
   5  19  -1   -0.25    0.14
   4 -19  -1    0.05    0.14
  -4 -19   1    0.01    0.14
  -4 -19   1    0.34    0.15
   4 -19  -1    0.45    0.19
  -4 -19   1    0.18    0.15
  -4  19   1    0.03    0.17
  -4  19   1    0.08    0.15
  -4  19   1    0.18    0.15
   4  19  -1    0.05    0.18
   4  19  -1    0.08    0.15
  -4  19   1    0.32    0.15
   4  19  -1    0.11    0.16
   4  19  -1   -0.08    0.18
  -3 -19   1    6.36    0.40
   3 -19  -1    6.40    0.49
  -3 -19   1    6.67    0.39
   3 -19  -1    5.95    0.39
  -3 -19   1    7.11    0.41
  -3  19   1    6.58    0.42
   3  19  -1    7.54    0.42
   3  19  -1    6.65    0.39
  -3  19   1    6.65    0.39
  -3  19   1    6.42    0.48
   3  19  -1    6.81    0.51
  -3  19   1    6.85    0.40
   2 -19  -1    0.57    0.15
  -2 -19   1    0.42    0.15
   2 -19  -1    0.04    0.18
  -2 -19   1    0.47    0.15
  -2 -19   1    0.46    0.16
   2 -19  -1    0.48    0.15
   2  19  -1    0.40    0.21
   2  19  -1    0.36    0.20
  -2  19   1    0.47    0.16
   2  19  -1    0.55    0.16
  -2  19   1    0.18    0.19
  -2  19   1    0.51    0.16
   2  19  -1    0.43    0.16
  -2  19   1    0.11    0.19
  -2  19   1    0.51    0.16
   1 -19  -1    0.12    0.14
  -1 -19   1   -0.03    0.14
   1 -19  -1    0.17    0.13
  -1 -19   1    0.02    0.15
  -1 -19   1    0.05    0.13
   1 -19  -1    0.18    0.16
   1 -19  -1    0.20    0.13
   1  19  -1    0.05    0.15
  -1  19   1    0.21    0.14
   1  19  -1    0.02    0.15
   1  19  -1   -0.12    0.18
  -1  19   1    0.18    0.14
  -1  19   1    0.11    0.17
   1  19  -1    0.08    0.17
  -1  19   1    0.02    0.18
   0 -19   1    0.12    0.14
   0 -19  -1    0.01    0.13
   0 -19   1    0.22    0.17
   0 -19   1    0.19    0.14
   0 -19  -1    0.09    0.16
   0 -19  -1   -0.06    0.12
   0 -19  -1    0.12    0.13
   0  19   1   -0.20    0.16
   0  19   1    0.21    0.17
   0  19   1   -0.14    0.13
   0  19  -1   -0.19    0.18
   0  19  -1    0.05    0.16
   0  19  -1    0.04    0.14
   0  19  -1    0.12    0.14
   0  19   1    0.19    0.14
  -1 -19  -1    0.37    0.15
   1 -19   1    0.06    0.14
  -1 -19  -1   -0.05    0.13
   1 -19   1    0.25    0.18
  -1 -19  -1    0.22    0.14
   1 -19   1    0.08    0.14
   1 -19   1    0.05    0.17
  -1  19  -1   -0.24    0.19
  -1  19  -1    0.21    0.15
   1  19   1    0.20    0.14
   1  19   1    0.27    0.17
  -1  19  -1    0.23    0.15
  -1  19  -1    0.29    0.17
   1  19   1    0.13    0.15
   2 -19   1    0.68    0.19
   2 -19   1    0.60    0.15
   2 -19   1    0.84    0.18
  -2 -19  -1    0.83    0.16
   2 -19   1    0.34    0.21
  -2 -19  -1    0.67    0.17
  -2 -19  -1    0.55    0.16
  -2  19  -1    0.78    0.17
   2  19   1    0.80    0.18
   2  19   1    0.40    0.21
  -2  19  -1    0.20    0.22
   2  19   1    0.71    0.17
  -2  19  -1    0.41    0.20
  -2  19  -1    0.71    0.17
  -3 -19  -1    7.57    0.41
   3 -19   1    7.29    0.42
  -3 -19  -1    7.97    0.43
   3 -19   1    7.55    0.50
   3 -19   1    7.03    0.42
  -3 -19  -1    7.04    0.44
  -3  19  -1    7.23    0.52
   3  19   1    8.01    0.43
  -3  19  -1    7.09    0.43
   3  19   1    7.63    0.42
   3  19   1    7.28    0.52
  -3  19  -1    7.47    0.42
   4 -19   1    0.02    0.16
  -4 -19  -1    0.02    0.15
  -4 -19  -1   -0.09    0.15
   4 -19   1   -0.13    0.16
  -4 -19  -1    0.10    0.15
   4 -19   1    0.25    0.19
  -4  19  -1    0.11    0.15
  -4  19  -1    0.05    0.15
   4  19   1   -0.13    0.15
   4  19   1    0.11    0.15
  -4  19  -1    0.03    0.15
   4  19   1   -0.09    0.18
  -4  19  -1    0.08    0.18
  -5 -19  -1    0.02    0.16
  -5 -19  -1   -0.11    0.15
   5 -19   1   -0.14    0.16
  -5 -19  -1    0.16    0.14
   5 -19   1   -0.18    0.18
   5  19   1   -0.01    0.16
   5  19   1   -0.04    0.16
  -5  19  -1   -0.08    0.14
  -5  19  -1   -0.11    0.14
  -5  19  -1    0.03    0.17
   5  19   1   -0.20    0.16
  -5  19  -1    0.12    0.15
   5  19   1   -0.13    0.15
  -6 -19  -1   -0.10    0.16
  -6 -19  -1   -0.13    0.16
   6 -19   1   -0.01    0.17
  -6 -19  -1   -0.18    0.16
   6 -19   1    0.03    0.21
  -6  19  -1   -0.06    0.16
  -6  19  -1    0.02    0.16
  -6  19  -1    0.02    0.18
   6  19   1    0.03    0.17
   6  19   1   -0.09    0.19
   6  19   1   -0.24    0.16
   6  19   1   -0.26    0.16
  -7 -19  -1    7.82    0.50
   7 -19   1    8.59    0.63
  -7 -19  -1    7.76    0.51
  -7 -19  -1    7.77    0.48
   7 -19   1    8.69    0.52
   7  19   1    7.71    0.50
   7  19   1    7.05    0.58
   7  19   1    7.15    0.48
  -7  19  -1    9.54    0.53
  -7  19  -1    8.36    0.54
   8 -19   1    0.86    0.28
  -8 -19  -1    0.26    0.22
   8 -19   1    0.35    0.22
   8  19   1    0.21    0.24
   8  19   1   -0.22    0.20
   7 -20  -1    0.51    0.25
  -7 -20   1   -0.04    0.19
   7 -20  -1    0.43    0.20
  -7 -20   1    0.03    0.18
  -7 -20   1    0.32    0.18
  -7  20   1    0.28    0.20
   7  20  -1   -0.05    0.24
   7  20  -1    0.05    0.20
  -7  20   1    0.24    0.18
   6 -20  -1    0.30    0.21
   6 -20  -1   -0.15    0.17
  -6 -20   1   -0.24    0.14
  -6 -20   1   -0.20    0.16
  -6 -20   1    0.01    0.16
  -6  20   1    0.08    0.17
  -6  20   1    0.00    0.18
   6  20  -1   -0.30    0.16
   6  20  -1   -0.47    0.20
  -5 -20   1   -0.05    0.15
  -5 -20   1    0.00    0.15
  -5 -20   1   -0.03    0.15
   5 -20  -1    0.21    0.19
   5 -20  -1    0.11    0.15
   5  20  -1    0.08    0.19
   5  20  -1   -0.24    0.18
  -5  20   1    0.17    0.16
   5  20  -1    0.04    0.16
  -5  20   1    0.18    0.16
   4 -20  -1    1.01    0.23
  -4 -20   1    1.31    0.19
  -4 -20   1    1.09    0.20
   4 -20  -1    0.75    0.19
  -4 -20   1    1.06    0.18
   4  20  -1    1.30    0.20
   4  20  -1    0.79    0.20
  -4  20   1    1.03    0.19
  -4  20   1    1.39    0.22
   4  20  -1    1.01    0.23
  -4  20   1    1.23    0.22
   3 -20  -1    8.84    0.48
  -3 -20   1    8.33    0.49
  -3 -20   1    8.98    0.47
  -3 -20   1    9.71    0.49
  -3  20   1    9.03    0.47
   3  20  -1   10.05    0.50
  -3  20   1    9.30    0.58
   3  20  -1    9.27    0.60
   3  20  -1    9.18    0.48
  -3  20   1    9.67    0.49
  -3  20   1    8.81    0.51
  -2 -20   1    1.03    0.19
  -2 -20   1    1.08    0.18
  -2 -20   1    1.27    0.19
   2 -20  -1    0.85    0.18
  -2  20   1    0.87    0.18
   2  20  -1    1.00    0.19
  -2  20   1    1.01    0.19
   2  20  -1    0.83    0.23
   2  20  -1    1.30    0.19
  -2  20   1    0.89    0.22
   1 -20  -1    0.02    0.14
  -1 -20   1    0.14    0.15
  -1 -20   1    0.08    0.14
   1 -20  -1    0.04    0.14
  -1  20   1    0.07    0.15
   1  20  -1    0.01    0.18
  -1  20   1    0.05    0.14
  -1  20   1   -0.07    0.18
   1  20  -1    0.12    0.15
   1  20  -1   -0.38    0.18
   1  20  -1   -0.02    0.14
  -1  20   1   -0.13    0.17
   0 -20   1    0.47    0.16
   0 -20   1    0.35    0.16
   0 -20  -1    0.30    0.15
   0 -20  -1    0.39    0.15
   0 -20  -1    0.29    0.15
   0  20  -1    0.27    0.20
   0  20  -1    0.47    0.16
   0  20  -1   -0.23    0.20
   0  20   1   -0.09    0.19
   0  20   1    0.40    0.16
   0  20   1    0.57    0.16
   0  20  -1    0.39    0.15
  -1 -20  -1   -0.27    0.15
   1 -20   1   -0.09    0.14
  -1 -20  -1   -0.09    0.13
   1 -20   1   -0.08    0.15
  -1 -20  -1    0.05    0.15
  -1  20  -1   -0.05    0.15
   1  20   1    0.01    0.14
  -1  20  -1    0.01    0.17
   1  20   1    0.04    0.15
   1  20   1    0.00    0.17
  -1  20  -1    0.07    0.16
   2 -20   1    0.78    0.17
  -2 -20  -1    0.79    0.17
   2 -20   1    0.88    0.20
   2 -20   1    0.78    0.18
  -2 -20  -1    0.34    0.16
  -2 -20  -1    0.70    0.17
  -2  20  -1    0.72    0.21
   2  20   1    0.85    0.18
   2  20   1    1.02    0.18
  -2  20  -1    0.74    0.18
  -2  20  -1    0.66    0.18
   2  20   1    0.53    0.21
  -3 -20  -1    8.33    0.49
   3 -20   1    8.67    0.46
   3 -20   1    8.47    0.55
  -3 -20  -1    9.15    0.48
  -3 -20  -1    8.59    0.46
   3 -20   1    8.84    0.48
   3  20   1    9.10    0.48
  -3  20  -1    9.95    0.48
   3  20   1    8.98    0.59
  -3  20  -1    8.79    0.49
   3  20   1    9.22    0.48
  -3  20  -1    8.35    0.57
  -3  20  -1    8.92    0.48
  -4 -20  -1    1.43    0.21
   4 -20   1    1.91    0.27
   4 -20   1    1.34    0.22
  -4 -20  -1    1.46    0.23
   4 -20   1    1.18    0.21
  -4 -20  -1    1.49    0.22
  -4  20  -1    1.37    0.22
   4  20   1    1.32    0.22
   4  20   1    1.22    0.25
  -4  20  -1    1.30    0.24
  -4  20  -1    1.14    0.20
   4  20   1    1.74    0.23
  -5 -20  -1    0.02    0.16
  -5 -20  -1    0.27    0.17
   5 -20   1    0.22    0.21
  -5 -20  -1    0.24    0.16
   5 -20   1   -0.01    0.17
   5  20   1    0.07    0.16
   5  20   1    0.00    0.17
  -5  20  -1   -0.02    0.17
  -5  20  -1    0.04    0.16
  -5  20  -1    0.13    0.17
   5  20   1    0.03    0.18
  -5  20  -1    0.11    0.17
   6 -20   1   -0.17    0.17
  -6 -20  -1   -0.24    0.16
  -6 -20  -1   -0.20    0.16
  -6 -20  -1   -0.30    0.16
   6 -20   1    0.19    0.22
  -6  20  -1   -0.13    0.16
  -6  20  -1   -0.12    0.16
   6  20   1   -0.51    0.16
   6  20   1   -0.02    0.20
  -6  20  -1   -0.12    0.15
   6  20   1   -0.34    0.16
   6  20   1   -0.24    0.17
  -7 -20  -1    0.22    0.19
   7 -20   1    0.43    0.21
  -7 -20  -1    0.51    0.20
  -7 -20  -1    0.17    0.20
   7 -20   1    0.74    0.28
   7  20   1    0.39    0.23
   7  20   1    0.38    0.21
  -7  20  -1    0.33    0.21
   7  20   1    0.16    0.21
  -6 -21   1    2.63    0.29
   6 -21  -1    3.22    0.38
  -6 -21   1    2.66    0.29
  -6 -21   1    2.80    0.30
   6 -21  -1    3.89    0.45
  -6  21   1    3.21    0.39
   6  21  -1    2.54    0.36
  -6  21   1    3.20    0.35
   6  21  -1    2.55    0.29
  -5 -21   1    1.30    0.23
  -5 -21   1    1.64    0.24
   5 -21  -1    1.64    0.24
   5 -21  -1    2.81    0.39
  -5 -21   1    1.63    0.23
  -5  21   1    1.85    0.25
   5  21  -1    1.91    0.25
  -5  21   1    1.98    0.25
   5  21  -1    1.53    0.27
  -4 -21   1    0.19    0.16
   4 -21  -1    0.23    0.17
  -4 -21   1    0.44    0.17
  -4 -21   1    0.41    0.17
   4  21  -1    0.19    0.17
   4  21  -1    0.16    0.18
   4  21  -1    0.41    0.21
  -4  21   1    0.37    0.17
  -4  21   1    0.17    0.16
  -4  21   1    0.33    0.18
   3 -21  -1    0.30    0.17
  -3 -21   1    0.04    0.15
  -3 -21   1    0.53    0.17
  -3 -21   1    0.30    0.17
  -3  21   1    0.15    0.16
   3  21  -1    0.52    0.17
   3  21  -1    0.27    0.21
   3  21  -1    0.61    0.18
  -3  21   1    0.19    0.16
  -3  21   1    0.53    0.18
  -3  21   1    0.37    0.19
  -2 -21   1    1.30    0.20
   2 -21  -1    1.18    0.20
  -2 -21   1    1.38    0.21
  -2  21   1    1.21    0.21
   2  21  -1    1.54    0.22
   2  21  -1    0.95    0.25
  -2  21   1    1.21    0.21
   2  21  -1    1.38    0.21
  -2  21   1    1.14    0.25
  -1 -21   1    8.36    0.47
  -1 -21   1    8.28    0.44
   1 -21  -1    7.89    0.46
  -1  21   1    8.60    0.46
   1  21  -1    8.58    0.47
  -1  21   1    7.78    0.56
  -1  21   1    8.39    0.46
   1  21  -1    7.43    0.57
   1  21  -1    8.80    0.46
   0 -21   1   -0.02    0.15
   0 -21   1    0.08    0.16
   0 -21  -1    0.11    0.16
   0 -21  -1   -0.05    0.14
   0  21  -1    0.05    0.17
   0  21   1    0.05    0.15
   0  21  -1    0.07    0.19
   0  21   1   -0.09    0.17
   0  21  -1    0.08    0.15
   0  21   1   -0.11    0.15
  -1 -21  -1    7.93    0.45
  -1 -21  -1    7.24    0.45
   1 -21   1    8.31    0.46
  -1 -21  -1    7.42    0.43
   1 -21   1    7.90    0.44
   1  21   1    8.73    0.45
  -1  21  -1    8.62    0.45
  -1  21  -1    8.31    0.46
  -1  21  -1    7.40    0.56
   1  21   1    7.18    0.55
   1  21   1    8.16    0.46
  -2 -21  -1    1.62    0.23
   2 -21   1    1.99    0.23
   2 -21   1    1.78    0.23
  -2 -21  -1    1.77    0.21
  -2 -21  -1    1.83    0.22
  -2  21  -1    1.63    0.23
   2  21   1    2.13    0.24
   2  21   1    1.39    0.26
  -2  21  -1    1.60    0.27
  -2  21  -1    1.56    0.23
   2  21   1    2.05    0.24
  -3 -21  -1    0.35    0.17
  -3 -21  -1    0.73    0.18
  -3 -21  -1    0.46    0.16
   3 -21   1    0.36    0.18
   3 -21   1    0.70    0.20
   3 -21   1    0.61    0.17
   3  21   1    0.54    0.17
  -3  21  -1    0.35    0.16
  -3  21  -1    0.42    0.17
   3  21   1    0.53    0.18
  -3  21  -1    0.35    0.20
   3  21   1    0.50    0.21
   4 -21   1    0.62    0.21
  -4 -21  -1    0.49    0.18
   4 -21   1    0.31    0.17
  -4 -21  -1    0.16    0.18
  -4 -21  -1    0.35    0.16
   4  21   1    0.30    0.19
  -4  21  -1    0.25    0.16
  -4  21  -1    0.16    0.19
   4  21   1    0.23    0.20
   4  21   1    0.30    0.17
  -4  21  -1    0.48    0.17
  -5 -21  -1    1.87    0.25
   5 -21   1    1.66    0.24
   5 -21   1    1.97    0.30
  -5 -21  -1    1.84    0.24
  -5 -21  -1    1.78    0.25
   5  21   1    1.70    0.25
   5  21   1    2.25    0.31
   5  21   1    1.97    0.26
  -5  21  -1    1.89    0.25
  -5  21  -1    2.10    0.26
  -5  21  -1    1.93    0.26
  -6 -21  -1    2.41    0.28
  -6 -21  -1    2.51    0.29
   6 -21   1    2.65    0.30
  -6 -21  -1    2.45    0.29
   6 -21   1    3.20    0.44
   6  21   1    2.60    0.30
   6  21   1    2.20    0.31
  -6  21  -1    2.95    0.38
  -6  21  -1    3.41    0.35
   6  21   1    2.34    0.28
  -6 -22   1   -0.05    0.17
  -6 -22   1   -0.07    0.18
   6 -22  -1    0.31    0.24
   6 -22  -1    0.00    0.19
  -6 -22   1    0.19    0.19
   6  22  -1    0.20    0.19
  -6  22   1    0.16    0.19
  -6  22   1   -0.05    0.19
  -5 -22   1    4.26    0.40
  -5 -22   1    4.11    0.38
   5 -22  -1    4.34    0.39
  -5 -22   1    3.92    0.37
  -5  22   1    4.42    0.38
  -5  22   1    4.65    0.41
   5  22  -1    4.33    0.40
   5  22  -1    5.03    0.47
  -4 -22   1    0.83    0.20
   4 -22  -1    0.54    0.21
  -4 -22   1    1.15    0.21
  -4 -22   1    0.92    0.19
  -4  22   1    0.63    0.22
   4  22  -1    1.09    0.26
   4  22  -1    0.70    0.22
   4  22  -1    0.87    0.20
  -4  22   1    0.94    0.21
  -4  22   1    0.68    0.20
  -3 -22   1    3.16    0.33
   3 -22  -1    2.55    0.27
  -3 -22   1    2.56    0.27
  -3  22   1    2.21    0.30
  -3  22   1    2.59    0.27
   3  22  -1    2.58    0.27
  -3  22   1    2.64    0.33
   3  22  -1    2.94    0.34
   3  22  -1    2.49    0.32
  -2 -22   1    0.88    0.18
  -2 -22   1    0.95    0.19
   2 -22  -1    0.62    0.18
   2  22  -1    0.94    0.19
  -2  22   1    0.49    0.18
   2  22  -1    1.04    0.20
  -2  22   1    0.77    0.23
   2  22  -1    0.25    0.22
  -2  22   1    0.85    0.20
  -1 -22   1    0.89    0.19
  -1 -22   1    0.60    0.17
   1 -22  -1    0.48    0.18
   1  22  -1    0.78    0.18
   1  22  -1    0.33    0.22
   1  22  -1    0.60    0.18
  -1  22   1    0.40    0.18
  -1  22   1    0.44    0.21
  -1  22   1    0.50    0.18
   0 -22   1    0.36    0.17
   0 -22   1    0.13    0.16
   0 -22  -1    0.19    0.16
   0  22   1    0.13    0.15
   0  22  -1    0.35    0.17
   0  22  -1    0.36    0.17
   0  22   1    0.44    0.17
   0  22  -1   -0.28    0.20
   0  22   1    0.05    0.19
  -1 -22  -1    0.05    0.18
   1 -22   1    0.85    0.19
   1 -22   1    0.73    0.18
  -1 -22  -1    0.52    0.18
  -1  22  -1    0.73    0.19
  -1  22  -1    0.70    0.18
   1  22   1    0.51    0.23
   1  22   1    0.71    0.19
   1  22   1    0.84    0.19
  -1  22  -1    0.50    0.23
  -2 -22  -1    0.84    0.19
  -2 -22  -1    0.43    0.19
   2 -22   1    0.66    0.20
   2 -22   1    0.70    0.18
  -2  22  -1    0.56    0.23
   2  22   1    0.75    0.19
   2  22   1    0.54    0.22
  -2  22  -1    0.88    0.20
   2  22   1    0.99    0.20
  -2  22  -1    0.89    0.20
  -3 -22  -1    2.21    0.27
  -3 -22  -1    3.17    0.33
   3 -22   1    2.91    0.34
  -3 -22  -1    2.83    0.31
  -3  22  -1    2.58    0.27
  -3  22  -1    2.60    0.32
  -3  22  -1    2.68    0.27
   3  22   1    2.50    0.33
   3  22   1    2.56    0.27
   3  22   1    2.96    0.32
  -4 -22  -1    1.08    0.22
   4 -22   1    1.01    0.22
   4 -22   1    1.28    0.25
  -4 -22  -1    0.97    0.20
  -4 -22  -1    0.72    0.21
   4  22   1    0.74    0.25
  -4  22  -1    0.96    0.25
  -4  22  -1    0.99    0.22
  -4  22  -1    1.28    0.22
   4  22   1    1.08    0.21
   5 -22   1    5.26    0.41
   5 -22   1    4.49    0.48
  -5 -22  -1    5.33    0.42
  -5 -22  -1    4.73    0.40
  -5 -22  -1    4.68    0.38
  -5  22  -1    4.85    0.41
   5  22   1    4.63    0.48
   5  22   1    4.93    0.41
  -5  22  -1    5.00    0.42
   5  22   1    4.84    0.41
  -6 -22  -1    0.11    0.19
   6 -22   1    0.31    0.21
  -6 -22  -1    0.16    0.18
  -6 -22  -1    0.02    0.19
   6 -22   1    0.25    0.23
  -6  22  -1    0.04    0.19
   6  22   1    0.09    0.19
  -6  22  -1    0.21    0.20
  -6  22  -1    0.21    0.20
   6  22   1    0.07    0.21
   6  22   1   -0.20    0.20
   5 -23  -1    4.68    0.42
  -5 -23   1    4.61    0.40
  -5 -23   1    4.81    0.42
   5  23  -1    5.02    0.42
   5  23  -1    5.76    0.51
  -5  23   1    5.31    0.42
  -5  23   1    5.18    0.45
  -4 -23   1    0.07    0.17
  -4 -23   1    0.21    0.18
   4 -23  -1    0.08    0.18
  -4  23   1    0.28    0.19
   4  23  -1    0.23    0.22
  -4  23   1    0.30    0.19
   4  23  -1    0.29    0.19
  -4  23   1    0.13    0.18
   3 -23  -1    0.72    0.20
  -3 -23   1    0.94    0.20
  -3 -23   1    0.78    0.20
   3  23  -1    0.85    0.20
   3  23  -1    0.75    0.20
  -3  23   1    0.60    0.21
  -3  23   1    0.63    0.22
   3  23  -1    0.30    0.23
  -2 -23   1    3.77    0.35
  -2 -23   1    4.00    0.37
   2 -23  -1    3.63    0.36
  -2  23   1    3.75    0.45
   2  23  -1    3.33    0.45
  -2  23   1    3.94    0.37
   2  23  -1    4.22    0.37
   2  23  -1    4.43    0.38
  -2  23   1    3.44    0.37
  -1 -23   1    8.48    0.49
  -1 -23   1    7.71    0.46
   1 -23  -1    7.97    0.48
  -1  23   1    8.60    0.59
   1  23  -1    8.40    0.48
   1  23  -1    8.68    0.50
  -1  23   1    8.77    0.51
  -1  23   1    8.72    0.48
   1  23  -1    8.02    0.61
   0 -23   1    1.20    0.22
   0 -23  -1    1.22    0.22
   0 -23   1    1.08    0.22
   0  23   1    1.53    0.28
   0  23   1    1.47    0.22
   0  23  -1    1.51    0.23
   0  23   1    1.38    0.23
   0  23  -1    1.28    0.23
   0  23  -1    1.09    0.27
   1 -23   1    8.45    0.49
  -1 -23  -1    8.44    0.49
   1 -23   1    7.35    0.46
  -1  23  -1    7.80    0.59
   1  23   1    7.10    0.58
  -1  23  -1    8.70    0.48
   1  23   1    9.34    0.48
  -1  23  -1    8.60    0.49
   1  23   1    8.97    0.50
  -2 -23  -1    4.28    0.36
   2 -23   1    3.34    0.36
  -2 -23  -1    2.88    0.35
   2  23   1    3.45    0.36
  -2  23  -1    3.66    0.36
   2  23   1    3.66    0.45
  -2  23  -1    2.47    0.33
  -2  23  -1    3.54    0.37
   2  23   1    3.70    0.37
   3 -23   1    0.43    0.21
  -3 -23  -1    0.58    0.19
  -3 -23  -1    0.46    0.19
  -3  23  -1    0.68    0.21
   3  23   1    0.87    0.20
  -3  23  -1    0.73    0.21
   3  23   1    0.88    0.21
  -3  23  -1    0.52    0.23
   3  23   1    0.54    0.23
   4 -23   1    0.35    0.19
  -4 -23  -1   -0.11    0.17
  -4 -23  -1    0.43    0.19
   4  23   1    0.33    0.22
   4  23   1    0.22    0.18
  -4  23  -1    0.09    0.18
  -4  23  -1    0.10    0.20
  -4  23  -1    0.35    0.19
   5 -23   1    5.06    0.43
   5 -23   1    4.79    0.49
  -5 -23  -1    4.21    0.41
  -5 -23  -1    5.08    0.43
   5  23   1    4.79    0.50
   5  23   1    4.76    0.43
   5  23   1    4.74    0.42
  -5  23  -1    4.63    0.43
  -5  23  -1    5.37    0.41
  -4 -24   1    0.23    0.18
  -4 -24   1    0.23    0.17
   4 -24  -1    0.29    0.20
   4  24  -1    0.11    0.19
  -4  24   1    0.19    0.21
  -4  24   1    0.16    0.19
   4  24  -1    0.43    0.23
  -3 -24   1    0.47    0.20
   3 -24  -1    0.74    0.20
  -3 -24   1    0.57    0.20
   3  24  -1    0.29    0.22
  -3  24   1    0.46    0.20
   3  24  -1    0.64    0.20
  -3  24   1    0.42    0.21
   3  24  -1    0.77    0.21
  -2 -24   1   -0.03    0.17
  -2 -24   1    0.12    0.16
   2 -24  -1   -0.17    0.17
   2  24  -1    0.10    0.18
   2  24  -1   -0.10    0.20
  -2  24   1   -0.13    0.17
  -2  24   1   -0.05    0.19
   2  24  -1    0.01    0.17
  -1 -24   1    0.49    0.18
  -1 -24   1    0.60    0.18
   1 -24  -1    0.04    0.18
   1  24  -1    0.69    0.20
  -1  24   1   -0.01    0.19
  -1  24   1    0.56    0.23
   1  24  -1    0.64    0.19
   1  24  -1    0.18    0.22
  -1  24   1    0.12    0.19
   0 -24   1    3.41    0.35
   0 -24   1    3.48    0.37
   0 -24  -1    3.56    0.36
   0  24   1    3.66    0.37
   0  24  -1    4.27    0.38
   0  24   1    3.40    0.37
   0  24   1    2.96    0.37
   0  24  -1    4.34    0.37
   0  24  -1    2.63    0.37
   1 -24   1    0.41    0.20
  -1 -24  -1    0.57    0.19
   1  24   1    0.10    0.21
   1  24   1    0.45    0.19
  -1  24  -1    0.42    0.19
  -1  24  -1    0.45    0.24
   1  24   1    0.82    0.20
  -1  24  -1    0.61    0.21
  -2 -24  -1    0.32    0.18
   2 -24   1    0.03    0.17
   2  24   1    0.08    0.18
   2  24   1    0.01    0.17
   2  24   1   -0.03    0.20
  -2  24  -1    0.17    0.17
  -2  24  -1   -0.05    0.17
  -2  24  -1   -0.10    0.21
  -3 -24  -1    0.72    0.20
   3 -24   1    0.52    0.21
  -3 -24  -1    0.56    0.20
  -3  24  -1    0.74    0.21
   3  24   1    0.65    0.20
  -3  24  -1    0.24    0.23
   3  24   1    0.54    0.24
  -3  24  -1    0.59    0.21
   3  24   1    0.68    0.20
   4 -24   1    0.20    0.20
  -4 -24  -1   -0.03    0.18
  -4 -24  -1    0.07    0.19
  -4  24  -1    0.13    0.19
  -4  24  -1   -0.07    0.21
   4  24   1    0.13    0.19
   4  24   1    0.17    0.23
  -4  24  -1    0.10    0.19
  -2 -25   1    0.24    0.18
  -2 -25   1    0.44    0.19
   2 -25  -1    0.33    0.20
   2  25  -1    0.61    0.21
  -2  25   1    0.74    0.22
   2  25  -1    0.33    0.23
  -2  25   1    0.60    0.22
   2  25  -1    0.33    0.20
  -1 -25   1    9.07    0.54
  -1 -25   1   10.31    0.57
   1 -25  -1    9.71    0.56
   1  25  -1   10.26    0.55
   1  25  -1   11.09    0.59
  -1  25   1   10.71    0.56
   1  25  -1    9.66    0.68
  -1  25   1   10.06    0.68
   0 -25   1    0.51    0.22
   0 -25  -1    0.46    0.21
   0  25  -1    0.48    0.21
   0  25   1    0.83    0.23
   0  25   1    0.69    0.25
   0  25  -1    0.77    0.25
   0  25   1    0.51    0.20
   0  25  -1    0.78    0.23
   1 -25   1    9.79    0.56
  -1 -25  -1   10.08    0.56
  -1  25  -1    9.65    0.69
   1  25   1   11.59    0.59
   1  25   1    9.50    0.68
  -1  25  -1   10.30    0.59
  -1  25  -1   11.31    0.57
   1  25   1   10.18    0.56
   2 -25   1    0.45    0.20
  -2 -25  -1    0.31    0.19
   2  25   1    0.40    0.24
   2  25   1    0.39    0.20
  -2  25  -1    0.19    0.23
   2  25   1    0.39    0.21
  -2  25  -1    0.47    0.21
  -2  25  -1    0.43    0.20
  11   0  -2    0.45    0.19
  11   0  -2   -0.15    0.23
 -11   0   2    0.32    0.20
  10   0  -2    3.01    0.32
 -10   0   2    2.85    0.30
  10   0  -2    2.24    0.32
  10   0  -2    3.22    0.35
  10   0  -2    3.28    0.41
 -10   0   2    2.31    0.28
  -9   0   2   -0.04    0.12
  -9   0   2    0.02    0.15
   9   0  -2   -0.06    0.18
   9   0  -2    0.19    0.14
   9   0  -2    0.13    0.19
   9   0  -2    0.07    0.15
   8   0  -2    0.36    0.15
  -8   0   2    0.26    0.15
   8   0  -2    0.16    0.17
   8   0  -2    0.30    0.14
  -8   0   2    0.35    0.12
  -8   0   2    0.18    0.13
  -8   0   2    0.06    0.12
   8   0  -2    0.35    0.17
  -7   0   2   -0.10    0.09
   7   0  -2    0.14    0.13
   7   0  -2    0.10    0.14
  -7   0   2   -0.01    0.09
   7   0  -2    0.05    0.14
  -7   0   2   -0.14    0.11
  -7   0   2   -0.15    0.09
   7   0  -2    0.10    0.11
  -7   0   2   -0.11    0.09
  -6   0   2   59.51    2.30
   6   0  -2   66.67    2.50
  -6   0   2   61.69    2.22
   6   0  -2   61.81    2.10
   6   0  -2   61.35    2.15
  -6   0   2   60.13    2.10
  -6   0   2   62.68    2.15
  -6   0   2   61.81    2.33
   6   0  -2   63.14    2.46
   6   0  -2   57.64    2.63
  -5   0   2    0.10    0.06
   5   0  -2    0.10    0.10
   5   0  -2    0.02    0.09
  -5   0   2    0.01    0.06
   5   0  -2    0.00    0.07
  -5   0   2   -0.11    0.08
   5   0  -2    0.13    0.07
   5   0  -2    0.06    0.09
  -4   0   2   14.47    0.56
   4   0  -2   14.32    0.66
  -4   0   2   14.06    0.58
  -4   0   2   13.93    0.53
   4   0  -2   14.15    0.52
  -4   0   2   13.06    0.52
   4   0  -2   16.42    0.63
   4   0  -2   13.64    0.62
  -4   0   2   15.78    0.58
   4   0  -2   13.99    0.53
   3   0  -2   -0.04    0.07
  -3   0   2    0.01    0.05
  -3   0   2   -0.03    0.04
   3   0  -2    0.06    0.07
  -3   0   2   -0.02    0.05
  -3   0   2    0.00    0.05
   3   0  -2   -0.04    0.04
   3   0  -2    0.01    0.06
  -2   0   2   41.19    1.58
   2   0  -2   43.54    1.81
  -2   0   2   40.89    1.53
  -2   0   2   43.58    1.58
   2   0  -2   45.54    1.71
   1   0  -2   -0.12    0.04
   0   0  -2   95.55    4.74
   0   0   2   90.18    4.13
   0   0  -2   94.42    4.13
   1   0   2   -0.11    0.04
  -1   0  -2   -0.08    0.05
  -2   0  -2   40.68    1.36
  -2   0  -2   41.96    1.51
   2   0   2   39.39    1.40
   2   0   2   41.68    1.78
  -2   0  -2   40.94    1.78
  -2   0  -2   40.53    1.40
   2   0   2   40.74    1.36
   2   0   2   38.95    1.61
  -2   0  -2   39.24    2.05
   3   0   2   -0.04    0.05
  -3   0  -2   -0.01    0.05
   3   0   2   -0.08    0.05
  -3   0  -2   -0.07    0.05
  -3   0  -2   -0.15    0.05
   3   0   2   -0.01    0.07
  -3   0  -2   -0.03    0.05
   3   0   2   -0.05    0.05
  -3   0  -2   -0.07    0.06
  -3   0  -2    0.00    0.04
   3   0   2    0.09    0.07
  -4   0  -2   13.57    0.53
  -4   0  -2   13.76    0.55
   4   0   2   13.05    0.51
  -4   0  -2   13.03    0.51
  -4   0  -2   12.88    0.72
  -4   0  -2   13.14    0.49
   4   0   2   13.34    0.59
   4   0   2   14.18    0.62
  -4   0  -2   13.02    0.62
   4   0   2   12.53    0.49
  -5   0  -2    0.09    0.07
   5   0   2    0.17    0.08
   5   0   2    0.09    0.08
   5   0   2   -0.11    0.10
  -5   0  -2    0.03    0.07
  -5   0  -2    0.01    0.08
  -5   0  -2    0.16    0.07
  -5   0  -2    0.07    0.08
   5   0   2   -0.13    0.10
   6   0   2   57.72    1.98
   6   0   2   54.04    2.41
   6   0   2   56.02    2.29
  -6   0  -2   59.26    1.93
  -6   0  -2   56.59    2.13
   6   0   2   51.46    2.22
  -6   0  -2   57.14    2.10
  -6   0  -2   54.96    1.98
   6   0   2   58.85    1.93
   7   0   2    0.06    0.11
  -7   0  -2    0.06    0.10
   7   0   2   -0.12    0.14
   7   0   2   -0.09    0.11
  -7   0  -2    0.11    0.11
   7   0   2    0.07    0.14
  -7   0  -2    0.07    0.11
  -7   0  -2    0.03    0.11
   8   0   2    0.28    0.15
   8   0   2    0.41    0.15
  -8   0  -2    0.48    0.14
  -8   0  -2    0.48    0.14
   8   0   2    0.62    0.18
  -8   0  -2    0.27    0.14
   8   0   2    0.06    0.16
  -8   0  -2    0.43    0.14
   9   0   2   -0.01    0.15
  -9   0  -2   -0.05    0.14
   9   0   2   -0.05    0.15
  -9   0  -2    0.02    0.14
  -9   0  -2    0.06    0.14
  -9   0  -2   -0.11    0.14
   9   0   2    0.14    0.19
 -10   0  -2    3.04    0.34
  10   0   2    3.89    0.42
 -10   0  -2    3.50    0.33
  10   0   2    2.83    0.34
 -11   0  -2    0.11    0.17
  11   0   2    0.46    0.23
 -11   0  -2    0.15    0.17
  11  -1  -2   -0.29    0.23
  11   1  -2   -0.32    0.22
 -10  -1   2    7.41    0.41
  10  -1  -2    7.87    0.50
  10  -1  -2    6.62    0.55
  10  -1  -2    7.05    0.44
 -10  -1   2    7.36    0.50
 -10   1   2    7.25    0.42
  10   1  -2    7.99    0.54
 -10   1   2    7.48    0.49
  10   1  -2    7.52    0.48
  10   1  -2    6.55    0.54
  -9  -1   2    0.56    0.16
   9  -1  -2    0.66    0.20
   9  -1  -2    0.43    0.22
  -9  -1   2    0.65    0.16
   9  -1  -2    0.60    0.18
   9  -1  -2    0.62    0.16
  -9  -1   2    0.73    0.18
   9   1  -2    0.76    0.17
   9   1  -2    0.83    0.22
   9   1  -2    0.75    0.19
  -9   1   2    0.46    0.16
  -9   1   2    0.48    0.18
   9   1  -2    0.74    0.21
  -9   1   2    0.55    0.15
  -8  -1   2    0.12    0.15
   8  -1  -2    0.49    0.18
  -8  -1   2    0.33    0.12
   8  -1  -2    0.53    0.15
   8  -1  -2    0.56    0.17
   8  -1  -2    0.32    0.13
  -8  -1   2    0.15    0.13
  -8   1   2    0.62    0.14
   8   1  -2    0.15    0.13
  -8   1   2    0.43    0.12
   8   1  -2    0.47    0.17
  -8   1   2    0.62    0.13
   8   1  -2    0.39    0.15
  -8   1   2    0.63    0.16
   8   1  -2    0.30    0.18
  -7  -1   2    0.25    0.12
   7  -1  -2    0.41    0.12
  -7  -1   2    0.39    0.11
   7  -1  -2    0.64    0.15
   7  -1  -2    0.59    0.16
  -7  -1   2    0.17    0.11
  -7  -1   2    0.36    0.13
   7  -1  -2    0.38    0.15
  -7  -1   2    0.40    0.12
  -7   1   2    0.50    0.13
  -7   1   2    0.59    0.11
  -7   1   2    0.60    0.12
   7   1  -2    0.48    0.12
   7   1  -2    0.57    0.17
   7   1  -2    0.56    0.14
  -7   1   2    0.47    0.11
  -7   1   2    0.53    0.12
   7   1  -2    0.45    0.15
   6  -1  -2  113.37    4.95
   6  -1  -2  116.91    3.95
  -6  -1   2  118.03    4.33
  -6  -1   2  118.41    4.06
   6  -1  -2  115.97    4.05
  -6  -1   2  119.10    4.37
  -6  -1   2  120.57    4.19
   6  -1  -2  121.66    4.67
  -6  -1   2  111.52    3.95
   6  -1  -2  121.54    4.61
  -6   1   2  122.83    4.38
   6   1  -2  114.69    4.05
  -6   1   2  116.93    4.05
   6   1  -2  116.10    3.95
   6   1  -2  122.66    4.61
  -6   1   2  112.78    3.95
  -6   1   2  117.55    4.33
   6   1  -2  113.33    4.95
  -6   1   2  117.75    4.19
   6   1  -2  124.38    4.68
  -5  -1   2    0.48    0.09
  -5  -1   2    0.54    0.10
   5  -1  -2    0.74    0.12
  -5  -1   2    0.71    0.09
  -5  -1   2    0.52    0.09
   5  -1  -2    0.71    0.12
   5  -1  -2    0.72    0.12
   5  -1  -2    0.59    0.08
   5  -1  -2    0.66    0.09
  -5  -1   2    0.50    0.10
  -5   1   2    0.36    0.10
  -5   1   2    0.49    0.10
   5   1  -2    0.68    0.13
  -5   1   2    0.69    0.09
   5   1  -2    0.72    0.13
   5   1  -2    0.53    0.12
   5   1  -2    0.57    0.09
   5   1  -2    0.70    0.09
  -5   1   2    0.66    0.09
  -5   1   2    0.39    0.09
  -4  -1   2   26.29    0.95
   4  -1  -2   25.80    0.95
  -4  -1   2   26.47    1.02
  -4  -1   2   25.41    0.93
   4  -1  -2   27.06    1.10
   4  -1  -2   26.88    1.18
  -4  -1   2   28.83    1.03
  -4  -1   2   27.13    0.99
   4  -1  -2   29.40    1.11
   4  -1  -2   26.61    0.93
   4   1  -2   26.21    1.17
   4   1  -2   25.58    0.95
  -4   1   2   26.94    0.95
  -4   1   2   26.92    0.99
  -4   1   2   29.25    1.04
  -4   1   2   26.13    1.02
  -4   1   2   25.25    0.93
   4   1  -2   29.31    1.12
   4   1  -2   26.34    0.93
   4   1  -2   26.65    1.09
  -3  -1   2    1.27    0.12
  -3  -1   2    1.20    0.10
   3  -1  -2    1.32    0.13
   3  -1  -2    1.29    0.14
   3  -1  -2    1.00    0.10
   3  -1  -2    1.64    0.14
  -3  -1   2    1.24    0.12
  -3   1   2    1.32    0.11
   3   1  -2    1.13    0.10
   3   1  -2    1.37    0.14
  -3   1   2    0.99    0.09
   3   1  -2    1.44    0.15
  -3   1   2    1.33    0.12
  -3   1   2    1.49    0.12
  -2  -1   2    1.47    0.11
   2  -1  -2    1.53    0.13
  -2  -1   2    1.72    0.11
  -2  -1   2    1.29    0.09
   2  -1  -2    1.51    0.13
  -2  -1   2    1.71    0.13
  -2   1   2    1.73    0.12
  -2   1   2    1.92    0.13
  -2   1   2    2.00    0.11
  -2   1   2    1.69    0.11
  -2   1   2    1.67    0.11
   2   1  -2    1.46    0.13
   2   1  -2    1.51    0.13
   2   1  -2    1.62    0.13
  -1  -1   2   64.08    2.90
   1   1  -2   69.63    3.33
   1   1  -2   65.14    2.91
   0  -1  -2    6.05    0.34
   0  -1  -2    5.91    0.29
   0  -1   2    6.21    0.30
   0   1  -2    6.07    0.30
   0   1   2    6.17    0.34
   1  -1   2   61.07    2.67
  -1  -1  -2   61.05    3.07
  -1   1  -2   59.87    3.07
   1   1   2   60.49    3.07
  -1   1  -2   61.99    2.67
  -2  -1  -2    1.30    0.09
   2  -1   2    1.21    0.12
   2  -1   2    1.31    0.10
   2  -1   2    1.23    0.10
   2  -1   2    1.44    0.10
   2  -1   2    1.67    0.13
  -2  -1  -2    1.63    0.11
  -2  -1  -2    1.47    0.14
  -2  -1  -2    1.15    0.10
   2  -1   2    1.58    0.12
  -2  -1  -2    1.80    0.10
  -2   1  -2    1.63    0.11
  -2   1  -2    1.35    0.12
   2   1   2    1.63    0.12
  -2   1  -2    1.45    0.09
  -2   1  -2    1.50    0.12
   2   1   2    1.20    0.10
  -2   1  -2    1.45    0.09
   2   1   2    1.17    0.10
  -3  -1  -2    1.21    0.11
  -3  -1  -2    1.41    0.15
   3  -1   2    1.11    0.12
  -3  -1  -2    1.33    0.12
   3  -1   2    1.27    0.14
  -3  -1  -2    1.38    0.11
   3  -1   2    0.99    0.12
  -3  -1  -2    1.23    0.11
   3  -1   2    1.77    0.16
  -3   1  -2    0.95    0.12
  -3   1  -2    1.32    0.11
   3   1   2    1.56    0.14
   3   1   2    1.25    0.11
  -3   1  -2    1.34    0.15
  -3   1  -2    1.47    0.13
  -3   1  -2    1.19    0.13
  -3   1  -2    1.64    0.13
   3   1   2    1.21    0.11
   3   1   2    1.08    0.11
  -3   1  -2    1.15    0.11
   3   1   2    1.33    0.15
  -4  -1  -2   27.70    1.05
  -4  -1  -2   27.08    0.99
   4  -1   2   27.05    0.97
  -4  -1  -2   28.22    1.44
   4  -1   2   30.74    1.22
   4  -1   2   28.04    1.11
   4  -1   2   28.86    1.15
   4  -1   2   26.54    0.99
  -4  -1  -2   27.94    1.07
  -4  -1  -2   27.77    0.97
  -4   1  -2   27.71    1.16
  -4   1  -2   27.33    1.44
   4   1   2   26.09    0.99
  -4   1  -2   27.58    0.97
   4   1   2   30.22    1.21
  -4   1  -2   28.02    1.26
  -4   1  -2   26.27    0.99
   4   1   2   27.94    1.15
  -4   1  -2   27.94    1.04
   4   1   2   27.22    0.97
  -4   1  -2   28.27    1.07
   5  -1   2    0.57    0.13
  -5  -1  -2    0.98    0.10
  -5  -1  -2    0.78    0.10
   5  -1   2    0.84    0.11
   5  -1   2    0.49    0.10
  -5  -1  -2    0.68    0.12
  -5  -1  -2    0.77    0.10
   5  -1   2    0.81    0.11
   5  -1   2    0.68    0.14
  -5  -1  -2    0.93    0.11
  -5   1  -2    0.86    0.10
  -5   1  -2    0.89    0.10
  -5   1  -2    0.74    0.10
   5   1   2    0.85    0.11
   5   1   2    0.72    0.13
  -5   1  -2    0.87    0.12
  -5   1  -2    0.80    0.11
   5   1   2    0.86    0.11
   5   1   2    0.76    0.13
  -6  -1  -2  132.63    4.73
   6  -1   2  122.64    4.38
   6  -1   2  127.45    4.28
  -6  -1  -2  131.13    4.28
  -6  -1  -2  130.29    4.66
  -6  -1  -2  127.79    4.39
   6  -1   2  121.58    4.95
   6  -1   2  125.83    5.35
   6  -1   2  131.76    5.05
   6   1   2  126.88    5.05
  -6   1  -2  127.41    4.27
   6   1   2  131.47    4.28
  -6   1  -2  123.34    4.66
   6   1   2  122.22    4.39
  -6   1  -2  125.49    4.38
   6   1   2  130.18    5.34
  -6   1  -2  127.17    4.73
   7  -1   2    0.61    0.16
  -7  -1  -2    0.33    0.13
   7  -1   2    0.36    0.12
   7  -1   2    0.28    0.16
  -7  -1  -2    0.37    0.12
   7  -1   2    0.37    0.13
   7  -1   2    0.35    0.12
  -7  -1  -2    0.54    0.13
  -7  -1  -2    0.46    0.12
   7   1   2    0.35    0.13
   7   1   2    0.09    0.15
  -7   1  -2    0.59    0.12
  -7   1  -2    0.62    0.13
  -7   1  -2    0.54    0.13
   7   1   2    0.57    0.13
  -7   1  -2    0.70    0.12
   7   1   2    0.41    0.16
   8  -1   2    0.85    0.18
  -8  -1  -2    0.48    0.15
   8  -1   2    0.52    0.16
   8  -1   2    0.40    0.15
  -8  -1  -2    0.46    0.14
  -8  -1  -2    0.28    0.13
  -8  -1  -2    0.41    0.14
   8  -1   2    0.25    0.17
  -8   1  -2    0.58    0.14
  -8   1  -2    0.54    0.15
   8   1   2    0.56    0.18
   8   1   2    0.42    0.15
  -8   1  -2    0.57    0.14
   8   1   2    0.22    0.17
  -8   1  -2    0.66    0.15
   8   1   2    0.34    0.15
  -9  -1  -2    0.61    0.16
   9  -1   2    0.56    0.17
  -9  -1  -2    0.32    0.16
  -9  -1  -2    0.47    0.17
   9  -1   2    0.16    0.20
  -9  -1  -2    0.23    0.15
   9  -1   2    0.50    0.19
   9   1   2    0.27    0.16
  -9   1  -2    0.46    0.17
   9   1   2    0.45    0.16
  -9   1  -2    0.55    0.16
   9   1   2    0.48    0.20
   9   1   2    0.02    0.19
  -9   1  -2    0.36    0.15
 -10  -1  -2    7.58    0.47
  10  -1   2    8.69    0.56
  10  -1   2    6.27    0.58
 -10  -1  -2    7.67    0.45
 -10  -1  -2    7.70    0.46
  10  -1   2    7.88    0.47
 -10   1  -2    7.06    0.47
 -10   1  -2    8.39    0.49
  10   1   2    8.57    0.57
  10   1   2    5.73    0.56
 -10   1  -2    8.01    0.46
  10   1   2    8.44    0.48
  10   1   2    7.73    0.47
  11  -1   2    0.67    0.24
  11   1   2    0.30    0.19
 -11   1  -2    0.35    0.20
 -11   1  -2    0.06    0.19
  11  -2  -2    0.59    0.19
 -11  -2   2    0.58    0.17
  11  -2  -2    0.13    0.27
 -11   2   2    0.37    0.17
  11   2  -2    0.51    0.24
  11   2  -2    0.24    0.25
 -11   2   2    0.49    0.21
 -10  -2   2    0.18    0.14
 -10  -2   2    0.13    0.18
  10  -2  -2    0.54    0.24
  10  -2  -2    0.78    0.21
  10  -2  -2    0.64    0.18
 -10   2   2    0.69    0.16
  10   2  -2    0.26    0.22
 -10   2   2    0.56    0.19
  10   2  -2    0.17    0.22
   9  -2  -2    1.52    0.23
  -9  -2   2    1.92    0.21
   9  -2  -2    2.37    0.27
  -9  -2   2    1.92    0.22
   9  -2  -2    1.78    0.29
  -9  -2   2    2.11    0.25
   9   2  -2    1.79    0.27
   9   2  -2    2.55    0.30
   9   2  -2    1.85    0.27
   9   2  -2    3.07    0.35
  -9   2   2    2.03    0.23
   9   2  -2    1.90    0.21
  -9   2   2    2.84    0.31
  -9   2   2    2.46    0.25
   8  -2  -2    9.14    0.48
  -8  -2   2    8.60    0.42
   8  -2  -2    8.31    0.54
   8  -2  -2    9.70    0.51
  -8  -2   2    8.06    0.45
  -8  -2   2    7.94    0.48
   8  -2  -2    8.26    0.42
  -8   2   2    9.13    0.48
   8   2  -2    8.83    0.53
  -8   2   2    8.89    0.46
   8   2  -2    8.68    0.48
  -8   2   2    8.61    0.41
   8   2  -2    9.87    0.56
   8   2  -2    8.21    0.43
   8   2  -2    9.40    0.54
  -8   2   2    8.48    0.42
  -7  -2   2    5.13    0.28
   7  -2  -2    5.15    0.33
   7  -2  -2    4.61    0.37
  -7  -2   2    5.31    0.30
  -7  -2   2    5.38    0.34
  -7  -2   2    4.94    0.31
   7  -2  -2    4.54    0.29
   7  -2  -2    4.91    0.34
  -7  -2   2    4.54    0.29
  -7   2   2    5.00    0.29
  -7   2   2    4.80    0.28
   7   2  -2    4.97    0.29
  -7   2   2    4.75    0.32
  -7   2   2    4.86    0.31
   7   2  -2    5.80    0.34
  -7   2   2    4.48    0.27
   7   2  -2    5.18    0.36
   7   2  -2    5.75    0.40
  -6  -2   2   30.96    1.11
   6  -2  -2   28.07    1.26
   6  -2  -2   28.88    1.36
   6  -2  -2   29.43    1.27
   6  -2  -2   30.53    1.07
  -6  -2   2   29.52    1.08
  -6  -2   2   32.33    1.15
   6  -2  -2   29.63    1.10
  -6  -2   2   32.34    1.19
   6   2  -2   31.18    1.11
   6   2  -2   34.48    1.30
  -6   2   2   29.61    1.18
   6   2  -2   34.31    1.28
   6   2  -2   30.68    1.08
  -6   2   2   28.36    1.07
  -6   2   2   30.05    1.20
  -6   2   2   29.18    1.13
   6   2  -2   31.63    1.36
  -6   2   2   29.29    1.10
  -5  -2   2    0.19    0.07
  -5  -2   2    0.21    0.08
   5  -2  -2    0.18    0.07
   5  -2  -2    0.25    0.10
   5  -2  -2    0.24    0.08
  -5  -2   2    0.21    0.07
   5  -2  -2    0.28    0.11
  -5  -2   2    0.19    0.08
   5  -2  -2    0.32    0.10
   5   2  -2    0.17    0.08
   5   2  -2    0.34    0.12
   5   2  -2    0.19    0.11
   5   2  -2    0.27    0.10
  -5   2   2    0.16    0.08
  -5   2   2    0.29    0.07
  -5   2   2    0.14    0.07
  -5   2   2    0.11    0.08
   5   2  -2    0.24    0.08
  -5   2   2    0.07    0.09
   4  -2  -2    5.35    0.30
  -4  -2   2    5.08    0.28
   4  -2  -2    5.08    0.25
   4  -2  -2    5.93    0.33
  -4  -2   2    5.15    0.27
   4  -2  -2    6.89    0.31
  -4  -2   2    5.33    0.25
   4  -2  -2    5.28    0.25
  -4  -2   2    5.40    0.25
   4   2  -2    6.89    0.33
  -4   2   2    6.45    0.27
   4   2  -2    5.69    0.25
  -4   2   2    6.68    0.29
   4   2  -2    5.55    0.25
   4   2  -2    4.82    0.33
  -4   2   2    6.79    0.28
  -4   2   2    5.48    0.24
  -4   2   2    5.95    0.26
   4   2  -2    5.61    0.32
  -3  -2   2    9.35    0.35
   3  -2  -2    9.75    0.42
  -3  -2   2    9.40    0.38
   3  -2  -2    9.85    0.45
  -3  -2   2    9.40    0.39
   3  -2  -2    9.12    0.36
  -3  -2   2    9.70    0.36
   3   2  -2    9.46    0.36
  -3   2   2   10.31    0.40
   3   2  -2   10.32    0.44
  -3   2   2    9.41    0.38
   3   2  -2    9.08    0.47
   3   2  -2    9.74    0.45
  -3   2   2    9.53    0.38
  -3   2   2    9.06    0.39
  -3   2   2    9.18    0.35
   2  -2  -2    1.18    0.12
  -2  -2   2    1.27    0.08
  -2  -2   2    1.16    0.12
   2  -2  -2    1.08    0.10
  -2  -2   2    1.57    0.12
  -2   2   2    1.13    0.11
   2   2  -2    0.85    0.11
   2   2  -2    1.21    0.12
  -2   2   2    1.00    0.09
   2   2  -2    1.09    0.08
  -2   2   2    1.19    0.12
   2   2  -2    1.30    0.13
  -2   2   2    1.27    0.11
  -2   2   2    1.09    0.09
  -1  -2   2  112.25    5.48
  -1  -2   2   99.31    4.78
  -1  -2   2  109.73    3.97
   1  -2  -2  113.30    4.23
   1  -2  -2  108.11    4.78
  -1   2   2  115.00    4.30
   1   2  -2  106.90    4.29
   1   2  -2  105.42    4.78
  -1   2   2  106.53    3.85
   1   2  -2  110.52    5.48
  -1   2   2  114.68    4.03
   0  -2  -2  109.01    5.39
   0  -2   2  105.26    4.70
   0   2  -2  104.80    4.70
   0   2  -2  110.01    5.39
   0   2   2  108.71    5.39
  -1  -2  -2  113.16    4.14
   1  -2   2  108.97    3.73
   1  -2   2  119.03    4.68
   1  -2   2  109.39    4.41
  -1  -2  -2  111.54    5.64
   1  -2   2  110.12    4.91
  -1  -2  -2  111.87    3.83
   1   2   2  109.69    4.52
  -1   2  -2  111.55    4.52
  -1   2  -2  110.41    4.91
   1   2   2  114.79    3.73
  -1   2  -2  108.66    3.83
   1   2   2  113.55    5.64
   1   2   2  120.11    4.42
  -2  -2  -2    0.81    0.09
   2  -2   2    0.86    0.09
  -2  -2  -2    0.74    0.10
  -2  -2  -2    0.93    0.09
  -2  -2  -2    0.89    0.09
   2  -2   2    0.95    0.09
   2  -2   2    1.13    0.12
   2  -2   2    1.04    0.10
  -2  -2  -2    0.91    0.08
  -2   2  -2    0.91    0.10
  -2   2  -2    0.84    0.08
   2   2   2    0.72    0.08
   2   2   2    0.90    0.09
  -2   2  -2    1.00    0.08
  -2   2  -2    0.99    0.12
   2   2   2    0.78    0.09
   3  -2   2    8.42    0.38
   3  -2   2    9.06    0.42
   3  -2   2    7.77    0.32
  -3  -2  -2    8.40    0.32
  -3  -2  -2    8.67    0.48
  -3  -2  -2    8.35    0.35
  -3  -2  -2    7.99    0.33
   3  -2   2    7.90    0.33
   3  -2   2    9.01    0.37
  -3  -2  -2    8.67    0.35
  -3   2  -2    8.67    0.38
  -3   2  -2    8.28    0.47
   3   2   2    9.37    0.39
  -3   2  -2    9.02    0.42
   3   2   2    8.30    0.39
  -3   2  -2    8.35    0.36
   3   2   2    7.78    0.32
  -3   2  -2    7.91    0.32
  -3   2  -2    7.59    0.33
   3   2   2    7.93    0.33
  -4  -2  -2    4.75    0.38
   4  -2   2    5.20    0.27
   4  -2   2    5.15    0.27
  -4  -2  -2    5.92    0.26
  -4  -2  -2    5.59    0.27
   4  -2   2    6.45    0.35
  -4  -2  -2    5.75    0.28
   4  -2   2    6.02    0.32
   4  -2   2    5.81    0.29
  -4  -2  -2    5.77    0.28
   4   2   2    5.56    0.27
  -4   2  -2    6.92    0.34
  -4   2  -2    6.95    0.27
  -4   2  -2    6.20    0.27
   4   2   2    5.75    0.33
   4   2   2    6.07    0.32
   4   2   2    5.78    0.27
   5  -2   2    0.19    0.09
  -5  -2  -2    0.19    0.08
  -5  -2  -2    0.17    0.08
  -5  -2  -2    0.18    0.08
   5  -2   2    0.04    0.08
   5  -2   2    0.06    0.10
  -5  -2  -2    0.07    0.10
   5  -2   2    0.07    0.09
  -5  -2  -2    0.27    0.09
   5  -2   2    0.17    0.12
   5   2   2    0.28    0.09
  -5   2  -2    0.14    0.08
  -5   2  -2    0.20    0.08
  -5   2  -2    0.15    0.09
   5   2   2    0.13    0.10
   5   2   2    0.27    0.09
  -5   2  -2    0.27    0.07
   5   2   2    0.07    0.10
  -5   2  -2    0.30    0.09
   6  -2   2   25.74    1.29
  -6  -2  -2   32.86    1.14
   6  -2   2   28.03    1.03
  -6  -2  -2   30.94    1.06
  -6  -2  -2   31.70    1.12
   6  -2   2   23.97    1.17
  -6  -2  -2   31.06    1.03
   6  -2   2   26.42    1.05
   6  -2   2   26.54    1.21
  -6   2  -2   27.11    1.14
   6   2   2   31.20    1.04
  -6   2  -2   28.92    1.02
   6   2   2   30.30    1.23
   6   2   2   30.40    1.06
   6   2   2   32.48    1.29
  -6   2  -2   26.41    1.10
  -6   2  -2   27.13    1.33
  -6   2  -2   26.81    1.05
  -7  -2  -2    4.95    0.29
  -7  -2  -2    4.78    0.30
  -7  -2  -2    4.79    0.32
   7  -2   2    4.45    0.30
   7  -2   2    5.08    0.30
   7  -2   2    4.99    0.30
   7  -2   2    5.07    0.35
   7  -2   2    4.69    0.39
  -7  -2  -2    4.86    0.30
   7   2   2    4.10    0.36
   7   2   2    4.49    0.37
  -7   2  -2    4.93    0.30
  -7   2  -2    4.74    0.30
  -7   2  -2    4.92    0.29
   7   2   2    5.16    0.30
  -7   2  -2    4.81    0.31
   7   2   2    4.83    0.30
   8  -2   2    8.17    0.54
   8  -2   2    8.81    0.50
  -8  -2  -2    9.16    0.45
   8  -2   2    8.09    0.43
  -8  -2  -2    8.69    0.47
  -8  -2  -2    8.47    0.42
   8  -2   2    7.46    0.43
  -8  -2  -2    8.92    0.45
   8   2   2    8.58    0.52
   8   2   2    8.07    0.43
   8   2   2    8.49    0.44
   8   2   2    7.42    0.52
  -8   2  -2    9.08    0.44
  -8   2  -2    8.67    0.43
  -8   2  -2    8.61    0.44
  -8   2  -2    9.15    0.46
   9  -2   2    1.94    0.30
  -9  -2  -2    2.70    0.29
   9  -2   2    3.16    0.36
   9  -2   2    2.23    0.24
   9  -2   2    2.04    0.23
  -9  -2  -2    1.83    0.22
  -9  -2  -2    2.67    0.33
  -9  -2  -2    2.87    0.28
   9   2   2    2.92    0.39
   9   2   2    2.60    0.30
   9   2   2    1.77    0.27
   9   2   2    2.15    0.25
  -9   2  -2    2.28    0.23
  -9   2  -2    2.42    0.30
  -9   2  -2    2.55    0.30
  -9   2  -2    2.68    0.29
  10  -2   2    1.00    0.22
 -10  -2  -2    0.43    0.16
  10  -2   2    0.75    0.20
  10  -2   2    0.31    0.24
 -10  -2  -2    0.43    0.17
 -10  -2  -2    0.39    0.17
  10   2   2    0.68    0.23
  10   2   2    0.48    0.18
  10   2   2    0.55    0.20
 -10   2  -2    1.00    0.19
 -10   2  -2    0.32    0.17
 -11  -2  -2    0.42    0.19
 -11  -2  -2    0.28    0.20
  11  -2   2   -0.47    0.26
 -11  -2  -2    0.54    0.19
  11   2   2    0.66    0.22
  11   2   2    0.97    0.25
 -11   2  -2    0.39    0.19
  11  -3  -2   -0.45    0.27
 -11  -3   2   -0.03    0.19
 -11  -3   2    0.19    0.17
  11   3  -2    0.14    0.24
  11   3  -2    0.11    0.23
 -10  -3   2    0.31    0.18
 -10  -3   2    0.44    0.16
  10  -3  -2    0.08    0.20
  10  -3  -2   -0.30    0.22
  10  -3  -2    0.21    0.17
  10   3  -2    0.30    0.17
  10   3  -2    0.15    0.21
 -10   3   2    0.03    0.17
 -10   3   2   -0.09    0.15
 -10   3   2    0.28    0.15
  10   3  -2    0.23    0.22
   9  -3  -2    7.95    0.49
  -9  -3   2    7.52    0.48
   9  -3  -2    8.09    0.44
  -9  -3   2    7.96    0.43
   9  -3  -2    7.19    0.55
  -9  -3   2    7.65    0.45
   9   3  -2    8.55    0.54
   9   3  -2    7.56    0.54
  -9   3   2    7.68    0.43
   9   3  -2    9.03    0.58
  -9   3   2    7.47    0.46
   9   3  -2    7.74    0.44
  -9   3   2    8.49    0.48
   9   3  -2    8.22    0.49
  -8  -3   2    1.22    0.20
   8  -3  -2    1.33    0.18
   8  -3  -2    1.69    0.25
  -8  -3   2    1.20    0.18
  -8   3   2    2.39    0.28
   8   3  -2    1.78    0.25
  -8   3   2    2.22    0.22
   8   3  -2    1.47    0.21
   8   3  -2    1.31    0.17
   8   3  -2    2.27    0.30
  -7  -3   2    2.18    0.25
  -7  -3   2    1.59    0.17
   7  -3  -2    1.83    0.21
   7  -3  -2    2.36    0.27
  -7  -3   2    2.03    0.21
  -7  -3   2    1.96    0.21
   7  -3  -2    1.39    0.22
   7  -3  -2    2.38    0.26
  -7   3   2    2.09    0.21
  -7   3   2    1.84    0.23
  -7   3   2    1.89    0.20
   7   3  -2    2.66    0.27
   7   3  -2    2.52    0.33
   7   3  -2    2.32    0.26
   7   3  -2    2.41    0.27
  -7   3   2    2.42    0.25
  -7   3   2    2.63    0.21
   7   3  -2    2.30    0.22
   6  -3  -2   10.92    0.50
   6  -3  -2    9.69    0.55
  -6  -3   2   10.23    0.46
  -6  -3   2    9.28    0.44
   6  -3  -2    9.25    0.50
   6  -3  -2    9.95    0.42
   6  -3  -2   10.36    0.43
  -6  -3   2   11.00    0.48
  -6  -3   2    8.94    0.42
  -6   3   2   10.77    0.48
  -6   3   2   10.17    0.44
   6   3  -2   10.24    0.44
   6   3  -2   10.48    0.51
  -6   3   2   10.54    0.47
   6   3  -2   11.49    0.54
   6   3  -2   11.00    0.54
  -6   3   2   10.47    0.43
  -6   3   2    9.99    0.42
   6   3  -2   11.85    0.56
   6   3  -2   10.10    0.42
   5  -3  -2    3.16    0.26
   5  -3  -2    3.29    0.20
   5  -3  -2    3.43    0.19
  -5  -3   2    3.37    0.19
  -5  -3   2    3.46    0.20
  -5  -3   2    3.32    0.22
  -5  -3   2    3.46    0.21
   5  -3  -2    3.54    0.23
   5  -3  -2    3.31    0.23
  -5   3   2    3.47    0.19
   5   3  -2    3.26    0.19
  -5   3   2    3.36    0.19
   5   3  -2    3.46    0.19
   5   3  -2    3.78    0.26
  -5   3   2    3.14    0.22
   5   3  -2    4.00    0.27
   5   3  -2    3.65    0.25
  -5   3   2    3.19    0.20
  -5   3   2    3.35    0.23
   4  -3  -2  126.18    4.32
   4  -3  -2  128.57    4.91
   4  -3  -2  127.71    4.21
  -4  -3   2  123.13    4.61
   4  -3  -2  130.59    5.28
  -4  -3   2  123.05    4.21
  -4  -3   2  128.48    4.32
   4   3  -2  122.60    4.32
   4   3  -2  124.74    5.28
   4   3  -2  132.47    4.99
  -4   3   2  124.03    4.60
  -4   3   2  125.73    4.32
  -4   3   2  133.53    4.68
   4   3  -2  122.83    5.54
  -4   3   2  127.06    4.46
   4   3  -2  127.22    4.21
  -4   3   2  119.95    4.21
  -3  -3   2   28.50    0.98
  -3  -3   2   26.60    1.07
   3  -3  -2   28.25    1.14
   3  -3  -2   29.72    1.23
   3  -3  -2   28.11    1.00
  -3  -3   2   28.52    1.00
  -3  -3   2   31.34    1.47
  -3   3   2   26.89    0.97
   3   3  -2   28.51    1.23
  -3   3   2   28.10    1.03
  -3   3   2   29.69    1.10
   3   3  -2   26.35    1.28
   3   3  -2   28.75    0.97
   3   3  -2   29.49    1.17
   3   3  -2   28.77    1.00
  -2  -3   2   61.26    2.97
   2  -3  -2   61.28    2.46
  -2  -3   2   56.19    2.14
  -2  -3   2   57.81    1.96
   2  -3  -2   58.90    2.29
  -2  -3   2   59.00    2.16
  -2   3   2   57.11    2.08
  -2   3   2   62.04    2.34
   2   3  -2   58.13    2.33
  -2   3   2   60.44    2.19
   2   3  -2   58.69    2.01
   2   3  -2   53.68    2.59
   1  -3  -2    5.71    0.28
  -1  -3   2    5.32    0.21
   1  -3  -2    5.78    0.25
  -1  -3   2    5.60    0.24
  -1  -3   2    5.80    0.33
  -1   3   2    5.35    0.23
   1   3  -2    5.46    0.26
   1   3  -2    5.37    0.21
   1   3  -2    5.65    0.33
  -1   3   2    5.82    0.26
  -1   3   2    5.56    0.28
  -1   3   2    5.79    0.25
   1   3  -2    5.27    0.29
  -1   3   2    5.80    0.24
   0  -3   2    5.47    0.27
   0  -3  -2    5.63    0.32
   0  -3   2    5.40    0.21
   0  -3   2    5.42    0.27
   0  -3   2    5.77    0.32
   0  -3  -2    5.25    0.23
   0   3  -2    5.80    0.32
   0   3   2    5.45    0.23
   0   3  -2    5.28    0.28
   0   3   2    5.67    0.23
   0   3   2    5.48    0.31
   0   3  -2    5.35    0.25
   0   3   2    5.47    0.25
   0   3  -2    5.35    0.21
   0   3   2    5.68    0.25
   1  -3   2    6.67    0.31
  -1  -3  -2    6.05    0.26
  -1  -3  -2    6.19    0.27
   1  -3   2    6.14    0.24
  -1  -3  -2    6.09    0.24
   1  -3   2    6.27    0.26
  -1  -3  -2    6.53    0.37
   1   3   2    6.07    0.29
   1   3   2    6.45    0.28
  -1   3  -2    6.20    0.32
  -1   3  -2    6.91    0.26
   1   3   2    6.56    0.29
  -1   3  -2    6.15    0.24
   1   3   2    6.00    0.23
  -1   3  -2    5.74    0.28
   1   3   2    5.97    0.26
   2  -3   2   57.67    2.03
  -2  -3  -2   58.98    1.98
  -2  -3  -2   59.55    2.20
   2  -3   2   58.67    1.98
   2  -3   2   58.61    2.34
  -2  -3  -2   59.81    3.00
  -2  -3  -2   58.48    2.17
   2  -3   2   62.24    2.49
  -2  -3  -2   58.53    2.03
   2   3   2   58.64    2.17
  -2   3  -2   57.08    2.03
  -2   3  -2   59.10    2.61
  -2   3  -2   59.82    1.98
  -2   3  -2   63.45    2.20
   2   3   2   59.00    2.40
   2   3   2   60.66    2.35
  -2   3  -2   56.38    2.39
   2   3   2   59.23    1.98
   2   3   2   58.74    2.03
  -3  -3  -2   29.33    1.50
   3  -3   2   28.24    1.02
  -3  -3  -2   28.79    1.09
   3  -3   2   30.10    1.25
  -3  -3  -2   29.47    0.99
  -3  -3  -2   28.33    1.02
   3  -3   2   27.98    0.99
   3  -3   2   29.03    1.17
  -3  -3  -2   29.30    1.08
   3  -3   2   31.49    1.15
   3   3   2   27.36    1.19
  -3   3  -2   28.56    1.48
  -3   3  -2   27.36    1.19
   3   3   2   28.57    1.18
  -3   3  -2   30.43    1.31
  -3   3  -2   29.16    0.99
   3   3   2   28.00    0.99
   3   3   2   28.26    1.02
  -3   3  -2   29.96    1.10
  -3   3  -2   26.84    1.01
   4  -3   2  129.91    5.25
   4  -3   2  127.14    4.19
  -4  -3  -2  123.80    4.57
   4  -3   2  121.93    4.30
  -4  -3  -2  131.41    6.32
  -4  -3  -2  128.05    4.19
   4  -3   2  133.52    4.87
  -4  -3  -2  121.14    4.30
  -4  -3  -2  123.66    4.63
   4  -3   2  129.20    4.94
  -4   3  -2  122.24    4.56
  -4   3  -2  118.97    4.29
   4   3   2  121.97    4.95
  -4   3  -2  122.41    5.05
  -4   3  -2  128.24    5.51
  -4   3  -2  127.43    4.64
   4   3   2  131.50    5.23
  -4   3  -2  124.72    4.19
   4   3   2  121.75    4.19
   4   3   2  119.16    4.29
   5  -3   2    2.78    0.20
   5  -3   2    2.88    0.23
   5  -3   2    3.01    0.20
   5  -3   2    2.79    0.27
  -5  -3  -2    2.83    0.19
  -5  -3  -2    2.83    0.20
   5  -3   2    2.80    0.21
  -5  -3  -2    3.13    0.20
  -5  -3  -2    3.23    0.27
  -5  -3  -2    3.28    0.21
  -5   3  -2    2.93    0.21
   5   3   2    2.76    0.20
  -5   3  -2    2.75    0.23
   5   3   2    2.88    0.22
   5   3   2    2.48    0.20
   5   3   2    3.00    0.25
  -5   3  -2    2.87    0.19
  -5   3  -2    3.05    0.18
  -5   3  -2    2.94    0.19
   6  -3   2   11.09    0.56
  -6  -3  -2   12.68    0.52
   6  -3   2   11.46    0.61
   6  -3   2   11.33    0.49
   6  -3   2   11.99    0.48
  -6  -3  -2   11.26    0.48
   6  -3   2   11.06    0.53
  -6  -3  -2   11.01    0.49
  -6  -3  -2   11.74    0.68
  -6  -3  -2   12.31    0.52
   6   3   2   11.50    0.50
  -6   3  -2   11.39    0.53
  -6   3  -2   11.04    0.49
  -6   3  -2   12.04    0.47
  -6   3  -2   11.35    0.60
   6   3   2   12.30    0.58
   6   3   2   12.12    0.58
   6   3   2   11.65    0.49
  -6   3  -2   11.75    0.49
  -7  -3  -2    2.58    0.25
   7  -3   2    2.49    0.28
  -7  -3  -2    3.05    0.24
   7  -3   2    2.46    0.25
   7  -3   2    2.61    0.33
  -7  -3  -2    2.74    0.24
  -7  -3  -2    2.72    0.26
   7  -3   2    2.62    0.24
   7  -3   2    2.42    0.25
   7   3   2    2.64    0.24
   7   3   2    2.56    0.25
  -7   3  -2    2.45    0.23
   7   3   2    2.04    0.28
  -7   3  -2    2.50    0.24
   7   3   2    2.89    0.31
  -7   3  -2    2.82    0.24
  -7   3  -2    2.17    0.24
   8  -3   2    1.50    0.20
  -8  -3  -2    2.44    0.25
   8  -3   2    2.47    0.35
  -8  -3  -2    2.28    0.26
   8  -3   2    2.53    0.31
  -8  -3  -2    1.57    0.20
  -8  -3  -2    1.34    0.18
   8   3   2    2.55    0.34
   8   3   2    2.50    0.27
   8   3   2    1.51    0.19
   8   3   2    1.10    0.22
  -8   3  -2    1.55    0.18
  -8   3  -2    2.31    0.26
   9  -3   2    7.79    0.45
   9  -3   2    8.23    0.51
  -9  -3  -2    7.73    0.45
   9  -3   2    7.46    0.45
  -9  -3  -2    7.54    0.44
  -9  -3  -2    8.05    0.43
   9  -3   2    6.71    0.55
  -9  -3  -2    8.11    0.49
   9   3   2    7.89    0.46
   9   3   2    8.43    0.55
  -9   3  -2    8.00    0.44
  -9   3  -2    7.57    0.46
   9   3   2    7.68    0.44
  -9   3  -2    7.69    0.44
 -10  -3  -2    0.42    0.17
 -10  -3  -2    0.33    0.15
  10  -3   2    0.38    0.21
  10  -3   2   -0.19    0.23
 -10  -3  -2    0.31    0.18
 -10   3  -2    0.15    0.17
 -10   3  -2    0.32    0.17
  10   3   2    0.85    0.23
  10   3   2    0.58    0.19
  10   3   2    0.56    0.20
  11  -3   2   -0.41    0.25
  11   3   2    0.20    0.19
  11   3   2    0.69    0.25
 -11   3  -2    0.14    0.20
 -11  -4   2    0.48    0.21
  11  -4  -2   -0.02    0.30
  11  -4  -2    0.00    0.23
 -11  -4   2    0.62    0.19
  11   4  -2    0.65    0.26
  11   4  -2    0.14    0.24
 -10  -4   2    4.04    0.33
  10  -4  -2    3.22    0.41
 -10  -4   2    4.30    0.36
 -10  -4   2    4.14    0.41
  10  -4  -2    4.21    0.37
  10  -4  -2    3.91    0.41
 -10   4   2    4.16    0.33
  10   4  -2    3.71    0.35
  10   4  -2    4.04    0.45
 -10   4   2    3.76    0.37
  10   4  -2    3.68    0.42
   9  -4  -2    1.34    0.22
   9  -4  -2    1.30    0.19
  -9  -4   2    1.03    0.21
  -9  -4   2    0.93    0.19
   9  -4  -2    1.06    0.26
  -9  -4   2    1.08    0.18
   9   4  -2    1.26    0.18
   9   4  -2    1.33    0.21
   9   4  -2    1.35    0.26
   9   4  -2    1.26    0.23
  -9   4   2    1.10    0.19
  -8  -4   2   12.02    0.62
   8  -4  -2   11.91    0.70
   8  -4  -2   13.63    0.65
  -8  -4   2   12.90    0.55
   8  -4  -2   12.31    0.56
  -8  -4   2   12.97    0.59
   8   4  -2   13.50    0.69
   8   4  -2   13.58    0.72
   8   4  -2   12.46    0.68
  -8   4   2   13.24    0.61
  -8   4   2   12.28    0.54
   8   4  -2   12.91    0.63
   8   4  -2   12.58    0.56
  -7  -4   2    3.17    0.29
  -7  -4   2    3.45    0.24
  -7  -4   2    3.22    0.27
  -7  -4   2    3.75    0.25
   7  -4  -2    2.71    0.33
   7  -4  -2    2.98    0.29
   7  -4  -2    3.04    0.25
  -7   4   2    2.91    0.27
  -7   4   2    3.09    0.23
   7   4  -2    3.81    0.33
  -7   4   2    3.23    0.24
   7   4  -2    3.86    0.31
   7   4  -2    4.04    0.36
   7   4  -2    3.60    0.25
  -7   4   2    2.85    0.23
   7   4  -2    4.13    0.29
  -7   4   2    3.10    0.29
  -6  -4   2    3.08    0.24
  -6  -4   2    2.89    0.22
  -6  -4   2    3.25    0.24
   6  -4  -2    3.26    0.25
  -6  -4   2    3.08    0.22
   6  -4  -2    2.85    0.29
   6  -4  -2    3.17    0.22
   6  -4  -2    3.02    0.26
   6   4  -2    3.18    0.21
  -6   4   2    3.24    0.25
   6   4  -2    4.03    0.29
   6   4  -2    3.25    0.22
   6   4  -2    3.63    0.28
  -6   4   2    3.18    0.21
   6   4  -2    3.75    0.31
  -6   4   2    3.27    0.21
  -6   4   2    3.13    0.21
   5  -4  -2    6.34    0.27
  -5  -4   2    5.93    0.28
  -5  -4   2    6.13    0.31
   5  -4  -2    5.63    0.34
   5  -4  -2    6.14    0.37
  -5  -4   2    6.38    0.28
   5  -4  -2    6.37    0.28
   5   4  -2    6.12    0.28
  -5   4   2    6.32    0.32
   5   4  -2    6.20    0.35
  -5   4   2    6.20    0.29
   5   4  -2    6.79    0.37
  -5   4   2    6.03    0.27
   5   4  -2    6.40    0.36
  -5   4   2    6.39    0.28
   5   4  -2    6.26    0.28
  -4  -4   2   21.69    0.79
   4  -4  -2   22.63    1.00
   4  -4  -2   22.49    0.80
   4  -4  -2   22.54    0.78
  -4  -4   2   23.71    1.18
   4  -4  -2   21.79    0.92
  -4  -4   2   21.64    0.86
  -4  -4   2   21.59    0.80
  -4   4   2   24.13    0.89
  -4   4   2   21.27    0.78
   4   4  -2   22.39    0.99
  -4   4   2   21.53    0.80
   4   4  -2   21.67    0.78
   4   4  -2   22.12    1.03
   4   4  -2   23.74    0.95
   4   4  -2   22.10    0.80
  -4   4   2   21.98    0.83
  -3  -4   2   29.32    1.35
   3  -4  -2   25.99    1.04
  -3  -4   2   24.11    0.97
   3  -4  -2   27.93    1.13
  -3  -4   2   26.11    0.91
   3  -4  -2   25.27    0.91
  -3  -4   2   25.18    0.89
   3  -4  -2   25.51    0.89
  -3   4   2   24.26    0.88
  -3   4   2   26.08    1.00
   3   4  -2   24.19    1.17
  -3   4   2   25.64    0.91
   3   4  -2   25.78    1.12
   3   4  -2   25.63    0.91
   3   4  -2   25.94    1.07
  -3   4   2   25.93    0.94
  -3   4   2   24.54    1.18
   3   4  -2   26.20    0.89
  -2  -4   2   10.52    0.39
   2  -4  -2   11.25    0.47
   2  -4  -2   11.91    0.50
  -2  -4   2   11.39    0.45
  -2  -4   2   10.15    0.43
   2  -4  -2   10.84    0.40
  -2  -4   2   11.56    0.61
  -2   4   2   10.75    0.53
   2   4  -2   10.68    0.40
   2   4  -2   10.05    0.52
  -2   4   2   11.41    0.45
  -2   4   2   10.49    0.39
   2   4  -2   11.42    0.48
  -2   4   2   11.81    0.49
   2   4  -2   11.06    0.48
  -2   4   2   10.44    0.42
  -1  -4   2    8.73    0.32
   1  -4  -2    9.28    0.38
   1  -4  -2    8.53    0.36
   1  -4  -2   10.02    0.49
  -1  -4   2    8.90    0.36
   1  -4  -2    9.84    0.40
  -1  -4   2    9.01    0.50
   1   4  -2    8.81    0.39
   1   4  -2    8.16    0.33
  -1   4   2    8.89    0.37
  -1   4   2    8.99    0.39
   1   4  -2    8.77    0.39
   1   4  -2    8.21    0.43
  -1   4   2    8.31    0.48
  -1   4   2    8.69    0.32
  -1   4   2    8.49    0.34
  -1   4   2    9.32    0.39
  -1   4   2    9.26    0.43
   0  -4  -2   13.04    0.59
   0  -4   2   13.10    0.57
   0  -4   2   13.29    0.70
   0  -4  -2   12.20    0.50
   0  -4   2   12.80    0.45
   0  -4  -2   14.03    0.70
   0  -4  -2   13.06    0.46
   0   4   2   13.69    0.55
   0   4   2   12.50    0.45
   0   4   2   13.16    0.55
   0   4  -2   13.06    0.55
   0   4  -2   12.35    0.60
   0   4  -2   12.56    0.47
   0   4   2   13.42    0.51
   0   4   2   14.12    0.59
   0   4   2   12.52    0.49
   0   4  -2   12.43    0.54
  -1  -4  -2    8.91    0.48
  -1  -4  -2    8.25    0.32
   1  -4   2    7.98    0.34
   1  -4   2    9.12    0.40
   1  -4   2    8.42    0.31
  -1  -4  -2    8.22    0.34
   1  -4   2    8.13    0.32
  -1   4  -2    9.33    0.34
  -1   4  -2    8.36    0.31
   1   4   2    8.44    0.34
   1   4   2    8.19    0.31
   1   4   2    8.82    0.37
  -1   4  -2    8.40    0.42
   1   4   2    8.82    0.37
  -1   4  -2    8.09    0.37
  -1   4  -2    8.09    0.32
   1   4   2    8.43    0.38
   2  -4   2   11.19    0.49
   2  -4   2   10.25    0.39
   2  -4   2   10.39    0.45
  -2  -4  -2   10.55    0.38
  -2  -4  -2   10.67    0.58
  -2  -4  -2   10.17    0.42
  -2  -4  -2   10.07    0.42
  -2  -4  -2   10.02    0.39
   2  -4   2   10.25    0.38
   2   4   2   10.03    0.38
   2   4   2    9.95    0.41
  -2   4  -2   10.17    0.51
   2   4   2   10.33    0.39
  -2   4  -2   10.65    0.38
   2   4   2   10.64    0.46
  -2   4  -2   10.20    0.45
   2   4   2    9.99    0.46
  -2   4  -2   11.22    0.42
  -2   4  -2   10.41    0.39
   3  -4   2   23.96    1.03
  -3  -4  -2   23.95    0.81
  -3  -4  -2   23.84    1.22
  -3  -4  -2   22.77    0.89
   3  -4   2   22.64    0.81
  -3  -4  -2   22.33    0.83
   3  -4   2   22.70    0.83
   3  -4   2   22.77    0.94
  -3  -4  -2   22.82    0.88
   3  -4   2   25.07    0.94
  -3   4  -2   24.26    0.90
   3   4   2   22.65    0.83
  -3   4  -2   22.26    0.83
  -3   4  -2   24.18    1.07
   3   4   2   23.02    0.97
  -3   4  -2   22.27    0.96
  -3   4  -2   23.16    0.81
   3   4   2   22.98    0.96
   3   4   2   21.29    0.87
   3   4   2   22.90    0.81
  -4  -4  -2   25.96    1.03
   4  -4   2   26.60    1.10
   4  -4   2   25.62    0.97
  -4  -4  -2   27.07    0.94
   4  -4   2   27.69    1.20
  -4  -4  -2   26.72    0.97
  -4  -4  -2   26.89    1.04
   4  -4   2   27.99    1.09
  -4  -4  -2   27.91    1.42
   4  -4   2   26.84    0.95
  -4   4  -2   26.55    1.05
   4   4   2   27.39    0.97
   4   4   2   26.02    1.13
  -4   4  -2   25.28    1.12
  -4   4  -2   27.78    0.94
  -4   4  -2   25.52    0.96
   4   4   2   28.67    0.95
  -4   4  -2   27.69    1.24
   4   4   2   27.54    1.13
   5  -4   2    6.51    0.35
  -5  -4  -2    6.57    0.30
  -5  -4  -2    6.90    0.32
   5  -4   2    6.73    0.31
   5  -4   2    6.96    0.34
  -5  -4  -2    7.23    0.44
  -5  -4  -2    6.70    0.32
   5  -4   2    6.63    0.31
  -5  -4  -2    6.08    0.31
   5  -4   2    6.43    0.39
  -5   4  -2    6.35    0.30
  -5   4  -2    6.67    0.30
  -5   4  -2    6.28    0.32
   5   4   2    5.88    0.31
  -5   4  -2    6.99    0.38
  -5   4  -2    6.29    0.33
   5   4   2    6.44    0.30
  -5   4  -2    6.38    0.29
   5   4   2    6.59    0.37
   5   4   2    6.74    0.35
   6  -4   2    3.13    0.24
  -6  -4  -2    2.63    0.24
  -6  -4  -2    3.51    0.25
  -6  -4  -2    3.44    0.23
  -6  -4  -2    3.50    0.31
   6  -4   2    3.09    0.25
  -6  -4  -2    2.78    0.23
   6  -4   2    2.84    0.26
   6  -4   2    3.35    0.23
   6  -4   2    3.31    0.32
   6   4   2    3.45    0.26
  -6   4  -2    2.79    0.22
   6   4   2    2.81    0.24
  -6   4  -2    3.13    0.25
  -6   4  -2    3.48    0.23
   6   4   2    3.92    0.24
  -6   4  -2    3.26    0.23
   6   4   2    3.35    0.29
   6   4   2    3.01    0.24
  -6   4  -2    3.32    0.27
  -7  -4  -2    3.07    0.28
  -7  -4  -2    3.02    0.25
   7  -4   2    3.22    0.25
   7  -4   2    2.82    0.35
  -7  -4  -2    3.36    0.25
   7  -4   2    2.69    0.27
   7  -4   2    2.72    0.29
   7  -4   2    2.69    0.26
  -7  -4  -2    3.26    0.26
   7   4   2    2.92    0.25
   7   4   2    2.21    0.25
  -7   4  -2    3.14    0.25
  -7   4  -2    3.10    0.25
  -7   4  -2    3.25    0.29
  -7   4  -2    2.99    0.27
   7   4   2    2.67    0.32
  -7   4  -2    2.96    0.24
   7   4   2    2.92    0.26
   8  -4   2   12.80    0.60
  -8  -4  -2   14.31    0.58
   8  -4   2   13.21    0.59
   8  -4   2   13.66    0.68
  -8  -4  -2   13.42    0.61
  -8  -4  -2   14.50    0.64
  -8  -4  -2   14.52    0.60
   8  -4   2   12.72    0.73
   8   4   2   13.24    0.58
  -8   4  -2   12.58    0.62
  -8   4  -2   13.06    0.60
   8   4   2   13.37    0.59
   8   4   2   12.35    0.70
   8   4   2   12.53    0.70
  -8   4  -2   13.00    0.59
  -8   4  -2   13.19    0.58
   9  -4   2    1.52    0.23
   9  -4   2    1.57    0.28
  -9  -4  -2    1.44    0.20
  -9  -4  -2    1.61    0.23
   9  -4   2    1.76    0.24
  -9  -4  -2    1.71    0.23
  -9  -4  -2    1.71    0.21
   9   4   2    2.15    0.25
  -9   4  -2    2.65    0.30
  -9   4  -2    1.43    0.21
  -9   4  -2    1.79    0.21
   9   4   2    1.53    0.27
   9   4   2    1.79    0.23
  10  -4   2    3.89    0.48
 -10  -4  -2    4.51    0.39
  10  -4   2    4.50    0.41
 -10  -4  -2    4.93    0.37
 -10  -4  -2    4.14    0.43
  10   4   2    4.68    0.39
 -10   4  -2    4.46    0.38
  10   4   2    4.64    0.39
 -10   4  -2    4.21    0.38
  10   4   2    5.14    0.49
 -11  -4  -2    0.44    0.18
 -11  -4  -2    0.49    0.21
  11  -4   2   -0.07    0.26
  11   4   2    0.60    0.22
 -11   4  -2    0.18    0.22
  11   4   2    0.95    0.26
 -11  -5   2   -0.09    0.19
 -11  -5   2   -0.04    0.17
  11  -5  -2   -0.32    0.22
  11  -5  -2   -0.66    0.27
  11   5  -2    0.00    0.18
  11   5  -2   -0.10    0.23
 -11   5   2   -0.05    0.17
  11   5  -2   -0.32    0.22
  10  -5  -2    2.26    0.30
 -10  -5   2    1.78    0.24
  10  -5  -2    2.01    0.24
  10  -5  -2    1.75    0.34
 -10  -5   2    2.07    0.26
 -10  -5   2    1.36    0.22
 -10   5   2    1.83    0.25
 -10   5   2    1.94    0.22
  10   5  -2    1.87    0.29
  10   5  -2    1.66    0.23
  10   5  -2    1.73    0.31
   9  -5  -2    1.41    0.25
  -9  -5   2    1.07    0.18
   9  -5  -2    0.84    0.26
  -9  -5   2    0.87    0.19
  -9  -5   2    1.00    0.21
   9  -5  -2    1.02    0.20
  -9   5   2    0.95    0.19
   9   5  -2    1.09    0.21
   9   5  -2    1.18    0.19
   9   5  -2    1.09    0.23
  -9   5   2    1.10    0.17
   9   5  -2    1.37    0.29
  -8  -5   2    0.91    0.17
   8  -5  -2    1.12    0.20
  -8  -5   2    0.95    0.19
   8  -5  -2    0.80    0.16
  -8  -5   2    1.12    0.16
   8   5  -2    1.10    0.19
  -8   5   2    0.95    0.18
   8   5  -2    1.09    0.19
   8   5  -2    1.16    0.23
   7  -5  -2    0.31    0.15
  -7  -5   2    0.41    0.13
   7  -5  -2    0.22    0.17
  -7  -5   2    0.09    0.13
   7  -5  -2    0.29    0.12
  -7  -5   2    0.18    0.11
  -7  -5   2    0.26    0.11
   7   5  -2    0.37    0.12
  -7   5   2    0.26    0.12
   7   5  -2    0.73    0.16
  -7   5   2    0.22    0.11
   7   5  -2    0.48    0.18
  -7   5   2    0.28    0.11
   7   5  -2    0.54    0.15
   7   5  -2    0.64    0.17
   6  -5  -2    0.21    0.10
  -6  -5   2    0.21    0.10
   6  -5  -2    0.29    0.15
   6  -5  -2    0.21    0.13
  -6  -5   2    0.38    0.10
  -6  -5   2    0.20    0.11
  -6   5   2    0.19    0.09
  -6   5   2    0.27    0.09
   6   5  -2    0.22    0.10
   6   5  -2    0.37    0.10
  -6   5   2    0.26    0.09
   6   5  -2    0.35    0.15
   6   5  -2    0.32    0.14
  -6   5   2    0.25    0.11
   6   5  -2    0.42    0.13
   5  -5  -2    1.24    0.12
  -5  -5   2    1.58    0.20
   5  -5  -2    1.41    0.12
   5  -5  -2    1.69    0.19
  -5  -5   2    1.40    0.17
   5  -5  -2    1.50    0.19
  -5  -5   2    1.32    0.15
  -5  -5   2    1.28    0.12
  -5   5   2    1.28    0.12
   5   5  -2    1.59    0.21
  -5   5   2    1.54    0.18
   5   5  -2    1.46    0.15
   5   5  -2    1.44    0.17
   5   5  -2    1.43    0.14
  -5   5   2    1.33    0.15
  -5   5   2    1.41    0.14
   5   5  -2    1.55    0.19
  -4  -5   2   61.88    2.96
   4  -5  -2   58.22    1.95
   4  -5  -2   57.60    2.00
  -4  -5   2   58.80    2.01
   4  -5  -2   59.88    2.46
  -4  -5   2   55.43    2.14
  -4  -5   2   57.00    1.96
   4  -5  -2   57.22    2.29
   4   5  -2   58.81    1.96
  -4   5   2   55.12    2.58
   4   5  -2   57.45    2.01
  -4   5   2   55.70    1.95
  -4   5   2   56.34    2.07
   4   5  -2   59.01    2.45
  -4   5   2   58.67    2.18
   4   5  -2   57.33    2.57
  -4   5   2   57.67    2.00
   4   5  -2   59.00    2.33
   3  -5  -2    1.94    0.15
   3  -5  -2    1.81    0.15
  -3  -5   2    2.78    0.24
   3  -5  -2    2.73    0.21
   3  -5  -2    2.56    0.19
  -3  -5   2    2.45    0.16
  -3  -5   2    2.27    0.15
  -3   5   2    2.42    0.20
   3   5  -2    2.51    0.18
   3   5  -2    2.51    0.15
   3   5  -2    2.00    0.20
  -3   5   2    2.11    0.15
   3   5  -2    2.55    0.21
  -3   5   2    1.91    0.14
  -3   5   2    2.16    0.18
  -3   5   2    1.95    0.15
   3   5  -2    2.68    0.16
  -2  -5   2  157.43    5.96
  -2  -5   2  160.05    5.60
  -2  -5   2  158.10    5.46
   2  -5  -2  183.34    6.83
   2  -5  -2  164.19    6.36
   2  -5  -2  161.86    5.60
  -2  -5   2  171.18    8.26
  -2  -5   2  170.27    5.97
   2   5  -2  161.47    6.46
  -2   5   2  160.99    5.46
   2   5  -2  156.57    5.60
  -2   5   2  160.72    5.79
   2   5  -2  155.20    7.18
  -2   5   2  166.55    6.06
  -2   5   2  161.14    7.19
   2   5  -2  169.13    6.61
  -2   5   2  172.08    6.47
  -2   5   2  168.59    6.60
  -1  -5   2   11.88    0.44
   1  -5  -2   11.99    0.45
  -1  -5   2   12.76    0.49
   1  -5  -2   11.62    0.48
  -1  -5   2   12.05    0.47
   1  -5  -2   13.03    0.52
   1  -5  -2   14.19    0.67
   1  -5  -2   13.81    0.55
  -1  -5   2   12.84    0.68
  -1  -5   2   12.00    0.45
  -1  -5   2   12.10    0.55
  -1   5   2   12.83    0.58
  -1   5   2   12.23    0.53
  -1   5   2   12.71    0.53
  -1   5   2   12.16    0.44
   1   5  -2   11.68    0.45
   1   5  -2   11.57    0.58
   1   5  -2   12.13    0.53
   1   5  -2   11.93    0.44
  -1   5   2   12.19    0.47
  -1   5   2   12.15    0.50
   1   5  -2   12.64    0.54
   0  -5   2    0.04    0.04
   0  -5  -2    0.20    0.06
   0  -5  -2    0.09    0.05
   0  -5   2    0.08    0.05
   0  -5   2    0.08    0.07
   0  -5  -2    0.12    0.05
   0  -5   2    0.00    0.06
   0  -5  -2    0.10    0.07
   0  -5   2    0.03    0.04
   0  -5  -2    0.06    0.04
   0   5   2    0.14    0.06
   0   5   2    0.07    0.06
   0   5   2    0.14    0.04
   0   5  -2    0.11    0.05
   0   5  -2    0.07    0.04
   0   5  -2    0.05    0.06
   0   5   2    0.10    0.05
   0   5  -2    0.07    0.06
   1  -5   2   11.87    0.45
   1  -5   2   12.09    0.66
   1  -5   2   12.48    0.56
   1  -5   2   11.80    0.43
  -1  -5  -2   11.99    0.44
  -1  -5  -2   12.11    0.48
  -1  -5  -2   12.77    0.67
   1  -5   2   11.35    0.47
  -1  -5  -2   12.31    0.43
  -1   5  -2   11.86    0.45
  -1   5  -2   11.43    0.58
   1   5   2   11.80    0.44
   1   5   2   12.71    0.48
   1   5   2   12.14    0.53
   1   5   2   12.85    0.52
   1   5   2   12.92    0.51
  -1   5  -2   11.77    0.53
  -1   5  -2   12.45    0.44
  -1   5  -2   13.34    0.48
   1   5   2   11.37    0.43
  -2  -5  -2  154.62    5.74
   2  -5   2  164.26    6.59
  -2  -5  -2  164.87    5.26
  -2  -5  -2  154.05    5.82
   2  -5   2  159.59    5.26
  -2  -5  -2  153.45    5.40
  -2  -5  -2  164.15    7.95
   2  -5   2  153.94    5.40
  -2   5  -2  160.70    5.26
   2   5   2  156.62    5.40
  -2   5  -2  152.25    5.39
   2   5   2  159.99    6.21
   2   5   2  155.95    6.37
  -2   5  -2  157.95    6.93
  -2   5  -2  169.44    5.83
  -2   5  -2  154.35    6.36
   2   5   2  154.25    5.78
   3  -5   2    2.09    0.23
   3  -5   2    1.89    0.16
  -3  -5  -2    2.06    0.17
   3  -5   2    1.82    0.16
  -3  -5  -2    2.10    0.15
  -3  -5  -2    1.71    0.25
  -3  -5  -2    1.81    0.16
   3  -5   2    2.04    0.16
  -3  -5  -2    2.25    0.15
   3   5   2    1.68    0.21
  -3   5  -2    2.46    0.17
   3   5   2    2.20    0.16
  -3   5  -2    1.95    0.15
  -3   5  -2    1.79    0.15
  -3   5  -2    2.36    0.16
   3   5   2    2.17    0.15
  -3   5  -2    2.36    0.21
   4  -5   2   55.46    2.40
  -4  -5  -2   53.87    1.96
   4  -5   2   54.18    2.24
   4  -5   2   54.59    1.96
   4  -5   2   57.45    1.91
  -4  -5  -2   54.82    2.09
  -4  -5  -2   59.96    2.89
  -4  -5  -2   58.00    1.91
  -4  -5  -2   57.31    2.11
   4  -5   2   59.09    2.23
  -4   5  -2   57.57    2.12
   4   5   2   54.04    2.27
   4   5   2   55.07    1.91
  -4   5  -2   55.11    1.96
  -4   5  -2   57.24    1.91
   4   5   2   56.20    1.96
  -4   5  -2   56.00    2.29
  -4   5  -2   58.50    2.52
   4   5   2   55.43    2.30
   5  -5   2    1.35    0.18
   5  -5   2    1.42    0.18
  -5  -5  -2    1.43    0.14
   5  -5   2    1.47    0.18
   5  -5   2    1.21    0.14
   5  -5   2    1.24    0.13
  -5  -5  -2    1.82    0.24
  -5  -5  -2    1.31    0.13
  -5  -5  -2    1.71    0.16
  -5  -5  -2    1.46    0.17
   5   5   2    1.62    0.17
   5   5   2    1.80    0.22
   5   5   2    1.55    0.17
  -5   5  -2    1.46    0.15
  -5   5  -2    1.54    0.17
  -5   5  -2    1.50    0.14
   5   5   2    1.47    0.17
  -5   5  -2    1.40    0.13
  -5   5  -2    1.59    0.20
  -5   5  -2    1.19    0.13
  -6  -5  -2    0.45    0.11
   6  -5   2    0.30    0.12
   6  -5   2    0.28    0.11
  -6  -5  -2    0.24    0.10
   6  -5   2    0.21    0.11
   6  -5   2    0.36    0.12
  -6  -5  -2    0.34    0.12
   6  -5   2    0.34    0.15
  -6  -5  -2    0.29    0.14
  -6  -5  -2    0.32    0.11
  -6   5  -2    0.27    0.09
   6   5   2    0.38    0.14
  -6   5  -2    0.33    0.10
  -6   5  -2    0.40    0.11
  -6   5  -2    0.27    0.11
   6   5   2    0.27    0.11
   6   5   2    0.28    0.11
  -6   5  -2    0.35    0.12
   6   5   2    0.30    0.11
  -7  -5  -2    0.22    0.12
   7  -5   2    0.16    0.14
  -7  -5  -2    0.36    0.13
   7  -5   2    0.19    0.13
  -7  -5  -2   -0.13    0.15
  -7  -5  -2    0.22    0.13
   7  -5   2    0.31    0.13
  -7  -5  -2    0.25    0.12
   7  -5   2    0.31    0.14
   7  -5   2    0.18    0.18
   7   5   2    0.08    0.15
  -7   5  -2    0.28    0.13
  -7   5  -2    0.22    0.13
   7   5   2    0.30    0.12
  -7   5  -2    0.35    0.12
  -7   5  -2    0.38    0.11
   7   5   2    0.43    0.13
  -7   5  -2    0.32    0.14
   7   5   2    0.05    0.14
   8  -5   2    1.47    0.20
   8  -5   2    1.42    0.20
  -8  -5  -2    1.45    0.18
   8  -5   2    1.39    0.19
  -8  -5  -2    2.48    0.30
  -8  -5  -2    2.48    0.26
  -8  -5  -2    2.59    0.27
   8  -5   2    1.46    0.25
   8  -5   2    1.37    0.22
  -8   5  -2    2.41    0.27
  -8   5  -2    1.41    0.19
   8   5   2    1.21    0.23
  -8   5  -2    2.32    0.27
  -9  -5  -2    1.04    0.18
   9  -5   2    0.73    0.25
  -9  -5  -2    0.98    0.21
  -9  -5  -2    1.02    0.19
   9  -5   2    1.02    0.21
   9  -5   2    1.20    0.20
   9   5   2    1.12    0.20
   9   5   2    0.81    0.23
  -9   5  -2    1.16    0.19
  -9   5  -2    0.83    0.20
  -9   5  -2    1.31    0.20
   9   5   2    1.06    0.21
  10  -5   2    1.83    0.32
 -10  -5  -2    1.62    0.22
 -10  -5  -2    1.61    0.23
 -10  -5  -2    1.90    0.25
  10  -5   2    1.94    0.25
  10   5   2    1.57    0.24
  10   5   2    1.78    0.29
 -10   5  -2    1.34    0.24
 -11  -5  -2    0.03    0.17
 -11  -5  -2    0.09    0.19
  11  -5   2   -0.14    0.27
 -11   5  -2   -0.14    0.19
  11   5   2    0.53    0.25
 -11  -6   2   -0.24    0.16
 -11  -6   2   -0.12    0.18
  11  -6  -2   -0.48    0.23
  11   6  -2   -0.18    0.24
 -11   6   2    0.01    0.17
 -11   6   2   -0.09    0.16
 -10  -6   2    1.74    0.24
 -10  -6   2    2.02    0.27
  10  -6  -2    1.08    0.32
  10  -6  -2    1.88    0.29
 -10  -6   2    2.18    0.26
  10   6  -2    1.85    0.30
 -10   6   2    1.82    0.25
 -10   6   2    2.19    0.24
  10   6  -2    1.93    0.24
  10   6  -2    1.84    0.30
   9  -6  -2    0.19    0.16
  -9  -6   2   -0.21    0.16
   9  -6  -2    0.16    0.24
  -9  -6   2    0.24    0.15
  -9  -6   2    0.10    0.16
   9  -6  -2    0.20    0.19
  -9   6   2    0.20    0.14
   9   6  -2    0.13    0.16
   9   6  -2    0.09    0.18
  -9   6   2    0.06    0.16
   9   6  -2   -0.07    0.22
  -8  -6   2   13.91    0.68
  -8  -6   2   14.90    0.65
   8  -6  -2   14.53    0.62
   8  -6  -2   12.97    0.77
  -8  -6   2   14.05    0.60
   8  -6  -2   14.53    0.72
  -8   6   2   13.61    0.67
   8   6  -2   13.74    0.62
  -8   6   2   13.94    0.59
   8   6  -2   15.00    0.70
   8   6  -2   15.42    0.80
   8   6  -2   13.80    0.74
   8   6  -2   14.27    0.76
   7  -6  -2    5.12    0.32
  -7  -6   2    4.94    0.36
  -7  -6   2    5.34    0.31
   7  -6  -2    4.74    0.41
  -7  -6   2    5.28    0.30
   7  -6  -2    5.17    0.37
   7   6  -2    4.98    0.31
  -7   6   2    5.52    0.32
   7   6  -2    5.92    0.40
  -7   6   2    4.67    0.34
  -7   6   2    5.34    0.30
   7   6  -2    5.45    0.37
   7   6  -2    5.37    0.40
  -6  -6   2   10.55    0.63
   6  -6  -2   10.01    0.45
  -6  -6   2   10.67    0.49
   6  -6  -2   10.32    0.52
  -6  -6   2   10.27    0.44
   6  -6  -2   10.16    0.57
  -6  -6   2   10.35    0.45
   6   6  -2   10.67    0.45
  -6   6   2   10.78    0.50
  -6   6   2   10.19    0.43
  -6   6   2   10.58    0.45
   6   6  -2   10.68    0.43
   6   6  -2   10.47    0.56
   6   6  -2   10.31    0.54
  -6   6   2   10.26    0.44
   6   6  -2   10.93    0.58
  -5  -6   2   -0.03    0.08
   5  -6  -2   -0.15    0.07
  -5  -6   2   -0.04    0.07
   5  -6  -2   -0.04    0.10
   5  -6  -2    0.02    0.12
  -5  -6   2    0.02    0.08
  -5  -6   2    0.01    0.09
  -5   6   2    0.04    0.08
   5   6  -2   -0.04    0.07
   5   6  -2    0.04    0.10
  -5   6   2   -0.15    0.07
  -5   6   2   -0.14    0.07
   5   6  -2   -0.11    0.08
   5   6  -2   -0.22    0.10
   5   6  -2    0.02    0.12
  -5   6   2   -0.10    0.07
  -5   6   2    0.01    0.09
  -4  -6   2    4.46    0.23
  -4  -6   2    4.01    0.25
   4  -6  -2    4.68    0.28
   4  -6  -2    5.09    0.31
  -4  -6   2    5.13    0.34
   4  -6  -2    4.46    0.23
  -4  -6   2    4.53    0.23
   4  -6  -2    4.58    0.22
  -4   6   2    4.16    0.23
   4   6  -2    4.50    0.23
  -4   6   2    4.31    0.30
   4   6  -2    4.96    0.30
   4   6  -2    4.60    0.24
   4   6  -2    5.09    0.29
   4   6  -2    5.27    0.31
  -4   6   2    4.65    0.22
  -4   6   2    4.65    0.27
  -4   6   2    4.58    0.22
   4   6  -2    4.91    0.26
   3  -6  -2   69.78    2.69
  -3  -6   2   60.28    2.33
  -3  -6   2   67.31    3.24
   3  -6  -2   62.74    2.13
  -3  -6   2   61.76    2.14
   3  -6  -2   62.08    2.19
   3  -6  -2   61.70    2.50
  -3  -6   2   63.81    2.19
   3   6  -2   62.81    2.54
  -3   6   2   62.51    2.14
   3   6  -2   64.03    2.14
   3   6  -2   62.34    2.81
  -3   6   2   63.93    2.38
  -3   6   2   61.78    2.26
  -3   6   2   61.67    2.82
  -3   6   2   63.41    2.19
   3   6  -2   62.99    2.19
  -3   6   2   68.55    2.55
   3   6  -2   61.94    2.58
   2  -6  -2   66.31    2.33
  -2  -6   2   66.10    2.34
   2  -6  -2   75.07    2.85
  -2  -6   2   64.20    2.48
  -2  -6   2   72.15    2.49
  -2  -6   2   71.75    3.46
   2  -6  -2   67.64    2.27
  -2  -6   2   64.39    2.28
   2  -6  -2   67.25    2.66
  -2   6   2   69.85    2.75
  -2   6   2   66.20    2.27
   2   6  -2   65.10    2.33
   2   6  -2   66.61    2.70
   2   6  -2   67.72    2.28
  -2   6   2   65.48    2.33
   2   6  -2   69.55    2.76
  -2   6   2   66.78    2.41
   2   6  -2   65.44    3.00
  -2   6   2   72.20    2.71
  -2   6   2   68.49    2.54
  -2   6   2   66.96    3.00
  -1  -6   2    2.71    0.15
  -1  -6   2    3.01    0.24
   1  -6  -2    3.55    0.24
  -1  -6   2    3.16    0.17
   1  -6  -2    2.98    0.15
  -1  -6   2    3.05    0.19
  -1  -6   2    2.75    0.16
   1  -6  -2    3.33    0.19
   1  -6  -2    3.60    0.19
   1  -6  -2    2.74    0.17
  -1   6   2    3.21    0.20
  -1   6   2    3.19    0.18
  -1   6   2    3.02    0.15
  -1   6   2    3.10    0.18
   1   6  -2    2.67    0.16
  -1   6   2    3.01    0.17
   1   6  -2    3.08    0.19
   1   6  -2    2.96    0.15
  -1   6   2    3.17    0.19
   1   6  -2    3.00    0.19
   1   6  -2    2.80    0.20
   0  -6  -2   -0.03    0.05
   0  -6   2   -0.02    0.05
   0  -6  -2   -0.08    0.06
   0  -6   2    0.01    0.05
   0  -6  -2    0.01    0.05
   0  -6   2   -0.07    0.06
   0  -6  -2   -0.03    0.08
   0  -6   2    0.00    0.07
   0  -6  -2   -0.07    0.04
   0  -6   2    0.02    0.05
   0   6  -2    0.12    0.06
   0   6   2   -0.02    0.06
   0   6   2   -0.03    0.05
   0   6   2    0.04    0.05
   0   6  -2   -0.04    0.05
   0   6  -2    0.00    0.06
   0   6  -2   -0.14    0.06
   0   6   2    0.02    0.05
   0   6   2    0.03    0.06
  -1  -6  -2    2.93    0.17
  -1  -6  -2    2.63    0.15
  -1  -6  -2    3.00    0.15
   1  -6   2    2.87    0.16
   1  -6   2    2.80    0.15
   1  -6   2    3.02    0.15
   1  -6   2    2.82    0.20
   1  -6   2    3.20    0.23
  -1  -6  -2    3.43    0.25
   1   6   2    3.17    0.17
  -1   6  -2    3.08    0.16
   1   6   2    3.05    0.17
  -1   6  -2    2.80    0.15
  -1   6  -2    2.82    0.21
   1   6   2    2.55    0.14
   1   6   2    2.66    0.15
  -1   6  -2    2.95    0.18
   1   6   2    2.99    0.19
  -1   6  -2    2.90    0.15
  -2  -6  -2   73.34    2.74
   2  -6   2   76.83    3.15
   2  -6   2   72.34    2.57
  -2  -6  -2   78.73    3.80
   2  -6   2   73.64    2.51
  -2  -6  -2   73.21    2.57
  -2  -6  -2   74.46    2.77
  -2  -6  -2   76.08    2.51
  -2   6  -2   79.39    2.78
  -2   6  -2   71.21    3.03
  -2   6  -2   73.77    3.31
   2   6   2   72.38    2.50
   2   6   2   72.12    2.75
   2   6   2   77.75    2.96
   2   6   2   73.17    2.57
  -2   6  -2   76.98    2.51
   2   6   2   74.77    3.03
  -2   6  -2   73.93    2.57
  -3  -6  -2   62.55    2.40
  -3  -6  -2   66.85    2.20
  -3  -6  -2   66.83    2.43
   3  -6   2   67.43    2.20
   3  -6   2   63.90    2.25
   3  -6   2   63.65    2.58
  -3  -6  -2   69.23    3.33
  -3  -6  -2   62.04    2.25
   3  -6   2   65.45    2.76
  -3   6  -2   64.36    2.65
  -3   6  -2   63.18    2.25
  -3   6  -2   67.33    2.20
   3   6   2   63.45    2.20
   3   6   2   65.28    2.26
  -3   6  -2   68.02    2.44
   3   6   2   65.14    2.60
   3   6   2   65.06    2.65
   3   6   2   60.40    2.40
  -3   6  -2   66.77    2.90
  -4  -6  -2    4.09    0.22
   4  -6   2    4.00    0.30
  -4  -6  -2    4.15    0.22
   4  -6   2    3.70    0.23
   4  -6   2    3.64    0.22
  -4  -6  -2    3.66    0.34
  -4  -6  -2    4.00    0.23
   4  -6   2    4.01    0.22
  -4  -6  -2    3.88    0.22
  -4   6  -2    4.29    0.28
  -4   6  -2    4.23    0.21
   4   6   2    4.08    0.22
   4   6   2    3.53    0.28
   4   6   2    4.04    0.22
  -4   6  -2    4.03    0.23
  -4   6  -2    3.76    0.21
  -4   6  -2    4.05    0.23
   4   6   2    3.40    0.24
  -5  -6  -2   -0.02    0.11
   5  -6   2   -0.02    0.10
   5  -6   2   -0.10    0.08
   5  -6   2   -0.26    0.09
  -5  -6  -2    0.01    0.08
   5  -6   2    0.02    0.12
  -5  -6  -2   -0.10    0.08
  -5  -6  -2   -0.08    0.08
  -5  -6  -2   -0.09    0.09
   5   6   2   -0.03    0.09
   5   6   2    0.01    0.11
  -5   6  -2   -0.24    0.08
   5   6   2   -0.15    0.09
  -5   6  -2    0.03    0.07
  -5   6  -2    0.08    0.08
   5   6   2   -0.05    0.08
  -5   6  -2    0.00    0.10
   6  -6   2   11.03    0.52
   6  -6   2   10.41    0.51
   6  -6   2    9.83    0.59
  -6  -6  -2   10.93    0.45
  -6  -6  -2   10.70    0.47
  -6  -6  -2   10.66    0.67
  -6  -6  -2   11.19    0.48
   6  -6   2   10.72    0.46
  -6  -6  -2   10.51    0.49
   6  -6   2   10.08    0.47
   6   6   2    9.80    0.55
  -6   6  -2    9.91    0.49
  -6   6  -2   11.59    0.59
  -6   6  -2   10.52    0.45
  -6   6  -2   10.77    0.47
   6   6   2   10.36    0.46
   6   6   2   10.82    0.45
   7  -6   2    4.99    0.35
   7  -6   2    4.85    0.33
  -7  -6  -2    5.32    0.32
   7  -6   2    5.15    0.32
  -7  -6  -2    5.17    0.31
   7  -6   2    4.30    0.42
   7  -6   2    5.27    0.35
  -7  -6  -2    4.96    0.30
  -7  -6  -2    4.99    0.33
  -7  -6  -2    4.13    0.44
  -7   6  -2    5.15    0.32
  -7   6  -2    5.05    0.31
  -7   6  -2    5.05    0.38
   7   6   2    4.70    0.39
   7   6   2    5.03    0.31
   7   6   2    5.19    0.32
  -7   6  -2    4.36    0.33
  -8  -6  -2   14.22    0.62
   8  -6   2   12.29    0.76
   8  -6   2   12.50    0.67
  -8  -6  -2   13.91    0.65
  -8  -6  -2   14.11    0.62
  -8  -6  -2   14.45    0.60
   8  -6   2   13.69    0.60
   8  -6   2   13.63    0.61
  -8   6  -2   13.07    0.65
   8   6   2   13.49    0.60
   8   6   2   12.33    0.71
  -8   6  -2   14.14    0.76
  -8   6  -2   14.38    0.61
   8   6   2   13.43    0.61
  -8   6  -2   14.28    0.59
   9  -6   2    0.03    0.23
   9  -6   2    0.34    0.18
   9  -6   2    0.29    0.18
  -9  -6  -2    0.48    0.17
  -9  -6  -2    0.29    0.19
  -9  -6  -2    0.36    0.17
   9   6   2    0.39    0.18
  -9   6  -2    0.26    0.16
   9   6   2    0.51    0.17
  -9   6  -2    0.31    0.15
   9   6   2    0.25    0.20
  -9   6  -2    0.30    0.17
 -10  -6  -2    2.27    0.27
 -10  -6  -2    2.53    0.29
  10  -6   2    1.86    0.34
 -10  -6  -2    2.16    0.25
  10   6   2    2.06    0.26
 -10   6  -2    1.83    0.27
 -10   6  -2    2.31    0.26
  10   6   2    2.35    0.32
  11  -6   2   -0.29    0.25
 -11  -6  -2   -0.16    0.19
 -11  -6  -2    0.05    0.18
 -11  -6  -2   -0.26    0.19
 -11   6  -2   -0.43    0.19
  11   6   2    0.47    0.24
  11  -7  -2   -0.30    0.23
  11  -7  -2   -0.54    0.29
  11  -7  -2    0.02    0.19
 -11  -7   2    0.01    0.19
 -11  -7   2   -0.02    0.19
 -11   7   2    0.17    0.18
  11   7  -2    0.17    0.27
  11   7  -2   -0.02    0.20
 -10  -7   2   -0.04    0.16
  10  -7  -2    0.05    0.22
  10  -7  -2   -0.26    0.26
 -10  -7   2   -0.11    0.17
 -10  -7   2    0.06    0.18
  10   7  -2    0.00    0.23
  10   7  -2    0.24    0.20
  10   7  -2    0.12    0.18
 -10   7   2    0.12    0.17
 -10   7   2   -0.03    0.16
  -9  -7   2    0.04    0.14
   9  -7  -2    0.11    0.16
   9  -7  -2   -0.14    0.19
  -9  -7   2    0.03    0.17
   9  -7  -2   -0.49    0.22
  -9  -7   2   -0.15    0.16
   9   7  -2    0.02    0.16
   9   7  -2   -0.33    0.21
  -9   7   2   -0.17    0.15
   9   7  -2    0.08    0.15
   8  -7  -2    6.09    0.43
   8  -7  -2    6.31    0.37
  -8  -7   2    5.78    0.35
  -8  -7   2    6.40    0.40
  -8  -7   2    6.26    0.41
   8  -7  -2    4.99    0.48
   8   7  -2    5.43    0.36
  -8   7   2    6.24    0.34
   8   7  -2    5.57    0.42
   8   7  -2    5.99    0.49
   8   7  -2    6.11    0.41
  -8   7   2    5.23    0.40
   8   7  -2    6.91    0.48
   7  -7  -2    1.30    0.18
  -7  -7   2    1.46    0.17
   7  -7  -2    1.67    0.22
  -7  -7   2    1.52    0.17
  -7  -7   2    1.23    0.19
   7  -7  -2    1.67    0.26
   7   7  -2    1.62    0.22
   7   7  -2    1.36    0.16
   7   7  -2    1.61    0.24
   7   7  -2    1.56    0.20
  -7   7   2    1.38    0.19
  -7   7   2    1.29    0.16
   6  -7  -2    0.21    0.16
   6  -7  -2    0.27    0.12
  -6  -7   2    0.23    0.11
  -6  -7   2    0.19    0.13
  -6  -7   2    0.18    0.10
  -6  -7   2    0.21    0.10
   6  -7  -2    0.26    0.14
  -6   7   2    0.24    0.11
  -6   7   2    0.01    0.10
   6   7  -2    0.17    0.10
   6   7  -2    0.27    0.10
   6   7  -2    0.13    0.13
  -6   7   2   -0.04    0.10
   6   7  -2   -0.01    0.14
   6   7  -2    0.34    0.16
  -6   7   2    0.26    0.10
  -5  -7   2    1.50    0.16
   5  -7  -2    1.32    0.13
   5  -7  -2    1.59    0.21
  -5  -7   2    1.50    0.18
   5  -7  -2    1.37    0.13
  -5  -7   2    1.69    0.17
   5  -7  -2    1.67    0.20
  -5  -7   2    1.69    0.23
   5   7  -2    1.29    0.13
  -5   7   2    1.33    0.12
   5   7  -2    1.40    0.18
  -5   7   2    1.46    0.16
   5   7  -2    1.79    0.17
   5   7  -2    1.62    0.16
   5   7  -2    1.75    0.20
  -5   7   2    1.50    0.20
  -5   7   2    1.67    0.19
  -5   7   2    1.35    0.15
   5   7  -2    1.58    0.19
  -4  -7   2   45.31    2.26
  -4  -7   2   42.22    1.63
   4  -7  -2   46.04    1.88
   4  -7  -2   42.99    1.75
  -4  -7   2   42.55    1.49
  -4  -7   2   44.78    1.53
   4  -7  -2   42.24    1.49
   4  -7  -2   41.81    1.52
  -4   7   2   46.35    1.79
   4   7  -2   43.66    1.96
  -4   7   2   42.73    1.67
  -4   7   2   42.59    1.97
   4   7  -2   43.25    1.78
  -4   7   2   42.07    1.57
   4   7  -2   44.82    1.86
  -4   7   2   44.78    1.53
   4   7  -2   42.81    1.53
   4   7  -2   42.70    1.79
  -4   7   2   42.97    1.49
   4   7  -2   43.17    1.49
  -3  -7   2    0.25    0.07
   3  -7  -2    0.01    0.10
  -3  -7   2    0.16    0.07
  -3  -7   2    0.09    0.11
   3  -7  -2   -0.10    0.12
  -3  -7   2    0.20    0.07
   3  -7  -2    0.19    0.07
   3  -7  -2    0.20    0.07
   3   7  -2    0.25    0.07
  -3   7   2    0.16    0.07
  -3   7   2    0.25    0.08
   3   7  -2    0.22    0.07
   3   7  -2   -0.05    0.09
  -3   7   2    0.04    0.07
   3   7  -2    0.05    0.09
   3   7  -2    0.19    0.10
  -3   7   2    0.21    0.07
  -3   7   2    0.21    0.07
  -3   7   2    0.09    0.09
  -2  -7   2  110.16    3.87
  -2  -7   2  104.33    3.63
  -2  -7   2  103.19    3.86
   2  -7  -2  100.65    3.86
  -2  -7   2  109.22    5.37
  -2  -7   2  100.97    3.54
   2  -7  -2  116.72    4.43
   2  -7  -2  104.49    3.63
   2  -7  -2  105.84    3.54
   2  -7  -2  105.74    4.13
  -2   7   2  105.06    3.63
   2   7  -2  101.02    4.65
   2   7  -2  105.82    3.54
  -2   7   2  105.61    3.93
   2   7  -2  100.57    3.63
  -2   7   2  105.97    4.66
   2   7  -2  104.85    4.19
  -2   7   2  113.17    4.20
   2   7  -2  108.48    4.29
  -2   7   2  110.57    4.29
  -2   7   2  106.48    3.75
  -2   7   2  102.47    3.54
  -1  -7   2   28.14    1.02
  -1  -7   2   28.97    1.07
   1  -7  -2   32.89    1.51
   1  -7  -2   26.21    1.08
   1  -7  -2   29.34    0.99
  -1  -7   2   28.64    1.24
  -1  -7   2   29.17    1.08
   1  -7  -2   30.52    1.23
   1  -7  -2   31.87    1.16
   1  -7  -2   27.85    1.01
  -1  -7   2   28.22    0.99
  -1  -7   2   28.74    1.51
  -1   7   2   30.12    1.31
  -1   7   2   28.80    1.11
   1   7  -2   26.93    1.30
   1   7  -2   27.92    1.17
  -1   7   2   27.35    1.01
  -1   7   2   27.11    0.99
   1   7  -2   28.59    1.21
   1   7  -2   27.65    0.99
  -1   7   2   29.45    1.05
  -1   7   2   29.50    1.21
  -1   7   2   30.21    1.18
   1   7  -2   27.05    1.02
   0  -7   2    0.01    0.08
   0  -7  -2    0.00    0.06
   0  -7  -2    0.09    0.09
   0  -7  -2    0.05    0.05
   0  -7  -2    0.00    0.05
   0  -7   2    0.00    0.05
   0  -7   2   -0.05    0.07
   0  -7   2   -0.01    0.06
   0   7   2   -0.02    0.06
   0   7  -2   -0.02    0.05
   0   7  -2    0.02    0.06
   0   7   2    0.00    0.06
   0   7  -2   -0.08    0.08
   0   7   2    0.03    0.05
   0   7  -2    0.06    0.06
   0   7   2   -0.01    0.06
   0   7   2    0.00    0.05
   0   7  -2   -0.02    0.06
  -1  -7  -2   26.61    0.91
   1  -7   2   25.72    0.92
   1  -7   2   27.48    1.16
  -1  -7  -2   25.70    1.00
  -1  -7  -2   27.37    1.40
  -1  -7  -2   26.14    0.94
   1  -7   2   26.39    0.94
   1  -7   2   27.26    1.39
   1   7   2   28.10    1.08
   1   7   2   26.41    1.12
  -1   7  -2   25.91    1.11
  -1   7  -2   25.42    0.94
  -1   7  -2   26.49    0.92
   1   7   2   25.26    0.94
  -1   7  -2   28.03    1.01
   1   7   2   27.31    1.08
  -1   7  -2   26.50    1.22
   1   7   2   24.46    0.91
   2  -7   2   98.65    4.10
   2  -7   2   94.75    3.36
  -2  -7  -2  101.31    4.96
   2  -7   2   92.04    3.56
  -2  -7  -2   94.65    3.36
  -2  -7  -2   97.73    3.62
   2  -7   2  104.59    4.94
  -2  -7  -2  100.52    3.27
  -2  -7  -2   96.03    3.58
   2  -7   2   97.05    3.27
  -2   7  -2   92.79    3.35
   2   7   2   95.45    3.36
  -2   7  -2   94.29    3.96
  -2   7  -2  100.57    3.27
  -2   7  -2  106.86    3.63
   2   7   2  103.13    3.87
   2   7   2   98.48    3.59
   2   7   2   93.33    3.27
   2   7   2   97.60    3.96
  -2   7  -2   96.16    4.32
  -3  -7  -2   -0.06    0.07
   3  -7   2   -0.01    0.10
  -3  -7  -2    0.02    0.08
   3  -7   2    0.21    0.08
   3  -7   2    0.11    0.08
  -3  -7  -2    0.18    0.11
  -3  -7  -2    0.22    0.07
  -3  -7  -2   -0.01    0.08
  -3   7  -2    0.18    0.07
  -3   7  -2    0.21    0.07
  -3   7  -2   -0.11    0.08
  -3   7  -2    0.18    0.11
   3   7   2   -0.13    0.08
   3   7   2   -0.13    0.08
  -3   7  -2   -0.18    0.07
   3   7   2    0.22    0.09
   3   7   2    0.13    0.06
   3   7   2    0.19    0.08
  -4  -7  -2   46.13    1.68
  -4  -7  -2   43.07    1.67
   4  -7   2   47.48    1.53
   4  -7   2   43.16    1.56
  -4  -7  -2   45.22    2.31
   4  -7   2   41.47    1.92
  -4  -7  -2   45.65    1.53
  -4  -7  -2   43.57    1.57
   4  -7   2   43.53    1.78
   4   7   2   45.15    1.57
  -4   7  -2   46.55    1.53
  -4   7  -2   45.93    2.02
   4   7   2   41.40    1.65
   4   7   2   43.65    1.81
   4   7   2   44.91    1.53
  -4   7  -2   44.83    1.69
   4   7   2   43.72    1.83
  -4   7  -2   43.70    1.83
  -4   7  -2   44.05    1.56
   5  -7   2    1.24    0.14
   5  -7   2    1.21    0.14
   5  -7   2    1.26    0.19
  -5  -7  -2    1.51    0.16
  -5  -7  -2    1.12    0.14
   5  -7   2    1.29    0.16
   5  -7   2    1.50    0.17
  -5  -7  -2    1.16    0.19
  -5  -7  -2    1.30    0.13
  -5  -7  -2    1.14    0.13
  -5   7  -2    1.41    0.18
   5   7   2    1.23    0.14
  -5   7  -2    1.27    0.15
   5   7   2    1.37    0.18
  -5   7  -2    1.24    0.13
  -5   7  -2    1.17    0.17
  -5   7  -2    1.02    0.12
   5   7   2    1.41    0.18
   5   7   2    1.14    0.13
  -6  -7  -2    0.18    0.10
  -6  -7  -2    0.14    0.16
  -6  -7  -2    0.08    0.11
   6  -7   2   -0.15    0.12
  -6  -7  -2   -0.01    0.11
   6  -7   2   -0.22    0.12
   6  -7   2    0.40    0.16
   6  -7   2    0.29    0.14
  -6  -7  -2    0.11    0.10
   6  -7   2    0.22    0.12
  -6   7  -2    0.28    0.11
   6   7   2    0.09    0.14
  -6   7  -2   -0.11    0.11
   6   7   2    0.24    0.11
  -6   7  -2    0.25    0.13
  -6   7  -2   -0.18    0.11
   6   7   2    0.28    0.11
   6   7   2    0.00    0.10
  -7  -7  -2    1.27    0.17
  -7  -7  -2    1.33    0.17
   7  -7   2    1.15    0.17
   7  -7   2    1.18    0.20
  -7  -7  -2    1.44    0.17
   7  -7   2    0.98    0.16
  -7  -7  -2    0.97    0.21
   7  -7   2    1.04    0.23
  -7  -7  -2    1.41    0.17
  -7   7  -2    1.15    0.18
   7   7   2    1.28    0.17
  -7   7  -2    1.12    0.20
   7   7   2    1.00    0.21
   7   7   2    1.43    0.18
  -7   7  -2    1.29    0.17
  -7   7  -2    1.15    0.16
  -8  -7  -2    7.97    0.43
   8  -7   2    6.60    0.47
   8  -7   2    7.42    0.42
   8  -7   2    6.91    0.55
  -8  -7  -2    8.00    0.46
   8  -7   2    7.42    0.41
  -8  -7  -2    7.31    0.41
  -8   7  -2    6.86    0.49
   8   7   2    6.60    0.50
  -8   7  -2    7.02    0.42
   8   7   2    7.62    0.42
  -8   7  -2    6.41    0.43
   8   7   2    7.69    0.41
  -8   7  -2    8.19    0.41
  -9  -7  -2   -0.04    0.15
   9  -7   2    0.11    0.17
  -9  -7  -2   -0.11    0.17
  -9  -7  -2   -0.03    0.16
   9  -7   2   -0.31    0.22
   9   7   2   -0.03    0.17
   9   7   2    0.12    0.17
   9   7   2   -0.04    0.18
  -9   7  -2    0.02    0.16
  -9   7  -2   -0.08    0.17
  -9   7  -2    0.09    0.15
 -10  -7  -2    0.21    0.19
 -10  -7  -2    0.23    0.20
 -10  -7  -2   -0.06    0.17
  10  -7   2    0.09    0.24
  10   7   2    0.28    0.19
 -10   7  -2    0.27    0.17
 -10   7  -2    0.13    0.19
  10   7   2    0.41    0.22
 -11  -7  -2   -0.01    0.19
  11  -7   2    0.28    0.28
 -11   7  -2    0.05    0.21
  11   7   2    0.48    0.23
  11   7   2    0.22    0.21
  11  -8  -2    1.06    0.32
 -11  -8   2    1.16    0.26
 -11  -8   2    1.06    0.23
 -11  -8   2    1.32    0.25
  11  -8  -2    0.83    0.38
  11   8  -2    1.33    0.25
 -11   8   2    1.07    0.27
  11   8  -2    0.95    0.30
 -11   8   2    1.45    0.25
 -10  -8   2    0.94    0.22
  10  -8  -2    0.62    0.25
  10  -8  -2    0.39    0.31
 -10  -8   2    0.88    0.20
 -10  -8   2    0.90    0.21
 -10   8   2    0.86    0.21
  10   8  -2    1.10    0.21
 -10   8   2    0.89    0.20
  10   8  -2    1.16    0.29
   9  -8  -2    0.01    0.26
   9  -8  -2    0.57    0.24
  -9  -8   2    0.25    0.18
  -9  -8   2    0.39    0.18
  -9  -8   2    0.48    0.17
   9  -8  -2    0.50    0.18
   9   8  -2    0.47    0.19
   9   8  -2    0.59    0.18
  -9   8   2    0.28    0.18
   9   8  -2    0.30    0.23
  -9   8   2    0.43    0.15
   8  -8  -2   19.12    1.02
  -8  -8   2   20.56    0.88
  -8  -8   2   19.77    0.80
   8  -8  -2   20.82    0.94
   8  -8  -2   20.65    0.81
   8   8  -2   18.67    0.80
  -8   8   2   20.62    0.78
   8   8  -2   19.59    0.98
   8   8  -2   19.28    0.97
  -8   8   2   19.72    0.89
  -7  -8   2    2.78    0.25
   7  -8  -2    3.07    0.32
   7  -8  -2    2.72    0.35
  -7  -8   2    3.17    0.25
   7  -8  -2    2.16    0.22
  -7  -8   2    2.25    0.28
  -7   8   2    2.62    0.28
   7   8  -2    2.09    0.33
   7   8  -2    3.02    0.34
   7   8  -2    2.89    0.25
   7   8  -2    2.69    0.29
  -7   8   2    2.15    0.24
  -6  -8   2    0.08    0.10
   6  -8  -2    0.21    0.17
   6  -8  -2   -0.02    0.11
  -6  -8   2    0.18    0.14
   6  -8  -2    0.19    0.15
  -6  -8   2    0.01    0.12
  -6  -8   2    0.08    0.11
  -6   8   2    0.04    0.10
  -6   8   2    0.17    0.11
   6   8  -2    0.07    0.14
  -6   8   2    0.13    0.13
   6   8  -2    0.05    0.11
  -6   8   2    0.19    0.10
   6   8  -2    0.20    0.17
   6   8  -2    0.10    0.10
   6   8  -2    0.12    0.12
  -6   8   2    0.15    0.10
   5  -8  -2    1.91    0.19
   5  -8  -2    2.00    0.19
  -5  -8   2    1.96    0.18
   5  -8  -2    2.15    0.28
  -5  -8   2    2.10    0.27
   5  -8  -2    1.83    0.23
  -5  -8   2    2.22    0.19
  -5  -8   2    1.72    0.20
  -5   8   2    2.30    0.18
  -5   8   2    2.49    0.25
  -5   8   2    2.18    0.19
   5   8  -2    2.28    0.19
  -5   8   2    2.06    0.21
   5   8  -2    2.26    0.20
   5   8  -2    2.31    0.27
   5   8  -2    2.03    0.24
   5   8  -2    2.06    0.18
   5   8  -2    2.14    0.22
  -5   8   2    2.05    0.24
  -5   8   2    1.96    0.18
  -4  -8   2   11.20    0.45
   4  -8  -2   10.80    0.42
  -4  -8   2   11.09    0.66
   4  -8  -2   10.67    0.52
   4  -8  -2   11.64    0.56
   4  -8  -2   10.78    0.44
  -4  -8   2   10.52    0.43
  -4  -8   2   10.72    0.47
  -4   8   2   10.32    0.44
   4   8  -2   10.77    0.54
   4   8  -2   11.20    0.56
   4   8  -2   10.79    0.51
   4   8  -2   10.69    0.43
  -4   8   2   11.33    0.44
  -4   8   2   10.71    0.49
  -4   8   2   10.85    0.43
  -4   8   2   11.44    0.53
  -4   8   2   10.31    0.57
   4   8  -2   10.46    0.44
   3  -8  -2    7.03    0.37
   3  -8  -2    6.08    0.28
  -3  -8   2    6.28    0.43
   3  -8  -2    6.23    0.34
  -3  -8   2    6.05    0.28
  -3  -8   2    6.08    0.28
   3  -8  -2    6.30    0.27
  -3  -8   2    6.07    0.29
   3   8  -2    5.91    0.28
  -3   8   2    6.34    0.27
  -3   8   2    6.15    0.28
   3   8  -2    6.01    0.36
   3   8  -2    6.40    0.35
  -3   8   2    5.97    0.32
  -3   8   2    6.24    0.32
  -3   8   2    5.90    0.36
  -3   8   2    6.12    0.27
   3   8  -2    6.29    0.34
  -3   8   2    6.82    0.34
   2  -8  -2   42.80    1.68
  -2  -8   2   41.36    1.48
   2  -8  -2   42.31    1.43
  -2  -8   2   42.95    2.19
   2  -8  -2   45.77    2.17
   2  -8  -2   41.10    1.47
  -2  -8   2   40.28    1.44
   2  -8  -2   45.92    1.80
   2  -8  -2   39.30    1.57
  -2  -8   2   41.78    1.56
   2   8  -2   38.85    1.47
  -2   8   2   43.06    1.61
  -2   8   2   42.17    1.90
   2   8  -2   41.50    1.44
  -2   8   2   45.14    1.71
   2   8  -2   40.96    1.71
  -2   8   2   41.04    1.47
   2   8  -2   40.69    1.89
  -2   8   2   43.17    1.74
  -2   8   2   41.68    1.52
   2   8  -2   43.90    1.75
  -2   8   2   40.90    1.43
   1  -8  -2    6.68    0.34
  -1  -8   2    7.48    0.33
   1  -8  -2    7.76    0.32
  -1  -8   2    8.19    0.49
   1  -8  -2    8.12    0.39
  -1  -8   2    8.03    0.39
  -1  -8   2    7.27    0.32
   1  -8  -2    8.07    0.31
  -1  -8   2    8.28    0.34
   1  -8  -2    8.88    0.39
   1  -8  -2    9.16    0.49
  -1   8   2    8.32    0.41
   1   8  -2    7.24    0.41
   1   8  -2    8.11    0.38
   1   8  -2    6.90    0.32
  -1   8   2    8.08    0.37
   1   8  -2    8.29    0.40
   1   8  -2    7.22    0.31
  -1   8   2    7.65    0.36
  -1   8   2    7.36    0.31
  -1   8   2    7.20    0.32
  -1   8   2    7.73    0.39
   0  -8  -2    4.24    0.31
   0  -8   2    3.49    0.28
   0  -8  -2    3.18    0.20
   0  -8  -2    3.32    0.18
   0  -8   2    3.14    0.18
   0  -8   2    3.40    0.23
   0  -8  -2    3.59    0.18
   0  -8   2    3.32    0.19
   0   8   2    3.79    0.23
   0   8  -2    3.04    0.19
   0   8  -2    3.51    0.23
   0   8  -2    3.32    0.21
   0   8   2    3.46    0.23
   0   8   2    3.35    0.18
   0   8  -2    3.17    0.25
   0   8   2    3.38    0.18
   0   8  -2    3.44    0.18
   0   8   2    3.51    0.21
  -1  -8  -2    8.93    0.36
   1  -8   2    9.43    0.54
   1  -8   2    8.91    0.37
  -1  -8  -2    9.78    0.56
  -1  -8  -2    8.35    0.36
   1  -8   2    8.97    0.36
   1  -8   2    8.92    0.45
  -1  -8  -2    8.92    0.39
  -1   8  -2    9.58    0.36
   1   8   2    8.19    0.35
   1   8   2    8.60    0.43
  -1   8  -2    9.42    0.38
  -1   8  -2    8.45    0.36
  -1   8  -2    9.00    0.40
   1   8   2    8.33    0.36
  -1   8  -2    9.04    0.49
  -1   8  -2    8.85    0.43
   1   8   2    9.17    0.41
   1   8   2   10.34    0.45
  -2  -8  -2   46.23    1.74
   2  -8   2   45.13    1.62
  -2  -8  -2   45.03    1.73
   2  -8   2   45.37    1.58
  -2  -8  -2   47.39    2.40
  -2  -8  -2   46.69    1.58
   2  -8   2   47.23    1.99
  -2  -8  -2   45.21    1.62
   2  -8   2   48.76    2.38
  -2   8  -2   44.31    1.62
   2   8   2   49.13    1.87
   2   8   2   44.34    1.58
  -2   8  -2   47.52    1.58
   2   8   2   45.61    1.62
  -2   8  -2   44.78    1.91
  -2   8  -2   46.17    2.09
  -2   8  -2   50.52    1.75
   2   8   2   45.50    1.73
   2   8   2   45.32    1.92
  -3  -8  -2    6.60    0.44
  -3  -8  -2    5.99    0.30
   3  -8   2    5.76    0.36
  -3  -8  -2    5.81    0.28
  -3  -8  -2    5.79    0.28
   3  -8   2    6.10    0.28
  -3  -8  -2    6.06    0.27
   3  -8   2    5.55    0.28
  -3   8  -2    5.97    0.32
  -3   8  -2    6.18    0.27
  -3   8  -2    6.10    0.37
   3   8   2    6.15    0.33
   3   8   2    5.77    0.28
   3   8   2    5.78    0.27
  -3   8  -2    6.21    0.30
  -3   8  -2    6.11    0.28
   3   8   2    6.30    0.33
   4  -8   2    8.28    0.49
  -4  -8  -2    8.97    0.59
   4  -8   2    9.46    0.39
  -4  -8  -2    8.52    0.39
   4  -8   2    9.07    0.42
  -4  -8  -2    8.96    0.42
   4  -8   2   10.36    0.39
  -4  -8  -2    9.44    0.40
  -4  -8  -2    9.14    0.39
   4   8   2    9.43    0.45
  -4   8  -2    9.45    0.43
   4   8   2    9.13    0.47
  -4   8  -2    9.40    0.39
  -4   8  -2    9.18    0.44
  -4   8  -2    9.75    0.38
   4   8   2    9.01    0.39
   4   8   2    8.29    0.38
  -4   8  -2    9.33    0.51
   4   8   2    9.07    0.40
  -5  -8  -2    1.88    0.20
   5  -8   2    2.00    0.21
   5  -8   2    2.00    0.28
  -5  -8  -2    1.63    0.20
  -5  -8  -2    1.97    0.18
  -5  -8  -2    2.26    0.20
   5  -8   2    2.04    0.21
   5  -8   2    2.01    0.20
  -5  -8  -2    2.06    0.30
   5   8   2    2.00    0.20
  -5   8  -2    2.15    0.20
   5   8   2    2.03    0.21
  -5   8  -2    2.23    0.25
  -5   8  -2    1.99    0.19
   5   8   2    1.89    0.20
   5   8   2    1.93    0.26
  -5   8  -2    1.94    0.19
  -5   8  -2    2.09    0.21
   6  -8   2    0.20    0.14
  -6  -8  -2    0.15    0.11
  -6  -8  -2   -0.02    0.16
   6  -8   2    0.19    0.12
  -6  -8  -2    0.29    0.11
  -6  -8  -2    0.13    0.10
  -6  -8  -2    0.00    0.11
   6  -8   2    0.18    0.17
   6  -8   2    0.09    0.12
   6   8   2    0.11    0.12
  -6   8  -2    0.21    0.14
   6   8   2   -0.02    0.11
  -6   8  -2    0.31    0.12
   6   8   2    0.12    0.15
   6   8   2   -0.08    0.11
  -6   8  -2    0.05    0.11
  -6   8  -2    0.06    0.11
   7  -8   2    2.02    0.23
   7  -8   2    2.40    0.30
  -7  -8  -2    3.08    0.27
  -7  -8  -2    2.89    0.26
   7  -8   2    2.59    0.31
  -7  -8  -2    2.02    0.36
   7  -8   2    2.19    0.23
  -7  -8  -2    2.74    0.28
   7   8   2    3.30    0.26
   7   8   2    2.55    0.29
  -7   8  -2    2.50    0.27
  -7   8  -2    2.90    0.31
  -7   8  -2    2.75    0.23
  -7   8  -2    2.27    0.26
   7   8   2    3.25    0.27
   8  -8   2   19.44    1.05
  -8  -8  -2   20.23    0.90
  -8  -8  -2   20.92    0.83
  -8  -8  -2   22.08    0.86
   8  -8   2   20.46    0.95
   8  -8   2   21.72    0.86
   8  -8   2   21.46    0.84
   8   8   2   20.46    0.83
  -8   8  -2   18.27    0.90
  -8   8  -2   22.36    0.85
   8   8   2   18.74    0.98
   8   8   2   20.47    0.85
  -8   8  -2   22.15    0.83
  -8   8  -2   20.53    1.06
   9  -8   2    0.57    0.25
  -9  -8  -2    0.55    0.19
  -9  -8  -2    0.80    0.20
  -9  -8  -2    0.52    0.20
   9  -8   2    0.63    0.20
  -9   8  -2    0.32    0.20
  -9   8  -2    0.65    0.17
   9   8   2    0.63    0.23
  -9   8  -2    0.91    0.19
   9   8   2    0.55    0.20
   9   8   2    0.95    0.20
 -10  -8  -2    1.09    0.24
  10  -8   2    0.60    0.22
 -10  -8  -2    1.05    0.22
  10  -8   2    1.02    0.29
 -10  -8  -2    1.00    0.23
 -10   8  -2    0.88    0.21
  10   8   2    1.11    0.26
 -10   8  -2    0.92    0.23
  10   8   2    0.57    0.20
  11  -8   2    0.80    0.31
 -11  -8  -2    1.18    0.24
 -11  -8  -2    1.07    0.25
 -11  -8  -2    1.07    0.26
  11   8   2    1.22    0.29
 -11   8  -2    1.11    0.26
 -11  -9   2    0.12    0.20
 -11  -9   2    0.02    0.19
  11  -9  -2   -0.10    0.19
  11  -9  -2   -0.28    0.25
 -11  -9   2    0.50    0.21
  11  -9  -2   -0.52    0.29
  11   9  -2    0.21    0.27
 -11   9   2    0.15    0.19
 -11   9   2    0.38    0.24
 -10  -9   2    3.37    0.39
  10  -9  -2    3.53    0.45
  10  -9  -2    3.31    0.46
 -10  -9   2    3.80    0.38
 -10  -9   2    3.45    0.35
  10   9  -2    2.97    0.34
 -10   9   2    3.81    0.38
 -10   9   2    3.29    0.42
  10   9  -2    3.57    0.41
 -10   9   2    3.58    0.35
   9  -9  -2    0.47    0.23
  -9  -9   2    0.64    0.17
  -9  -9   2    0.65    0.19
   9  -9  -2    0.38    0.17
  -9  -9   2    0.74    0.20
   9  -9  -2   -0.14    0.26
   9   9  -2    0.29    0.25
   9   9  -2    0.60    0.17
  -9   9   2    0.63    0.18
  -9   9   2    0.47    0.22
   8  -9  -2    1.23    0.18
   8  -9  -2    1.09    0.27
  -8  -9   2    0.93    0.18
   8  -9  -2    1.20    0.24
  -8  -9   2    1.26    0.20
  -8   9   2    1.29    0.17
   8   9  -2    1.13    0.21
   8   9  -2    1.25    0.26
   8   9  -2    1.15    0.19
  -8   9   2    1.30    0.20
  -7  -9   2   -0.22    0.11
   7  -9  -2   -0.18    0.15
  -7  -9   2    0.01    0.11
  -7  -9   2   -0.24    0.12
   7  -9  -2   -0.05    0.19
   7  -9  -2   -0.37    0.13
   7   9  -2   -0.17    0.16
   7   9  -2   -0.08    0.13
  -7   9   2   -0.06    0.12
   7   9  -2    0.00    0.12
   6  -9  -2    2.94    0.30
  -6  -9   2    3.06    0.33
   6  -9  -2    2.72    0.24
  -6  -9   2    2.81    0.24
   6  -9  -2    2.47    0.34
  -6  -9   2    2.80    0.24
  -6  -9   2    2.41    0.26
  -6   9   2    2.55    0.29
  -6   9   2    2.52    0.27
  -6   9   2    2.92    0.23
   6   9  -2    2.86    0.23
   6   9  -2    2.96    0.30
   6   9  -2    2.33    0.24
  -6   9   2    2.98    0.30
   6   9  -2    3.11    0.34
  -6   9   2    2.51    0.22
   6   9  -2    3.13    0.28
  -6   9   2    2.96    0.24
   5  -9  -2    6.88    0.33
  -5  -9   2    6.91    0.36
  -5  -9   2    6.72    0.33
   5  -9  -2    7.18    0.44
   5  -9  -2    6.68    0.40
  -5  -9   2    6.97    0.49
  -5  -9   2    6.87    0.34
  -5   9   2    6.83    0.32
   5   9  -2    6.86    0.37
  -5   9   2    5.84    0.37
   5   9  -2    6.90    0.33
  -5   9   2    7.22    0.41
   5   9  -2    6.99    0.42
   5   9  -2    6.47    0.34
   5   9  -2    6.57    0.40
  -5   9   2    6.95    0.43
  -5   9   2    7.24    0.33
   5   9  -2    6.37    0.42
  -5   9   2    6.81    0.32
  -4  -9   2   47.58    1.82
  -4  -9   2   47.05    1.67
  -4  -9   2   51.20    2.54
   4  -9  -2   52.14    2.11
   4  -9  -2   45.99    1.95
  -4  -9   2   51.24    1.72
   4  -9  -2   47.88    1.71
   4  -9  -2   49.02    1.66
  -4   9   2   47.98    2.00
  -4   9   2   47.99    1.67
  -4   9   2   51.56    2.00
   4   9  -2   49.79    2.19
   4   9  -2   46.99    1.71
   4   9  -2   48.52    2.01
   4   9  -2   47.55    1.99
  -4   9   2   46.68    1.76
   4   9  -2   48.86    1.67
  -4   9   2   46.81    2.21
  -4   9   2   47.73    1.87
  -4   9   2   49.64    1.71
   3  -9  -2    3.13    0.24
  -3  -9   2    2.87    0.19
   3  -9  -2    2.75    0.21
  -3  -9   2    3.11    0.30
   3  -9  -2    3.25    0.18
  -3  -9   2    3.47    0.20
   3  -9  -2    3.11    0.19
  -3  -9   2    3.14    0.20
   3  -9  -2    3.26    0.27
  -3   9   2    3.62    0.23
   3   9  -2    3.42    0.24
  -3   9   2    3.03    0.23
   3   9  -2    3.09    0.24
  -3   9   2    3.06    0.18
  -3   9   2    2.87    0.18
   3   9  -2    2.81    0.19
  -3   9   2    2.89    0.22
   3   9  -2    3.11    0.25
  -3   9   2    3.17    0.25
  -3   9   2    2.86    0.19
   2  -9  -2   31.79    1.19
   2  -9  -2   35.63    1.45
   2  -9  -2   33.47    1.16
  -2  -9   2   33.80    1.19
   2  -9  -2   35.43    1.75
  -2  -9   2   33.25    1.17
  -2  -9   2   34.31    1.78
   2  -9  -2   31.24    1.26
   2  -9  -2   35.52    1.37
  -2  -9   2   34.78    1.26
   2   9  -2   32.52    1.52
   2   9  -2   33.47    1.38
   2   9  -2   30.84    1.19
  -2   9   2   34.17    1.41
  -2   9   2   32.01    1.16
  -2   9   2   35.15    1.54
  -2   9   2   33.77    1.30
  -2   9   2   32.73    1.23
   2   9  -2   34.28    1.42
   2   9  -2   32.55    1.16
  -2   9   2   35.52    1.38
  -2   9   2   32.57    1.19
   1  -9  -2   17.04    0.62
   1  -9  -2   17.02    0.63
   1  -9  -2   19.63    0.95
  -1  -9   2   17.26    0.77
  -1  -9   2   17.39    0.66
  -1  -9   2   16.40    0.62
   1  -9  -2   15.33    0.67
   1  -9  -2   18.14    0.77
  -1  -9   2   17.58    0.95
  -1  -9   2   16.75    0.64
  -1  -9   2   17.02    0.66
  -1   9   2   16.55    0.62
  -1   9   2   18.03    0.82
   1   9  -2   16.55    0.62
   1   9  -2   17.35    0.73
   1   9  -2   15.66    0.81
  -1   9   2   17.55    0.70
   1   9  -2   16.09    0.64
   1   9  -2   17.40    0.76
  -1   9   2   17.74    0.73
  -1   9   2   17.04    0.76
   0  -9  -2    0.58    0.08
   0  -9  -2    0.49    0.08
   0  -9   2    0.48    0.12
   0  -9   2    0.45    0.10
   0  -9   2    0.40    0.08
   0  -9  -2    0.46    0.09
   0  -9   2    0.37    0.08
   0  -9  -2    0.68    0.14
   0   9   2    0.40    0.08
   0   9  -2    0.51    0.10
   0   9  -2    0.40    0.08
   0   9  -2    0.33    0.08
   0   9   2    0.44    0.09
   0   9  -2    0.39    0.12
   0   9   2    0.55    0.10
   0   9   2    0.52    0.10
   0   9   2    0.45    0.08
   0   9  -2    0.61    0.09
   1  -9   2   17.06    0.65
   1  -9   2   18.28    0.80
  -1  -9  -2   18.33    0.97
   1  -9   2   18.36    0.96
  -1  -9  -2   18.08    0.63
  -1  -9  -2   16.85    0.64
  -1  -9  -2   16.71    0.69
   1  -9   2   17.00    0.63
   1   9   2   16.04    0.62
   1   9   2   16.88    0.64
  -1   9  -2   16.96    0.65
   1   9   2   18.69    0.81
  -1   9  -2   17.18    0.76
  -1   9  -2   17.06    0.73
   1   9   2   16.61    0.77
   1   9   2   17.11    0.73
  -1   9  -2   18.18    0.69
  -1   9  -2   17.22    0.85
  -1   9  -2   17.17    0.63
  -2  -9  -2   29.21    1.16
  -2  -9  -2   31.09    1.06
   2  -9   2   28.99    1.08
   2  -9   2   30.15    1.06
   2  -9   2   31.67    1.34
  -2  -9  -2   30.48    1.62
  -2  -9  -2   30.51    1.16
  -2  -9  -2   28.91    1.08
   2  -9   2   32.36    1.60
   2   9   2   29.50    1.06
  -2   9  -2   32.34    1.17
   2   9   2   30.12    1.29
  -2   9  -2   29.39    1.28
  -2   9  -2   30.86    1.06
   2   9   2   31.42    1.25
  -2   9  -2   29.03    1.08
   2   9   2   30.00    1.08
  -2   9  -2   30.11    1.41
  -3  -9  -2    3.99    0.22
   3  -9   2    3.80    0.20
  -3  -9  -2    3.53    0.21
   3  -9   2    3.66    0.22
  -3  -9  -2    3.76    0.24
  -3  -9  -2    4.13    0.35
   3  -9   2    3.72    0.22
  -3  -9  -2    3.57    0.22
   3  -9   2    3.61    0.28
   3   9   2    4.15    0.26
  -3   9  -2    3.83    0.25
   3   9   2    3.62    0.22
  -3   9  -2    3.53    0.22
  -3   9  -2    3.88    0.30
  -3   9  -2    3.90    0.24
   3   9   2    4.09    0.26
  -3   9  -2    3.86    0.22
   3   9   2    3.83    0.21
  -4  -9  -2   50.00    1.79
  -4  -9  -2   48.81    1.90
   4  -9   2   48.95    2.19
  -4  -9  -2   52.45    1.75
   4  -9   2   53.66    1.75
   4  -9   2   50.47    1.79
  -4  -9  -2   51.78    1.91
  -4  -9  -2   49.39    2.65
   4   9   2   51.29    1.79
  -4   9  -2   50.35    1.79
  -4   9  -2   51.97    1.74
  -4   9  -2   52.52    1.94
  -4   9  -2   51.18    2.30
   4   9   2   51.79    1.75
   4   9   2   45.94    1.88
   4   9   2   51.08    2.11
   4   9   2   50.74    2.07
  -4   9  -2   50.82    2.10
  -5  -9  -2    5.70    0.34
   5  -9   2    6.67    0.33
   5  -9   2    5.95    0.32
  -5  -9  -2    6.28    0.31
  -5  -9  -2    5.72    0.48
  -5  -9  -2    6.44    0.31
   5  -9   2    5.06    0.41
  -5  -9  -2    6.12    0.32
  -5   9  -2    6.56    0.33
  -5   9  -2    6.60    0.31
   5   9   2    5.85    0.36
  -5   9  -2    6.11    0.34
   5   9   2    6.37    0.33
  -5   9  -2    5.98    0.34
   5   9   2    6.25    0.32
  -5   9  -2    5.77    0.41
   5   9   2    5.92    0.40
   6  -9   2    2.41    0.29
   6  -9   2    2.96    0.26
  -6  -9  -2    2.61    0.25
   6  -9   2    2.32    0.25
  -6  -9  -2    2.02    0.36
  -6  -9  -2    2.68    0.23
  -6  -9  -2    2.58    0.23
  -6  -9  -2    2.61    0.25
   6   9   2    2.31    0.26
   6   9   2    2.79    0.25
   6   9   2    2.85    0.25
  -6   9  -2    2.50    0.30
  -6   9  -2    2.76    0.26
   6   9   2    2.32    0.32
  -6   9  -2    2.87    0.26
  -6   9  -2    2.83    0.24
   7  -9   2   -0.20    0.17
  -7  -9  -2   -0.22    0.12
  -7  -9  -2    0.17    0.13
  -7  -9  -2   -0.05    0.13
  -7  -9  -2   -0.35    0.17
   7   9   2   -0.10    0.17
   7   9   2    0.09    0.13
  -7   9  -2   -0.20    0.14
   7   9   2    0.04    0.13
  -7   9  -2   -0.03    0.12
  -8  -9  -2    0.87    0.19
   8  -9   2    1.06    0.19
  -8  -9  -2    1.07    0.18
   8  -9   2    1.16    0.26
  -8  -9  -2    0.91    0.18
   8   9   2    1.02    0.18
  -8   9  -2    0.82    0.20
   8   9   2    1.15    0.23
  -8   9  -2    1.34    0.18
   8   9   2    0.95    0.19
  -9  -9  -2    0.40    0.18
  -9  -9  -2    0.40    0.19
  -9  -9  -2    0.48    0.19
   9  -9   2    0.95    0.27
   9   9   2    0.55    0.19
  -9   9  -2    0.59    0.17
  -9   9  -2    0.58    0.18
   9   9   2    0.58    0.23
  -9   9  -2    0.06    0.19
   9   9   2    0.50    0.18
 -10  -9  -2    3.72    0.36
 -10  -9  -2    3.69    0.43
 -10  -9  -2    3.82    0.41
  10  -9   2    3.44    0.49
 -10   9  -2    3.42    0.40
 -10   9  -2    4.16    0.37
  10   9   2    3.96    0.39
  10   9   2    3.43    0.46
  11  -9   2    0.41    0.28
 -11  -9  -2    0.11    0.21
 -11  -9  -2    0.30    0.20
 -11  -9  -2    0.15    0.22
 -11   9  -2    0.04    0.22
  11   9   2    0.29    0.24
  11   9   2    0.08    0.20
 -10 -10   2    0.29    0.19
  10 -10  -2    0.12    0.19
 -10 -10   2    0.41    0.20
  10 -10  -2   -0.17    0.28
 -10 -10   2    0.32    0.18
  10 -10  -2    0.12    0.24
  10  10  -2    0.30    0.19
 -10  10   2    0.09    0.17
 -10  10   2    0.38    0.21
  10  10  -2   -0.12    0.25
  -9 -10   2    0.18    0.16
   9 -10  -2    0.04    0.15
  -9 -10   2   -0.02    0.15
   9 -10  -2   -0.50    0.25
   9 -10  -2   -0.23    0.21
  -9  10   2   -0.01    0.14
  -9  10   2    0.09    0.16
  -9  10   2    0.08    0.18
   9  10  -2    0.19    0.16
   9  10  -2   -0.10    0.23
  -8 -10   2    1.65    0.22
   8 -10  -2    1.82    0.27
  -8 -10   2    1.35    0.21
   8 -10  -2    1.47    0.31
   8 -10  -2    1.43    0.20
  -8  10   2    1.72    0.19
  -8  10   2    1.57    0.23
  -8  10   2    1.55    0.25
   8  10  -2    1.26    0.20
   8  10  -2    1.59    0.28
   7 -10  -2    3.34    0.40
  -7 -10   2    3.45    0.28
  -7 -10   2    3.30    0.27
   7 -10  -2    2.97    0.30
   7 -10  -2    3.60    0.37
  -7 -10   2    3.09    0.31
   7  10  -2    3.41    0.36
  -7  10   2    2.45    0.34
  -7  10   2    3.06    0.34
  -7  10   2    3.03    0.32
  -7  10   2    2.95    0.26
   7  10  -2    2.90    0.28
   7  10  -2    2.75    0.37
   7  10  -2    3.20    0.31
   6 -10  -2    9.15    0.43
  -6 -10   2    8.42    0.41
  -6 -10   2    8.73    0.45
  -6 -10   2    8.84    0.42
  -6 -10   2    8.98    0.61
   6 -10  -2    9.05    0.51
   6 -10  -2    9.23    0.56
   6  10  -2    8.47    0.53
   6  10  -2    8.23    0.42
  -6  10   2    7.78    0.46
  -6  10   2    8.87    0.41
   6  10  -2    8.67    0.49
   6  10  -2    8.94    0.52
   6  10  -2    9.29    0.42
  -6  10   2    9.30    0.51
  -6  10   2    8.40    0.53
   5 -10  -2   44.69    1.61
  -5 -10   2   46.05    1.73
   5 -10  -2   47.36    2.00
   5 -10  -2   43.14    1.85
  -5 -10   2   46.52    2.39
  -5 -10   2   48.26    1.62
  -5 -10   2   45.05    1.58
   5  10  -2   45.95    1.96
  -5  10   2   47.37    1.62
   5  10  -2   45.31    2.06
   5  10  -2   46.69    1.58
  -5  10   2   47.01    1.88
  -5  10   2   43.38    1.76
  -5  10   2   43.25    2.08
   5  10  -2   42.64    1.88
   5  10  -2   44.64    1.89
  -5  10   2   43.64    1.65
  -5  10   2   44.59    1.57
   5  10  -2   44.59    1.62
   4 -10  -2   17.84    0.69
   4 -10  -2   19.57    0.87
  -4 -10   2   18.76    0.70
   4 -10  -2   18.62    0.67
  -4 -10   2   19.11    1.04
  -4 -10   2   19.01    0.74
  -4 -10   2   17.34    0.68
   4 -10  -2   18.21    0.81
  -4  10   2   17.55    0.77
  -4  10   2   18.17    0.81
  -4  10   2   17.68    0.67
   4  10  -2   18.40    0.88
   4  10  -2   18.55    0.82
  -4  10   2   18.24    0.69
  -4  10   2   18.05    0.90
  -4  10   2   19.29    0.82
  -4  10   2   16.99    0.70
   4  10  -2   18.06    0.68
   4  10  -2   18.11    0.83
   4  10  -2   17.78    0.70
  -3 -10   2    2.44    0.18
  -3 -10   2    2.54    0.19
  -3 -10   2    2.65    0.28
   3 -10  -2    2.52    0.17
   3 -10  -2    2.79    0.25
  -3 -10   2    2.54    0.19
   3 -10  -2    2.40    0.18
   3 -10  -2    2.57    0.20
   3 -10  -2    2.50    0.23
  -3  10   2    2.69    0.18
  -3  10   2    2.64    0.21
   3  10  -2    2.62    0.24
   3  10  -2    2.56    0.18
  -3  10   2    2.61    0.22
  -3  10   2    2.60    0.24
  -3  10   2    2.36    0.19
   3  10  -2    2.23    0.18
  -3  10   2    2.61    0.21
   3  10  -2    2.68    0.24
   3  10  -2    2.66    0.24
[truncated: 1,444,194 more chars]
