# Supplementary material for: Ammonium bis­(salicyl­aldehyde thio­semi­car­ba­zonato)ferrate(III), a supra­molecular material containing low-spin FeIII
Source: Acta Crystallogr C Struct Chem. 2020 May 29;76(Pt 6):625–31. doi: 10.1107/S2053229620006452 (PMC7273187; doi:10.1107/S2053229620006452)
Supplement: Supplementary file 2 [file c-76-00625-Isup2.hkl]

data_I                                                                          
_shelx_title ' '                                                                
_shelx_refln_list_code          4                                               
_shelx_F_calc_maximum      292.45                                               
_exptl_crystal_F_000       948.00                                               
_reflns_d_resolution_high  0.7061                                               
                                                                                
loop_                                                                           
 _space_group_symop_operation_xyz                                               
 'x, y, z'                                                                      
 '-x+1/2, y+1/2, -z+1/2'                                                        
 '-x, -y, -z'                                                                   
 'x-1/2, -y-1/2, z-1/2'                                                         
                                                                                
_cell_length_a     8.4393                                                       
_cell_length_b    18.2444                                                       
_cell_length_c    11.7635                                                       
_cell_angle_alpha  90.000                                                       
_cell_angle_beta   90.052                                                       
_cell_angle_gamma  90.000                                                       
                                                                                
_shelx_F_squared_multiplier     1.000                                           
                                                                                
loop_                                                                           
 _refln_index_h                                                                 
 _refln_index_k                                                                 
 _refln_index_l                                                                 
 _refln_F_squared_calc                                                          
 _refln_F_squared_meas                                                          
 _refln_F_squared_sigma                                                         
 _refln_observed_status                                                         
   2   0   0       1224.63       1759.42        30.32 o                         
   4   0   0        122.16        118.30         8.13 o                         
   6   0   0      11305.02      11732.31       134.88 o                         
   8   0   0         11.45          7.83         4.24 o                         
  10   0   0        596.73       1076.01        40.22 o                         
   1   1   0          2.82         -1.32         1.32 o                         
   2   1   0       2660.41       2427.71        31.15 o                         
   3   1   0          1.05         -1.03         1.03 o                         
   4   1   0       6402.53       6363.80        53.35 o                         
   5   1   0          0.00          5.36         4.37 o                         
   6   1   0       4999.00       5367.81        49.94 o                         
   7   1   0          0.14          2.86         2.35 o                         
   8   1   0        155.09        155.49         4.49 o                         
   9   1   0          0.08         -2.01         3.99 o                         
  10   1   0       2505.09       2576.77        35.22 o                         
  11   1   0          0.08         19.55        31.80 o                         
   0   2   0      56109.66      66156.45      2790.64 o                         
   1   2   0         13.92         -5.72         5.72 o                         
   2   2   0       4192.30       5000.57        55.65 o                         
   3   2   0          0.08         -1.11         1.11 o                         
   4   2   0        178.56        181.22         7.10 o                         
   5   2   0          0.71         -3.01         3.01 o                         
   6   2   0       2679.33       2787.46        24.65 o                         
   7   2   0          2.34          1.10         2.52 o                         
   8   2   0         84.94         74.16         3.56 o                         
   9   2   0          2.38         -4.09         4.09 o                         
  10   2   0       1123.41       1352.57        37.94 o                         
  11   2   0          0.52         10.66        20.77 o                         
   1   3   0          3.37         -1.85         1.85 o                         
   2   3   0      35211.21      37281.84       418.21 o                         
   3   3   0         11.81         17.02         1.26 o                         
   4   3   0       4822.12       4514.23        38.05 o                         
   5   3   0          2.11         -3.42         3.42 o                         
   6   3   0       3730.46       3745.52        32.48 o                         
   7   3   0          0.01          6.01         2.62 o                         
   8   3   0        655.28        934.91        17.64 o                         
   9   3   0         16.84         31.14         4.61 o                         
  10   3   0        811.71        927.03        22.11 o                         
  11   3   0          0.20          7.10        13.37 o                         
   0   4   0        270.16        577.82        25.69 o                         
   1   4   0          7.90          4.76         1.09 o                         
   2   4   0      85525.97      92655.82       838.39 o                         
   3   4   0          6.19          0.90         1.86 o                         
   4   4   0        375.78        337.72         5.94 o                         
   5   4   0          1.27         -1.72         1.72 o                         
   6   4   0        381.18        407.39        12.69 o                         
   7   4   0          0.04         -0.09         2.56 o                         
   8   4   0       7663.12       7337.42        67.01 o                         
   9   4   0         16.08         14.46         4.35 o                         
  10   4   0       1773.10       1726.37        27.46 o                         
  11   4   0          3.50         -4.75        11.04 o                         
   1   5   0          3.21         -0.99         0.99 o                         
   2   5   0       9910.67       9272.95        79.10 o                         
   3   5   0        163.02        172.61         4.07 o                         
   4   5   0       3876.13       3426.60        31.12 o                         
   5   5   0          3.67          1.67         2.15 o                         
   6   5   0         24.80         31.84         2.50 o                         
   7   5   0          0.18          5.33         2.62 o                         
   8   5   0        746.19       1377.07        23.65 o                         
   9   5   0         12.21          9.27         5.23 o                         
  10   5   0         14.78         35.81        10.02 o                         
  11   5   0          0.65        -11.07        11.07 o                         
   0   6   0       1310.23       1076.98        14.24 o                         
   1   6   0          2.87         -1.02         1.02 o                         
   2   6   0      12325.80      13457.45       113.09 o                         
   3   6   0         29.09         17.99         2.61 o                         
   4   6   0       3650.33       3585.31        32.61 o                         
   5   6   0          5.81         -1.99         1.99 o                         
   6   6   0        169.73        133.70         3.88 o                         
   7   6   0         15.26         12.99         3.21 o                         
   8   6   0       9995.00       9446.90       100.89 o                         
   9   6   0         26.90         26.32         5.61 o                         
  10   6   0        355.48        352.69        13.40 o                         
  11   6   0          1.55         -7.41         7.41 o                         
   1   7   0          6.43          4.95         1.46 o                         
   2   7   0      15812.84      15077.26       129.98 o                         
   3   7   0         84.58         82.97         2.47 o                         
   4   7   0      17959.90      18082.01       154.72 o                         
   5   7   0          2.91         -1.62         1.97 o                         
   6   7   0         97.56        108.44         3.69 o                         
   7   7   0          2.51         -3.21         3.21 o                         
   9   7   0          0.14          5.51         5.83 o                         
  10   7   0        308.47        228.00        10.99 o                         
  11   7   0          1.96         -7.97         7.97 o                         
   0   8   0       4134.25       4483.18        54.42 o                         
   1   8   0         18.59         18.94         2.18 o                         
   2   8   0       4383.25       4308.17        38.03 o                         
   3   8   0         59.43         61.95         2.37 o                         
   4   8   0       9171.99       9379.06        81.04 o                         
   5   8   0         37.96         41.44         2.59 o                         
   6   8   0       2604.37       2440.14        24.26 o                         
   7   8   0         24.86         11.12         3.97 o                         
   8   8   0       4879.91       4585.47        50.36 o                         
   9   8   0         13.82          6.36         5.00 o                         
  10   8   0        663.24        683.29        17.86 o                         
  11   8   0          1.35         -7.67         7.67 o                         
   1   9   0          1.31         -1.57         1.57 o                         
   2   9   0       1183.26       1033.13        10.43 o                         
   3   9   0          0.07         -1.95         1.95 o                         
   4   9   0       3116.41       2847.25        25.97 o                         
   5   9   0         27.69         22.18         2.57 o                         
   6   9   0          9.08         12.05         3.02 o                         
   7   9   0         20.41         13.61         3.68 o                         
   8   9   0         30.62         51.03         6.17 o                         
   9   9   0          0.03         -4.96         4.96 o                         
  10   9   0       1225.66       1149.75        19.06 o                         
  11   9   0         15.85          7.45         8.71 o                         
   0  10   0      16526.78      17075.80       203.08 o                         
   1  10   0         59.49         64.08         2.21 o                         
   2  10   0       2292.08       2206.44        19.89 o                         
   3  10   0          1.25         -1.91         1.91 o                         
   4  10   0        281.45        305.80         5.34 o                         
   5  10   0         64.39         53.11         3.97 o                         
   6  10   0       1681.04       1601.89        18.17 o                         
   7  10   0          8.27         -3.81         3.81 o                         
   8  10   0        553.43        401.04        11.41 o                         
   9  10   0          0.27         -5.54         5.54 o                         
  10  10   0         48.57         43.35         6.90 o                         
  11  10   0          0.41         12.07        25.15 o                         
   1  11   0          0.01         -1.98         1.98 o                         
   2  11   0         35.38         19.62         1.96 o                         
   3  11   0         10.77          6.97         2.07 o                         
   4  11   0       4225.27       4071.41        37.11 o                         
   5  11   0         26.01         17.12         2.97 o                         
   6  11   0       7737.00       7672.51        83.58 o                         
   7  11   0          4.49         -3.85         3.85 o                         
   8  11   0         47.50         29.16         4.97 o                         
   9  11   0          6.51         -1.51         5.74 o                         
  10  11   0        906.19        890.03        19.04 o                         
   0  12   0      16690.33      17137.27       203.74 o                         
   1  12   0         79.93         87.29         3.24 o                         
   2  12   0       3587.30       3633.88        31.93 o                         
   3  12   0          8.42          4.01         2.10 o                         
   4  12   0       8034.44       8065.27        72.27 o                         
   5  12   0          0.38         -2.84         2.84 o                         
   6  12   0        488.06        491.38         9.51 o                         
   7  12   0         29.82         14.45         4.24 o                         
   8  12   0          5.64         -4.67         4.67 o                         
   9  12   0          0.06         -5.54         5.54 o                         
  10  12   0          1.17         -2.73         6.23 o                         
   1  13   0          0.19         -2.17         2.17 o                         
   2  13   0          2.46          9.10         2.12 o                         
   3  13   0          8.00          6.79         2.44 o                         
   4  13   0          7.85         12.69         2.76 o                         
   5  13   0         48.31         41.71         3.69 o                         
   6  13   0       4498.60       4422.62        44.97 o                         
   7  13   0          8.11          3.94         4.42 o                         
   8  13   0         88.98        116.13         7.24 o                         
   9  13   0          1.72         -5.81         5.81 o                         
  10  13   0        234.91        189.90         9.62 o                         
   0  14   0       5621.85       5957.66        76.79 o                         
   1  14   0         85.88         84.28         3.11 o                         
   2  14   0       1881.54       1990.64        19.21 o                         
   3  14   0         24.92         10.31         2.63 o                         
   4  14   0        898.76        906.82        11.31 o                         
   5  14   0         14.05         -3.46         3.46 o                         
   6  14   0        848.51        749.28        11.91 o                         
   7  14   0         13.41          4.32         4.43 o                         
   8  14   0          6.26          7.64         5.53 o                         
   9  14   0          0.09         -5.59         5.59 o                         
  10  14   0        562.87        608.26        29.39 o                         
   1  15   0         41.24         36.94         2.87 o                         
   2  15   0       4265.27       4346.30        40.42 o                         
   3  15   0          0.60         -2.72         2.72 o                         
   4  15   0       2376.27       2406.33        25.89 o                         
   5  15   0         53.35         49.56         4.03 o                         
   6  15   0        797.45        765.77        12.20 o                         
   7  15   0          0.50         -4.41         4.41 o                         
   8  15   0         14.97          9.08         5.67 o                         
   9  15   0          5.40         -2.90         5.92 o                         
   0  16   0       1112.22       1185.56        18.89 o                         
   1  16   0          3.95         -2.87         2.87 o                         
   2  16   0        928.04        908.24        11.15 o                         
   3  16   0         16.05          2.60         3.31 o                         
   4  16   0        728.20        772.33        11.55 o                         
   5  16   0          0.46         -3.70         3.70 o                         
   6  16   0        396.59        402.98        10.12 o                         
   7  16   0          2.51         -4.88         4.92 o                         
   8  16   0        108.06         93.81         7.08 o                         
   9  16   0         49.97         47.25         6.97 o                         
   1  17   0        117.90        129.64         4.42 o                         
   2  17   0       1438.25       1503.20        16.18 o                         
   3  17   0         97.21         89.48         4.51 o                         
   4  17   0       2654.96       2712.18        28.67 o                         
   5  17   0         12.09          8.69         4.26 o                         
   6  17   0        553.16        638.98        12.39 o                         
   7  17   0         24.84         24.08         5.83 o                         
   8  17   0         71.82         80.48         7.82 o                         
   0  18   0        337.32        310.49        13.42 o                         
   1  18   0          9.64         -3.31         3.31 o                         
   2  18   0         56.40         60.03         4.05 o                         
   3  18   0         26.21         26.11         4.92 o                         
   4  18   0       1242.78       1462.87        18.75 o                         
   5  18   0          1.34         -4.19         4.19 o                         
   6  18   0        490.40        517.41        13.42 o                         
   7  18   0         20.60         16.20         6.16 o                         
   8  18   0       1801.80       1938.01        30.19 o                         
   1  19   0          2.39         -4.06         4.06 o                         
   2  19   0       2713.55       2842.63        30.08 o                         
   3  19   0         84.48         88.39         5.37 o                         
   4  19   0       1022.23       1140.95        16.60 o                         
   5  19   0          0.13         -4.51         4.51 o                         
   6  19   0         31.48         34.15         5.63 o                         
   7  19   0          1.81         -6.10         6.10 o                         
   8  19   0          3.09          3.33         7.14 o                         
   0  20   0       3833.04       3950.89        78.66 o                         
   1  20   0         23.99          6.78         4.55 o                         
   2  20   0        533.50        595.65        11.20 o                         
   3  20   0         10.38          9.84         4.53 o                         
   4  20   0          1.34         -3.21         4.60 o                         
   5  20   0          6.97         -3.59         4.93 o                         
   6  20   0         24.85         20.68         6.15 o                         
   7  20   0         25.63         17.76         6.69 o                         
   1  21   0         16.57          8.93         4.76 o                         
   2  21   0        472.52        461.81        11.89 o                         
   3  21   0         24.66         32.09         5.14 o                         
   4  21   0        204.13        176.12         7.35 o                         
   5  21   0          1.76         -4.90         4.90 o                         
   6  21   0        720.20        803.68        17.43 o                         
   0  22   0        388.73        453.94        22.30 o                         
   1  22   0         20.84         27.40         5.82 o                         
   2  22   0        801.70        873.04        19.01 o                         
   3  22   0          0.40         -5.00         5.00 o                         
   4  22   0        609.17        676.12        15.81 o                         
   5  22   0         17.73         10.56         5.83 o                         
   6  22   0        229.77        273.53        10.91 o                         
   1  23   0          1.70          1.73         5.59 o                         
   2  23   0        470.60        539.72        14.02 o                         
   3  23   0          3.81         -1.10         5.48 o                         
   4  23   0        184.43        171.18         8.52 o                         
   5  23   0         40.54         41.83         6.89 o                         
   0  24   0       1074.10       1303.98        33.28 o                         
   1  24   0         35.59         51.50         7.20 o                         
   2  24   0        165.96        157.48         8.74 o                         
   3  24   0          0.22         -4.95         5.97 o                         
   4  24   0        267.12        336.52        14.21 o                         
   1  25   0          2.89         -1.35         7.65 o                         
   2  25   0          4.75          5.98         6.59 o                         
 -11   0   1       2175.69       2261.78        77.47 o                         
  -9   0   1        975.17       1004.81        20.32 o                         
  -7   0   1        811.01        912.34        13.85 o                         
  -5   0   1      20231.86      20628.69       234.89 o                         
  -3   0   1        306.99        312.44         9.26 o                         
   1   0   1      15026.85      14870.91       343.30 o                         
   3   0   1        255.80        262.19         7.54 o                         
   5   0   1      20783.42      21390.21       257.57 o                         
   7   0   1        872.40       1001.52        15.85 o                         
   9   0   1        981.93       1023.63        21.10 o                         
  11   0   1       2157.12       2308.29       153.90 o                         
 -11   1   1        435.37       1018.19        41.16 o                         
 -10   1   1        410.18        459.94        17.87 o                         
  -9   1   1        101.06        150.52         8.48 o                         
  -8   1   1         21.83         18.70         3.19 o                         
  -7   1   1       1216.99       1153.04        11.65 o                         
  -6   1   1        551.06        616.10        13.19 o                         
  -5   1   1       6217.75       6726.76        59.78 o                         
  -4   1   1        105.85        103.72         2.94 o                         
  -3   1   1       1173.33       1382.80        12.57 o                         
  -2   1   1         33.43         27.62         1.36 o                         
  -1   1   1      24387.36      22348.38       723.77 o                         
   0   1   1         63.02         38.23         2.22 o                         
   1   1   1      25066.99      22678.13       524.73 o                         
   2   1   1         40.71         34.78         1.20 o                         
   3   1   1       1232.84       1429.71        13.26 o                         
   4   1   1        109.86        107.00         2.70 o                         
   5   1   1       5705.95       6388.39        68.79 o                         
   6   1   1        540.67        621.21        13.76 o                         
   7   1   1       1164.68       1138.29        11.89 o                         
   8   1   1         17.98         10.05         3.24 o                         
   9   1   1        109.62        153.67         5.80 o                         
  10   1   1        404.14        440.87        12.91 o                         
  11   1   1        500.24       1091.00        52.63 o                         
 -11   2   1       2141.56       2150.22        51.97 o                         
 -10   2   1        210.14        262.66        14.49 o                         
  -9   2   1        873.43        939.18        14.71 o                         
  -8   2   1         90.53         95.48         4.07 o                         
  -7   2   1        351.62        510.41        12.19 o                         
  -6   2   1         75.60         93.86         8.10 o                         
  -5   2   1       5420.29       5296.18        44.81 o                         
  -4   2   1          6.19          2.40         2.31 o                         
  -3   2   1        318.91        436.39         5.19 o                         
  -2   2   1        117.96        148.01         3.80 o                         
  -1   2   1       1158.33       1040.36        32.61 o                         
   0   2   1        272.77        279.16         5.34 o                         
   1   2   1       1025.16        958.43        23.59 o                         
   2   2   1         97.97        125.33         2.89 o                         
   3   2   1        321.93        445.16         5.41 o                         
   4   2   1          5.25          2.14         1.93 o                         
   5   2   1       5667.64       5649.46        48.19 o                         
   6   2   1         62.13         63.70         4.64 o                         
   7   2   1        401.71        590.81        15.54 o                         
   8   2   1         84.57         84.99         4.05 o                         
   9   2   1        839.67        916.52        13.02 o                         
  10   2   1        182.66        274.33        16.80 o                         
  11   2   1       2089.67       2179.25        58.09 o                         
 -11   3   1         85.51        463.44        22.90 o                         
 -10   3   1        306.08        328.45        12.39 o                         
  -9   3   1        654.65        669.04        12.00 o                         
  -8   3   1          7.36         15.16         4.19 o                         
  -7   3   1       3981.27       3822.71        32.13 o                         
  -6   3   1         21.77         16.09         3.47 o                         
  -5   3   1       1867.27       1844.95        17.19 o                         
  -4   3   1        686.20        730.75         7.54 o                         
  -3   3   1         61.74         44.32         1.59 o                         
  -2   3   1      21291.64      22209.27       246.30 o                         
  -1   3   1      22185.03      20977.50       276.62 o                         
   0   3   1        272.46        297.69         8.94 o                         
   1   3   1      22039.05      20872.42       276.77 o                         
   2   3   1      21566.54      22387.32       186.45 o                         
   3   3   1         75.09         47.70         1.61 o                         
   4   3   1        696.47        752.89         7.66 o                         
   5   3   1       1756.86       1796.36        16.54 o                         
   6   3   1         21.06         29.24         3.10 o                         
   7   3   1       3904.55       3779.94        34.22 o                         
   8   3   1          7.70         11.89         3.37 o                         
   9   3   1        699.17        749.46        12.24 o                         
  10   3   1        302.39        333.06        10.85 o                         
  11   3   1         97.99        415.12        28.46 o                         
 -11   4   1        548.21        461.20        21.59 o                         
 -10   4   1        127.13        110.41         8.35 o                         
  -9   4   1        285.48        496.85        12.72 o                         
  -8   4   1         15.45         21.53         3.52 o                         
  -7   4   1         78.65        318.87        38.65 o                         
  -6   4   1         10.62          7.42         2.19 o                         
  -5   4   1        851.54        833.90         9.05 o                         
  -4   4   1         23.61         25.17         2.44 o                         
  -3   4   1      24861.32      24684.41       214.26 o                         
  -2   4   1        190.74        230.13         4.00 o                         
  -1   4   1        266.64        241.77         4.04 o                         
   0   4   1      10434.51      11008.86       151.74 o                         
   1   4   1        256.86        226.95         3.74 o                         
   2   4   1        225.51        251.30         3.29 o                         
   3   4   1      24625.03      24503.34       197.89 o                         
   4   4   1         27.35         29.36         2.16 o                         
   5   4   1        880.81        867.83         8.68 o                         
   6   4   1          9.02          1.36         3.08 o                         
   7   4   1         92.11        327.92        30.18 o                         
   8   4   1         18.83         36.79         3.80 o                         
   9   4   1        254.80        498.79        23.99 o                         
  10   4   1        121.23        126.82         7.63 o                         
  11   4   1        544.29        507.84        24.14 o                         
 -11   5   1          8.18         27.70         8.26 o                         
 -10   5   1         71.51         50.45         9.03 o                         
  -9   5   1       3549.86       3417.11        41.71 o                         
  -8   5   1        307.74        332.19         8.54 o                         
  -7   5   1       4305.31       4088.20        40.88 o                         
  -6   5   1        229.60        206.71         5.04 o                         
  -5   5   1        308.89        300.39         4.98 o                         
  -4   5   1          4.03          1.99         1.70 o                         
  -3   5   1       4325.17       4404.74        38.20 o                         
  -2   5   1       4174.98       4177.52        36.03 o                         
  -1   5   1       1460.88       1936.17        19.23 o                         
   0   5   1          1.66          1.28         1.22 o                         
   1   5   1       1366.50       1849.09        17.50 o                         
   2   5   1       4322.25       4321.57        38.61 o                         
   3   5   1       5011.48       5029.86        43.37 o                         
   4   5   1          3.33         -0.44         1.59 o                         
   5   5   1        315.46        313.63         4.73 o                         
   6   5   1        218.21        203.57         4.52 o                         
   7   5   1       4328.95       4134.27        37.42 o                         
   8   5   1        280.31        294.02         9.18 o                         
   9   5   1       3607.33       3585.10        40.82 o                         
  10   5   1         68.50         60.13         7.25 o                         
  11   5   1          7.39         27.85         8.64 o                         
 -11   6   1         60.20         45.00        13.38 o                         
 -10   6   1         39.04         13.83         7.37 o                         
  -9   6   1        473.53        788.10        25.78 o                         
  -8   6   1        496.30        502.65        10.15 o                         
  -7   6   1       1225.89       1264.79        15.57 o                         
  -6   6   1         10.40         -2.23         2.39 o                         
  -5   6   1         72.56         58.80         2.49 o                         
  -4   6   1        328.98        374.14         5.13 o                         
  -3   6   1      29986.20      29950.92       253.35 o                         
  -2   6   1         13.60         15.55         1.49 o                         
  -1   6   1       4260.92       4109.35        32.94 o                         
   0   6   1       2019.93       1963.92        18.51 o                         
   1   6   1       4317.61       4110.33        35.36 o                         
   2   6   1         11.44         11.31         1.54 o                         
   3   6   1      28937.77      29128.13       251.94 o                         
   4   6   1        345.77        392.73         5.08 o                         
   5   6   1         85.01         79.47         2.67 o                         
   6   6   1         12.67          6.61         2.43 o                         
   7   6   1       1113.36       1185.53        13.22 o                         
   8   6   1        480.76        502.32        14.61 o                         
   9   6   1        398.51        760.13        24.61 o                         
  10   6   1         43.28         26.77         7.39 o                         
  11   6   1         58.46         54.71        13.92 o                         
 -11   7   1         39.56         40.23         8.08 o                         
 -10   7   1          8.30         -6.46         6.52 o                         
  -9   7   1       4431.51       4207.42        48.10 o                         
  -8   7   1        359.72        311.15         9.60 o                         
  -7   7   1       2895.01       2751.39        29.52 o                         
  -6   7   1        138.31        103.81         3.66 o                         
  -5   7   1         31.17         34.27         2.28 o                         
  -4   7   1       4787.21       4884.37        42.62 o                         
  -3   7   1       7889.88       8028.44        68.88 o                         
  -2   7   1        210.46        231.73         6.44 o                         
  -1   7   1        525.60        426.67         5.57 o                         
   0   7   1         12.28         -1.26         1.26 o                         
   1   7   1        600.44        485.27         5.58 o                         
   2   7   1        201.15        219.12         4.05 o                         
   3   7   1       8403.34       8494.99        76.32 o                         
   4   7   1       4848.91       4979.69        44.57 o                         
   5   7   1         31.85         35.26         2.35 o                         
   6   7   1        126.45         88.12         3.31 o                         
   7   7   1       3016.21       2925.56        30.24 o                         
   8   7   1        337.82        302.63         8.32 o                         
   9   7   1       4482.62       4331.85        50.75 o                         
  10   7   1          9.87          7.60         6.28 o                         
  11   7   1         37.31         50.12         9.20 o                         
 -11   8   1        412.30        372.56        16.47 o                         
 -10   8   1         92.11         54.15         6.99 o                         
  -9   8   1        301.12        356.53        14.92 o                         
  -8   8   1          5.82          5.19         4.53 o                         
  -7   8   1         27.22         19.96         5.24 o                         
  -6   8   1         32.95         27.42         2.94 o                         
  -5   8   1       1160.78       1181.56        12.06 o                         
  -4   8   1        208.98        210.03         4.39 o                         
  -3   8   1       5532.63       5434.30        47.67 o                         
  -2   8   1       1769.32       1967.67        17.36 o                         
  -1   8   1       2083.52       1978.98        18.06 o                         
   0   8   1         22.76          9.20         1.57 o                         
   1   8   1       2030.23       1957.52        18.02 o                         
   2   8   1       1894.85       2081.90        19.15 o                         
   3   8   1       5386.17       5344.13        51.29 o                         
   4   8   1        210.87        195.63         5.97 o                         
   5   8   1       1214.66       1247.66        12.71 o                         
   6   8   1         31.55         25.08         3.29 o                         
   7   8   1         32.92         21.29         6.06 o                         
   8   8   1          4.87          4.23         4.20 o                         
   9   8   1        258.38        361.31        12.62 o                         
  10   8   1         94.00         63.07         7.22 o                         
  11   8   1        422.81        428.85        17.14 o                         
 -11   9   1         89.80         97.97         9.57 o                         
 -10   9   1        108.94         86.62         7.07 o                         
  -9   9   1        543.61        469.63        13.26 o                         
  -8   9   1         91.32         84.43         5.99 o                         
  -7   9   1       1122.57        980.39        13.51 o                         
  -6   9   1       2652.38       2438.24        24.33 o                         
  -5   9   1       2975.56       2831.48        25.86 o                         
  -4   9   1        235.94        267.61         4.87 o                         
  -3   9   1        139.38        121.64         4.21 o                         
  -2   9   1        257.13        268.02         4.30 o                         
  -1   9   1       2384.37       2111.66        18.58 o                         
   0   9   1         20.69         28.67         1.75 o                         
   1   9   1       2435.31       2154.52        20.38 o                         
   2   9   1        218.25        227.65         4.42 o                         
   3   9   1        167.14        144.33         3.70 o                         
   4   9   1        265.76        300.06         5.40 o                         
   5   9   1       2820.79       2747.83        26.52 o                         
   6   9   1       2639.19       2482.97        25.24 o                         
   7   9   1       1095.04       1006.49        13.37 o                         
   8   9   1         75.70         60.84         4.89 o                         
   9   9   1        552.48        501.32        11.61 o                         
  10   9   1        114.78        103.82         8.51 o                         
  11   9   1         79.87        115.02        11.97 o                         
 -10  10   1         46.39         51.13         7.28 o                         
  -9  10   1        553.38        515.72        13.74 o                         
  -8  10   1         98.85         71.28         5.88 o                         
  -7  10   1        907.67        867.86        12.88 o                         
  -6  10   1       1761.20       1647.07        18.37 o                         
  -5  10   1       2470.73       2537.60        23.55 o                         
  -4  10   1        133.69        129.23         3.43 o                         
  -3  10   1        559.45        614.41         7.14 o                         
  -2  10   1        480.01        442.39         5.67 o                         
  -1  10   1        133.81        116.68         2.93 o                         
   0  10   1        157.41        146.64         4.10 o                         
   1  10   1        129.53        112.34         3.13 o                         
   2  10   1        443.80        403.80         5.80 o                         
   3  10   1        563.78        618.44         7.61 o                         
   4  10   1        160.13        162.99         4.53 o                         
   5  10   1       2569.84       2658.82        26.56 o                         
   6  10   1       1699.65       1614.46        17.79 o                         
   7  10   1        955.52        926.91        12.81 o                         
   8  10   1         91.87         52.06         5.12 o                         
   9  10   1        533.77        526.91        12.61 o                         
  10  10   1         43.92         44.33         7.42 o                         
 -10  11   1         49.04         37.00         6.72 o                         
  -9  11   1         51.04         29.35         6.20 o                         
  -8  11   1          1.19         -5.14         5.14 o                         
  -7  11   1       1072.11        941.82        13.70 o                         
  -6  11   1       3202.76       3019.62        30.89 o                         
  -5  11   1       1809.19       1702.41        17.03 o                         
  -4  11   1         78.87         74.67         2.95 o                         
  -3  11   1        144.96        164.45         4.24 o                         
  -2  11   1         38.56         45.68         2.22 o                         
  -1  11   1      10177.49      10058.47        86.05 o                         
   0  11   1        316.79        303.38         4.92 o                         
   1  11   1      10007.92       9941.40        91.09 o                         
   2  11   1         33.45         38.45         2.22 o                         
   3  11   1        134.09        141.98         4.14 o                         
   4  11   1         66.82         54.27         4.20 o                         
   5  11   1       1794.14       1730.49        18.54 o                         
   6  11   1       3121.76       3016.74        43.64 o                         
   7  11   1       1034.14        925.58        13.40 o                         
   8  11   1          1.43         -4.76         4.76 o                         
   9  11   1         60.75         47.36         6.47 o                         
  10  11   1         49.93         36.40         7.46 o                         
 -10  12   1         15.18          4.91         7.16 o                         
  -9  12   1        984.60       1016.92        18.72 o                         
  -8  12   1          1.47         -4.54         4.54 o                         
  -7  12   1        824.81        854.60        14.16 o                         
  -6  12   1         41.86         41.47         4.21 o                         
  -5  12   1       2435.77       2461.50        22.81 o                         
  -4  12   1         62.04         60.56         3.18 o                         
  -3  12   1        228.97        246.58         4.93 o                         
  -2  12   1        288.54        272.16         4.92 o                         
  -1  12   1        461.61        473.49         9.06 o                         
   0  12   1        403.98        446.63         6.36 o                         
   1  12   1        548.27        620.93        21.43 o                         
   2  12   1        272.69        250.17         4.96 o                         
   3  12   1        250.94        263.54         5.25 o                         
   4  12   1         53.48         40.29         4.87 o                         
   5  12   1       2552.34       2637.07        26.75 o                         
   6  12   1         43.27         52.08         4.28 o                         
   7  12   1        863.57        914.14        14.34 o                         
   8  12   1          1.69         -4.87         4.87 o                         
   9  12   1       1000.56       1083.78        20.02 o                         
  10  12   1         17.70          7.72         7.10 o                         
 -10  13   1         18.62          6.14         7.00 o                         
  -9  13   1         81.89         87.98         7.19 o                         
  -8  13   1         20.08          3.12         4.99 o                         
  -7  13   1        502.55        433.54        10.55 o                         
  -6  13   1        363.42        309.50         7.75 o                         
  -5  13   1       1310.84       1230.36        14.34 o                         
  -4  13   1       1906.27       1793.08        18.29 o                         
  -3  13   1       1318.85       1384.87        13.85 o                         
  -2  13   1         93.65        101.23         3.09 o                         
  -1  13   1       4453.31       4417.11        37.78 o                         
   0  13   1        256.81        290.74         5.39 o                         
   1  13   1       4428.70       4400.85        43.15 o                         
   2  13   1        114.06        132.82         3.71 o                         
   3  13   1       1311.32       1384.42        14.26 o                         
   4  13   1       1879.01       1774.99        19.70 o                         
   5  13   1       1216.71       1163.21        14.10 o                         
   6  13   1        332.70        273.52         7.63 o                         
   7  13   1        450.03        387.94         9.97 o                         
   8  13   1         22.77         18.13         5.36 o                         
   9  13   1         71.74         75.82         7.22 o                         
  10  13   1         16.98          3.90         7.19 o                         
  -9  14   1        170.59        164.86         9.44 o                         
  -8  14   1        648.03        622.30        13.97 o                         
  -7  14   1        326.91        308.38         9.87 o                         
  -6  14   1         35.44         25.71         4.05 o                         
  -5  14   1       2904.71       2901.78        29.60 o                         
  -4  14   1         14.31         12.68         2.93 o                         
  -3  14   1        253.26        274.30         5.76 o                         
  -2  14   1         59.77         59.41         2.95 o                         
  -1  14   1        163.39        167.08         4.67 o                         
   0  14   1         14.23          7.55         2.37 o                         
   1  14   1        134.12        141.80         8.03 o                         
   2  14   1         49.40         46.80         3.03 o                         
   3  14   1        271.86        303.76         6.65 o                         
   4  14   1         17.35         15.51         3.45 o                         
   5  14   1       3024.65       3079.01        30.15 o                         
   6  14   1         41.51         35.60         4.33 o                         
   7  14   1        335.32        312.92         9.95 o                         
   8  14   1        591.93        586.50        13.00 o                         
   9  14   1        173.47        185.33         9.10 o                         
  -9  15   1        350.34        365.23        13.20 o                         
  -8  15   1        221.95        165.64         8.04 o                         
  -7  15   1        755.43        715.80        14.49 o                         
  -6  15   1         67.41         45.07         4.88 o                         
  -5  15   1        333.38        277.62         7.44 o                         
  -4  15   1        165.90        145.62         4.71 o                         
  -3  15   1         90.83         93.50         3.64 o                         
  -2  15   1        606.39        645.73        11.01 o                         
  -1  15   1       1968.11       1963.07        18.67 o                         
   0  15   1         67.79         68.72         3.35 o                         
   1  15   1       2039.28       2013.05        20.06 o                         
   2  15   1        592.92        605.71         8.70 o                         
   3  15   1         82.74         87.47         3.86 o                         
   4  15   1        188.47        163.41         5.44 o                         
   5  15   1        302.55        256.98         7.28 o                         
   6  15   1         68.38         58.31         4.64 o                         
   7  15   1        779.10        766.29        14.17 o                         
   8  15   1        208.12        152.69         7.13 o                         
   9  15   1        362.11        391.08        12.83 o                         
  -9  16   1         49.36         39.77         7.15 o                         
  -8  16   1          6.33         -5.99         5.99 o                         
  -7  16   1        595.90        630.04        14.04 o                         
  -6  16   1         16.10          4.60         4.58 o                         
  -5  16   1        343.44        330.26         8.87 o                         
  -4  16   1         91.14         81.87         4.56 o                         
  -3  16   1        949.45        965.40        11.69 o                         
  -2  16   1         20.97         22.23         3.12 o                         
  -1  16   1       2542.14       2678.04        24.71 o                         
   0  16   1        448.38        409.29         7.63 o                         
   1  16   1       2489.29       2634.97        25.56 o                         
   2  16   1         24.29         25.30         3.43 o                         
   3  16   1        911.36        976.83        12.28 o                         
   4  16   1         74.78         64.55         4.46 o                         
   5  16   1        339.16        330.50         8.49 o                         
   6  16   1         18.18          4.19         4.59 o                         
   7  16   1        556.59        624.19        13.06 o                         
   8  16   1          5.21         -0.87         5.42 o                         
   9  16   1         40.91         30.89         7.07 o                         
  -8  17   1        107.24         98.64         7.42 o                         
  -7  17   1        566.45        544.60        14.06 o                         
  -6  17   1         12.21          6.45         5.41 o                         
  -5  17   1        101.94         85.25         5.23 o                         
  -4  17   1        416.14        405.86        10.10 o                         
  -3  17   1       1188.95       1293.54        15.07 o                         
  -2  17   1       1535.66       1557.67        16.26 o                         
  -1  17   1        203.73        199.69         5.71 o                         
   0  17   1         75.26         71.01         4.02 o                         
   1  17   1        173.55        158.82         4.93 o                         
   2  17   1       1601.24       1643.74        18.36 o                         
   3  17   1       1270.55       1404.52        16.08 o                         
   4  17   1        449.42        422.13        14.85 o                         
   5  17   1        112.94        103.79         5.17 o                         
   6  17   1         13.00          5.73         4.68 o                         
   7  17   1        599.19        585.51        14.12 o                         
   8  17   1         89.06         68.93         6.94 o                         
  -8  18   1         23.77          8.23         6.64 o                         
  -7  18   1        218.32        222.12        10.69 o                         
  -6  18   1         31.88         29.76         5.86 o                         
  -5  18   1        181.90        176.23         6.98 o                         
  -4  18   1         20.71         24.21         4.36 o                         
  -3  18   1       3969.32       4083.40        43.01 o                         
  -2  18   1         53.01         48.54         3.84 o                         
  -1  18   1       2053.98       2157.88        23.09 o                         
   0  18   1        267.11        266.43         6.99 o                         
   1  18   1       2112.38       2225.29        24.57 o                         
   2  18   1         63.85         65.05         4.18 o                         
   3  18   1       3870.28       4051.51        44.99 o                         
   4  18   1         22.10         13.45         4.22 o                         
   5  18   1        170.28        156.50         5.96 o                         
   6  18   1         28.75         23.30         5.09 o                         
   7  18   1        196.13        191.44         7.96 o                         
   8  18   1         23.86         11.50         6.86 o                         
  -8  19   1         29.61         20.25        10.26 o                         
  -7  19   1        749.52        764.91        16.93 o                         
  -6  19   1          4.31         -5.54         5.54 o                         
  -5  19   1          1.76         -4.50         4.50 o                         
  -4  19   1         17.90         13.80         4.36 o                         
  -3  19   1        585.73        672.56        12.16 o                         
  -2  19   1         46.73         41.60         4.30 o                         
  -1  19   1         18.87          8.93         3.84 o                         
   0  19   1         23.84          5.10         3.75 o                         
   1  19   1         21.56         14.96         4.09 o                         
   2  19   1         55.65         65.62         4.79 o                         
   3  19   1        647.25        749.65        12.84 o                         
   4  19   1         16.02          2.33         4.40 o                         
   5  19   1          1.48         -4.30         4.30 o                         
   6  19   1          5.21         -4.89         4.89 o                         
   7  19   1        763.50        812.16        20.35 o                         
   8  19   1         27.06         26.13        12.27 o                         
  -7  20   1         28.91         19.40         6.65 o                         
  -6  20   1          2.46         -6.46         6.46 o                         
  -5  20   1         15.57          4.63         5.15 o                         
  -4  20   1        108.39        112.50         6.14 o                         
  -3  20   1        878.05        926.51        15.19 o                         
  -2  20   1         93.18        104.96         6.11 o                         
  -1  20   1         13.64          0.26         4.43 o                         
   0  20   1         29.90         32.00         4.74 o                         
   1  20   1         15.91         -3.89         4.54 o                         
   2  20   1         76.53         76.18         5.25 o                         
   3  20   1        835.25        896.20        13.81 o                         
   4  20   1        128.74        142.71         6.52 o                         
   5  20   1         15.56          9.05         4.92 o                         
   6  20   1          2.82         -4.84         4.84 o                         
   7  20   1         35.13         35.94         7.11 o                         
  -6  21   1        281.33        293.31        12.87 o                         
  -5  21   1        202.75        179.78        10.26 o                         
  -4  21   1         34.18         28.85         5.49 o                         
  -3  21   1         40.43         34.54         5.21 o                         
  -2  21   1        143.98        129.09         7.23 o                         
  -1  21   1        752.57        835.12        16.03 o                         
   0  21   1          8.56          1.53         5.01 o                         
   1  21   1        741.24        804.09        14.61 o                         
   2  21   1        172.34        180.17         7.09 o                         
   3  21   1         48.14         50.32         5.15 o                         
   4  21   1         30.46         33.17         5.40 o                         
   5  21   1        199.17        191.10         7.84 o                         
   6  21   1        264.30        265.80        10.01 o                         
  -6  22   1         13.87          7.77         6.76 o                         
  -5  22   1        414.68        439.18        14.13 o                         
  -4  22   1         89.11         87.04         6.68 o                         
  -3  22   1        259.11        265.05         9.92 o                         
  -2  22   1         64.16         80.75         6.83 o                         
  -1  22   1         53.97         59.45         6.24 o                         
   0  22   1         19.86         20.16         5.89 o                         
   1  22   1         60.10         64.78         6.10 o                         
   2  22   1         67.82         75.99         6.32 o                         
   3  22   1        261.93        271.06         9.51 o                         
   4  22   1         96.39        104.48         7.10 o                         
   5  22   1        434.62        492.61        13.32 o                         
   6  22   1         15.09         11.34         6.00 o                         
  -5  23   1        474.18        506.37        16.38 o                         
  -4  23   1         22.76         19.63         6.62 o                         
  -3  23   1         58.46         73.31         7.35 o                         
  -2  23   1        341.29        390.15        12.79 o                         
  -1  23   1        653.71        842.85        16.93 o                         
   0  23   1         93.08        132.96         7.81 o                         
   1  23   1        656.41        845.91        19.84 o                         
   2  23   1        311.69        350.41        12.71 o                         
   3  23   1         56.67         65.91         6.96 o                         
   4  23   1         21.68         21.44         6.70 o                         
   5  23   1        445.76        487.64        14.62 o                         
  -4  24   1         17.17         23.08         7.35 o                         
  -3  24   1         58.36         56.24         7.28 o                         
  -2  24   1          1.22         -2.96         6.23 o                         
  -1  24   1         33.48         37.92         8.98 o                         
   0  24   1        352.14        361.26        14.24 o                         
   1  24   1         40.40         49.88         7.19 o                         
   2  24   1          1.44          5.75         6.39 o                         
   3  24   1         56.93         59.88         7.04 o                         
   4  24   1         14.67          8.65         6.97 o                         
  -2  25   1         52.72         45.22         7.27 o                         
  -1  25   1        841.20       1020.32        20.80 o                         
   0  25   1         52.38         63.18         7.93 o                         
   1  25   1        845.32       1045.34        23.61 o                         
   2  25   1         49.53         38.26         7.41 o                         
 -10   0   2        173.09        282.59        16.43 o                         
  -8   0   2         39.05         25.02         4.98 o                         
  -6   0   2       5595.25       6205.86        72.37 o                         
  -4   0   2       1534.54       1445.35        23.46 o                         
  -2   0   2       3766.51       4312.95        77.48 o                         
   0   0   2       6734.27       9380.05       250.10 o                         
   2   0   2       3748.92       4074.21        51.63 o                         
   4   0   2       1389.55       1331.59        17.54 o                         
   6   0   2       4705.60       5688.60        70.08 o                         
   8   0   2         43.17         38.71         5.28 o                         
  10   0   2        148.98        332.99        22.07 o                         
 -11   1   2         10.37        -15.99        15.99 o                         
 -10   1   2        769.83        738.52        15.26 o                         
  -9   1   2         55.53         63.99         4.77 o                         
  -8   1   2         37.20         42.49         3.88 o                         
  -7   1   2         36.99         47.69         3.00 o                         
  -6   1   2      11822.91      11840.75        96.25 o                         
  -5   1   2         67.91         61.38         2.33 o                         
  -4   1   2       2741.14       2703.84        22.71 o                         
  -3   1   2        115.93        127.73         3.65 o                         
  -2   1   2        141.01        165.25         4.09 o                         
  -1   1   2       6650.97       6646.05       175.86 o                         
   0   1   2        513.37        611.44        14.03 o                         
   1   1   2       5999.87       6133.36       129.98 o                         
   2   1   2        145.89        144.88         3.76 o                         
   3   1   2        128.26        130.38         3.43 o                         
   4   1   2       2897.87       2791.03        23.76 o                         
   5   1   2         78.25         81.28         2.54 o                         
   6   1   2      12574.39      12818.90       112.65 o                         
   7   1   2         34.95         48.02         3.30 o                         
   8   1   2         39.15         49.22         3.80 o                         
   9   1   2         48.17         40.08         4.53 o                         
  10   1   2        778.01        782.46        17.91 o                         
  11   1   2          9.58         32.88        10.17 o                         
 -11   2   2         33.16         44.04         7.79 o                         
 -10   2   2          8.19         46.15         7.95 o                         
  -9   2   2        200.48        215.35        10.03 o                         
  -8   2   2        944.71        877.87        11.79 o                         
  -7   2   2        483.71        502.01         7.40 o                         
  -6   2   2       2852.09       3074.28        33.75 o                         
  -5   2   2         13.42         21.19         1.91 o                         
  -4   2   2        540.09        581.15        13.29 o                         
  -3   2   2       1009.73        958.42         9.82 o                         
  -2   2   2        128.99        118.20         3.17 o                         
  -1   2   2      10122.72      11021.63       135.06 o                         
   0   2   2       8720.87      10794.94       228.49 o                         
   1   2   2      10877.06      11300.00       117.70 o                         
   2   2   2        112.03         90.54         2.29 o                         
   3   2   2        877.00        837.54         9.10 o                         
   4   2   2        507.04        593.46        10.53 o                         
   5   2   2         11.01         17.59         2.02 o                         
   6   2   2       2452.54       2922.94        56.89 o                         
   7   2   2        487.30        486.28         7.63 o                         
   8   2   2        906.04        857.78        11.48 o                         
   9   2   2        215.73        241.51         8.97 o                         
  10   2   2          9.72         61.37         6.80 o                         
  11   2   2         32.59         43.09        11.61 o                         
 -11   3   2         10.99          1.53         9.49 o                         
 -10   3   2          9.82         15.85         5.36 o                         
  -9   3   2        831.04        797.99        12.88 o                         
  -8   3   2        142.16        167.37        12.81 o                         
  -7   3   2        174.73        215.98         7.14 o                         
  -6   3   2       1113.45       1036.88        12.74 o                         
  -5   3   2        320.00        343.13         4.90 o                         
  -4   3   2      12783.10      12703.05       111.34 o                         
  -3   3   2       2679.04       2861.23        28.22 o                         
  -2   3   2       5450.97       5903.17        65.40 o                         
  -1   3   2        503.44        561.02         6.84 o                         
   0   3   2        492.71        551.15         6.63 o                         
   1   3   2        595.78        627.48         6.77 o                         
   2   3   2       5716.92       5950.31        50.54 o                         
   3   3   2       2762.76       2896.45        24.98 o                         
   4   3   2      12449.35      12578.81       104.43 o                         
   5   3   2        265.15        292.97         4.83 o                         
   6   3   2       1209.73       1171.58        12.08 o                         
   7   3   2        210.70        261.13         6.19 o                         
   8   3   2        137.29        193.07        14.72 o                         
   9   3   2        774.53        783.97        12.48 o                         
  10   3   2         10.41         37.89         6.27 o                         
  11   3   2         12.80         15.82        16.84 o                         
 -11   4   2         51.58         34.01        12.22 o                         
 -10   4   2        428.98        398.78        11.44 o                         
  -9   4   2        122.45        120.04         6.25 o                         
  -8   4   2       1313.78       1285.64        17.15 o                         
  -7   4   2        297.54        338.08         9.50 o                         
  -6   4   2        322.40        325.55         5.79 o                         
  -5   4   2        644.09        626.58         7.60 o                         
  -4   4   2       2216.59       2235.16        21.06 o                         
  -3   4   2       2524.89       2583.94        23.40 o                         
  -2   4   2       1034.91       1101.37        12.81 o                         
  -1   4   2        862.52        892.88         9.23 o                         
   0   4   2       1077.20       1304.46        12.97 o                         
   1   4   2        857.38        849.78         8.49 o                         
   2   4   2       1004.63       1043.02         9.71 o                         
   3   4   2       2277.88       2318.84        20.12 o                         
   4   4   2       2684.34       2709.57        24.11 o                         
   5   4   2        675.19        658.96         7.35 o                         
   6   4   2        301.07        324.19         6.04 o                         
   7   4   2        285.50        299.82         6.29 o                         
   8   4   2       1334.72       1342.08        15.57 o                         
   9   4   2        145.89        176.05         6.50 o                         
  10   4   2        445.70        456.77        12.91 o                         
  11   4   2         48.74         45.02        11.17 o                         
 -11   5   2          9.15         -7.08         7.08 o                         
 -10   5   2        195.23        186.26         7.77 o                         
  -9   5   2        108.61        109.14         6.01 o                         
  -8   5   2        109.08        102.81         6.11 o                         
  -7   5   2         25.68         35.36         3.79 o                         
  -6   5   2         37.84         27.80         2.80 o                         
  -5   5   2        152.15        141.85         3.69 o                         
  -4   5   2       6182.51       5808.85        51.42 o                         
  -3   5   2        171.85        231.34         7.01 o                         
  -2   5   2      16203.54      16498.17       146.84 o                         
  -1   5   2       1281.22       1239.39        11.03 o                         
   0   5   2         11.06          8.63         1.19 o                         
   1   5   2       1287.37       1223.27        10.94 o                         
   2   5   2      15744.94      15911.68       142.26 o                         
   3   5   2        182.19        208.86         4.91 o                         
   4   5   2       5963.13       5657.98        48.86 o                         
   5   5   2        144.37        146.18         3.55 o                         
   6   5   2         43.33         31.82         2.60 o                         
   7   5   2         22.48         24.67         3.03 o                         
   8   5   2        132.15        181.65        14.56 o                         
   9   5   2         96.73        106.71         5.91 o                         
  10   5   2        165.65        171.10         8.89 o                         
  11   5   2         10.94          6.32         9.38 o                         
 -11   6   2          3.58         -7.50         7.50 o                         
 -10   6   2        208.53        193.35         8.49 o                         
  -9   6   2         19.35         10.31         5.11 o                         
  -8   6   2       1439.87       1429.78        18.88 o                         
  -7   6   2        524.01        526.42         9.51 o                         
  -6   6   2       1095.91       1050.41        12.20 o                         
  -5   6   2          3.53         -2.00         2.00 o                         
  -4   6   2        431.92        465.87         6.08 o                         
  -3   6   2       5744.78       6369.41        54.79 o                         
  -2   6   2       6424.30       6807.66        55.66 o                         
  -1   6   2        269.61        305.45         4.10 o                         
   0   6   2          5.71         -1.24         1.24 o                         
   1   6   2        261.79        292.43         3.84 o                         
   2   6   2       7368.74       7501.41        65.47 o                         
   3   6   2       6004.94       6543.07        56.03 o                         
   4   6   2        363.61        396.89         5.55 o                         
   5   6   2          2.94         -2.13         2.13 o                         
   6   6   2       1090.56       1066.52        12.08 o                         
   7   6   2        513.63        501.29         8.22 o                         
   8   6   2       1347.73       1377.10        16.56 o                         
   9   6   2         23.18         32.63         5.12 o                         
  10   6   2        214.61        220.80         9.90 o                         
  11   6   2          3.31        -10.72        10.72 o                         
 -11   7   2         31.43         -4.36         7.43 o                         
 -10   7   2         18.52          1.99         5.92 o                         
  -9   7   2          0.33         -5.28         5.28 o                         
  -8   7   2        614.35        601.85        11.97 o                         
  -7   7   2        171.81        146.41         5.52 o                         
  -6   7   2         25.48         17.99         2.86 o                         
  -5   7   2        161.56        151.21         3.77 o                         
  -4   7   2       4578.02       4365.44        37.46 o                         
  -3   7   2         18.29         15.31         2.00 o                         
  -2   7   2      10895.06      10636.66        84.46 o                         
  -1   7   2       2687.38       2886.61        24.40 o                         
   0   7   2          0.45          0.31         1.39 o                         
   1   7   2       2476.85       2653.59        24.36 o                         
   2   7   2      10116.81       9816.97        82.00 o                         
   3   7   2         15.45          6.66         3.13 o                         
   4   7   2       4703.97       4476.35        38.88 o                         
   5   7   2        149.68        126.20         3.45 o                         
   6   7   2         22.95          9.81         3.65 o                         
   7   7   2        148.71        123.88         4.52 o                         
   8   7   2        724.30        741.55        13.15 o                         
   9   7   2          0.40         -2.00         5.08 o                         
  10   7   2         17.03         19.23         6.85 o                         
  11   7   2         34.91         19.14         9.83 o                         
 -11   8   2        127.06        119.81         9.06 o                         
 -10   8   2         95.65         90.29         7.56 o                         
  -9   8   2         65.63         40.18         5.69 o                         
  -8   8   2       2126.25       2005.38        27.85 o                         
  -7   8   2        329.81        267.67         9.47 o                         
  -6   8   2         27.11         11.00         2.85 o                         
  -5   8   2        207.72        211.78         4.66 o                         
  -4   8   2       1046.65       1090.58        11.08 o                         
  -3   8   2        669.32        624.81         7.14 o                         
  -2   8   2       4112.69       4218.90        34.70 o                         
  -1   8   2        726.86        781.22        11.02 o                         
   0   8   2        384.84        342.06         4.88 o                         
   1   8   2        871.45        902.08         9.22 o                         
   2   8   2       4714.57       4650.30        40.68 o                         
   3   8   2        633.57        602.90         7.33 o                         
   4   8   2        858.40        926.84         9.68 o                         
   5   8   2        202.25        202.02         4.99 o                         
   6   8   2         22.79         11.41         2.93 o                         
   7   8   2        333.27        270.39         9.07 o                         
   8   8   2       2112.31       2095.82        27.42 o                         
   9   8   2         75.35         68.07         6.07 o                         
  10   8   2        100.91         93.50         7.70 o                         
  11   8   2        111.98        110.28        10.89 o                         
 -11   9   2         18.24          6.88         8.58 o                         
 -10   9   2        409.10        350.15        12.32 o                         
  -9   9   2         71.61         51.51         6.27 o                         
  -8   9   2        128.61        120.16         6.46 o                         
  -7   9   2          2.60         -4.10         4.10 o                         
  -6   9   2        360.52        279.84         6.26 o                         
  -5   9   2        730.24        685.29         8.49 o                         
  -4   9   2       5078.40       4884.47        41.88 o                         
  -3   9   2        345.14        311.53         4.78 o                         
  -2   9   2       3479.22       3363.74        28.06 o                         
  -1   9   2       1501.17       1713.79        15.43 o                         
   0   9   2         65.47         47.86         2.14 o                         
   1   9   2       1528.76       1738.39        16.37 o                         
   2   9   2       3114.89       3044.61        28.02 o                         
   3   9   2        415.97        381.05         5.56 o                         
   4   9   2       5266.11       5119.51        45.52 o                         
   5   9   2        630.58        619.67         8.38 o                         
   6   9   2        334.78        265.61         6.56 o                         
   7   9   2          2.68         -4.37         4.37 o                         
   8   9   2        109.64        105.78         6.18 o                         
   9   9   2         66.85         50.58         6.11 o                         
  10   9   2        383.29        377.64        14.50 o                         
  11   9   2         18.66         18.98         8.38 o                         
 -10  10   2         39.28         19.23         6.46 o                         
  -9  10   2         12.31         -0.26         5.41 o                         
  -8  10   2        196.97        155.53         7.24 o                         
  -7  10   2        378.92        314.48         8.45 o                         
  -6  10   2        891.26        882.69        11.81 o                         
  -5  10   2       4563.95       4561.35        40.89 o                         
  -4  10   2       1818.94       1832.50        17.04 o                         
  -3  10   2        285.90        255.44         4.43 o                         
  -2  10   2       2924.89       2965.20        25.67 o                         
  -1  10   2        440.35        489.19         6.74 o                         
   0  10   2       8563.33       8269.53        74.31 o                         
   1  10   2        471.37        508.50         6.34 o                         
   2  10   2       3050.69       3068.42        29.23 o                         
   3  10   2        254.25        227.93         4.67 o                         
   4  10   2       1648.28       1711.96        16.74 o                         
   5  10   2       4584.29       4652.99        43.13 o                         
   6  10   2        753.60        782.75        13.71 o                         
   7  10   2        339.12        283.51         8.01 o                         
   8  10   2        188.51        148.28         6.66 o                         
   9  10   2         14.34          9.06         5.55 o                         
  10  10   2         47.40         47.85         8.29 o                         
 -10  11   2        643.82        618.01        14.61 o                         
  -9  11   2          0.68         -5.35         5.35 o                         
  -8  11   2        145.46         98.32         7.12 o                         
  -7  11   2         19.63          3.49         4.17 o                         
  -6  11   2       5779.16       5503.08        56.46 o                         
  -5  11   2        291.05        268.46         5.96 o                         
  -4  11   2        489.57        460.85         6.36 o                         
  -3  11   2         52.56         49.19         2.46 o                         
  -2  11   2        328.53        332.95         5.14 o                         
  -1  11   2        572.66        616.04         6.96 o                         
   0  11   2        738.44        642.48         7.88 o                         
   1  11   2        594.82        625.63         7.40 o                         
   2  11   2        393.45        403.25         6.05 o                         
   3  11   2         61.82         58.52         2.66 o                         
   4  11   2        593.38        565.74         7.66 o                         
   5  11   2        250.18        236.75         6.01 o                         
   6  11   2       6189.99       6069.34        73.07 o                         
   7  11   2         16.28         -3.97         3.97 o                         
   8  11   2        145.66        116.55         6.13 o                         
   9  11   2          0.73         -5.03         5.03 o                         
  10  11   2        650.04        658.52        17.71 o                         
 -10  12   2         85.54         78.99         7.52 o                         
  -9  12   2         25.63         10.15         6.02 o                         
  -8  12   2          7.51         -5.06         5.06 o                         
  -7  12   2          4.66          0.87         4.42 o                         
  -6  12   2       3599.45       3436.87        36.72 o                         
  -5  12   2        239.16        213.40         5.48 o                         
  -4  12   2        590.04        614.50         7.95 o                         
  -3  12   2        114.47        100.03         3.10 o                         
  -2  12   2       1287.82       1280.20        12.69 o                         
  -1  12   2         13.62          7.71         2.25 o                         
   0  12   2      13370.00      13253.68       118.46 o                         
   1  12   2         12.47          3.44         3.07 o                         
   2  12   2       1218.11       1216.62        12.86 o                         
   3  12   2        137.57        131.10         3.62 o                         
   4  12   2        559.13        595.97         8.47 o                         
   5  12   2        240.71        201.93         5.80 o                         
   6  12   2       3189.22       3136.97        37.57 o                         
   7  12   2          3.95         -4.03         4.03 o                         
   8  12   2          7.00         -4.64         4.64 o                         
   9  12   2         23.05          7.78         6.21 o                         
  10  12   2        103.34        105.93         8.89 o                         
 -10  13   2        739.95        821.70        19.24 o                         
  -9  13   2        113.80        100.95         7.39 o                         
  -8  13   2        205.95        181.33         8.07 o                         
  -7  13   2        185.13        136.44         6.35 o                         
  -6  13   2       1973.76       1961.57        23.37 o                         
  -5  13   2        113.59        109.68         4.22 o                         
  -4  13   2       1625.24       1530.25        16.71 o                         
  -3  13   2        247.67        240.32         5.43 o                         
  -2  13   2         28.77         26.03         2.41 o                         
  -1  13   2        162.54        200.17         4.93 o                         
   0  13   2        860.93        867.59        10.05 o                         
   1  13   2        155.70        171.82         4.74 o                         
   2  13   2         25.23         27.29         2.59 o                         
   3  13   2        274.74        276.60         6.41 o                         
   4  13   2       1580.88       1516.65        17.75 o                         
   5  13   2         96.96         83.28         4.35 o                         
   6  13   2       2138.56       2184.35        29.75 o                         
   7  13   2        188.92        154.23         6.17 o                         
   8  13   2        191.14        168.57         7.22 o                         
   9  13   2        105.64         97.19         7.62 o                         
  10  13   2        710.55        785.68        19.57 o                         
  -9  14   2          6.24         -5.37         5.99 o                         
  -8  14   2        872.94        778.66        17.08 o                         
  -7  14   2         69.00         42.97         5.17 o                         
  -6  14   2        413.02        396.45         9.49 o                         
  -5  14   2         74.29         61.00         4.17 o                         
  -4  14   2       1016.98        991.68        12.30 o                         
  -3  14   2       2714.99       2703.65        25.66 o                         
  -2  14   2        112.72         99.35         3.42 o                         
  -1  14   2        189.29        187.22         4.99 o                         
   0  14   2       5066.84       5095.69        48.11 o                         
   1  14   2        223.14        219.78         5.44 o                         
   2  14   2        119.05        111.48         3.66 o                         
   3  14   2       2625.48       2658.03        25.55 o                         
   4  14   2       1185.39       1160.08        14.55 o                         
   5  14   2         61.08         31.79         3.91 o                         
   6  14   2        368.24        355.05         8.81 o                         
   7  14   2         61.76         37.67         5.14 o                         
   8  14   2        913.93        862.51        15.58 o                         
   9  14   2          5.38         -1.48         6.40 o                         
  -9  15   2        183.14        167.92         9.82 o                         
  -8  15   2        333.72        315.23        12.70 o                         
  -7  15   2        134.66        132.86         6.68 o                         
  -6  15   2        104.08         80.97         5.41 o                         
  -5  15   2        234.01        202.71         6.03 o                         
  -4  15   2       2471.26       2428.29        24.98 o                         
  -3  15   2        185.53        174.24         6.18 o                         
  -2  15   2       1044.78       1038.23        12.10 o                         
  -1  15   2        162.79        116.32         3.81 o                         
   0  15   2        230.40        217.93         5.86 o                         
   1  15   2        168.51        133.90         4.20 o                         
   2  15   2       1026.83       1034.57        12.72 o                         
   3  15   2        224.99        240.26         6.62 o                         
   4  15   2       2317.90       2331.75        25.32 o                         
   5  15   2        201.45        158.01         5.36 o                         
   6  15   2        126.27        109.34         5.55 o                         
   7  15   2        130.70        125.21         6.34 o                         
   8  15   2        280.04        254.01         8.97 o                         
   9  15   2        161.71        156.03         8.81 o                         
  -9  16   2         46.61         50.95         7.48 o                         
  -8  16   2       1557.61       1489.38        24.84 o                         
  -7  16   2         35.98         20.30         5.58 o                         
  -6  16   2        519.80        503.03        11.50 o                         
  -5  16   2         94.93         78.11         5.11 o                         
  -4  16   2        822.58        852.01        12.06 o                         
  -3  16   2        668.28        636.02         9.60 o                         
  -2  16   2       1080.43       1067.55        12.52 o                         
  -1  16   2         99.07         93.46         3.71 o                         
   0  16   2        174.78        194.76         5.67 o                         
   1  16   2        105.63        102.01         4.21 o                         
   2  16   2       1209.34       1176.42        14.70 o                         
   3  16   2        680.85        660.37         9.97 o                         
   4  16   2        910.21        938.84        13.07 o                         
   5  16   2        102.88         86.93         4.99 o                         
   6  16   2        497.96        495.57        10.59 o                         
   7  16   2         39.58         38.52         5.57 o                         
   8  16   2       1601.39       1593.94        28.91 o                         
   9  16   2         43.00         51.30         6.99 o                         
  -8  17   2        230.21        227.89        10.55 o                         
  -7  17   2        129.34        118.53         7.65 o                         
  -6  17   2         22.00         10.01         5.11 o                         
  -5  17   2         30.11         26.79         4.72 o                         
  -4  17   2        659.11        715.85        12.02 o                         
  -3  17   2        411.58        445.52         8.72 o                         
  -2  17   2       3644.44       3682.57        35.94 o                         
  -1  17   2        189.50        186.93         5.65 o                         
   0  17   2          0.75         -3.25         3.25 o                         
   1  17   2        164.87        144.74         4.99 o                         
   2  17   2       3359.23       3379.72        35.52 o                         
   3  17   2        355.03        370.17         8.30 o                         
   4  17   2        580.46        651.12        11.50 o                         
   5  17   2         26.95         10.21         4.23 o                         
   6  17   2         19.32          3.52         4.51 o                         
   7  17   2        126.78        120.12         6.91 o                         
   8  17   2        190.67        182.35         8.14 o                         
  -8  18   2        951.80        975.44        25.71 o                         
  -7  18   2         20.11          6.64         6.50 o                         
  -6  18   2        145.23        152.37         7.71 o                         
  -5  18   2        108.53         95.81         6.25 o                         
  -4  18   2        585.59        626.53        11.77 o                         
  -3  18   2         85.30         89.39         4.80 o                         
  -2  18   2       1889.90       1970.70        22.19 o                         
  -1  18   2        485.71        487.22         9.42 o                         
   0  18   2          3.06         -3.69         3.69 o                         
   1  18   2        476.74        479.77         9.33 o                         
   2  18   2       2162.73       2258.97        25.55 o                         
   3  18   2        100.91        100.02         5.23 o                         
   4  18   2        635.04        681.49        12.39 o                         
   5  18   2        113.08        106.30         5.49 o                         
   6  18   2        151.28        170.48         6.78 o                         
   7  18   2         22.20         12.47         6.03 o                         
   8  18   2       1017.65       1073.97        20.39 o                         
  -7  19   2          9.91         -6.95         6.95 o                         
  -6  19   2         88.49        101.32         8.88 o                         
  -5  19   2         86.26         78.30         6.23 o                         
  -4  19   2        677.73        723.27        14.54 o                         
  -3  19   2         42.34         40.80         4.69 o                         
  -2  19   2       1693.35       1812.79        23.09 o                         
  -1  19   2          3.67         -4.18         4.18 o                         
   0  19   2          2.87         -3.97         3.97 o                         
   1  19   2          4.39         -3.83         4.25 o                         
   2  19   2       1554.92       1711.76        21.29 o                         
   3  19   2         46.71         58.55         4.99 o                         
   4  19   2        638.13        696.91        12.84 o                         
   5  19   2         75.67         67.01         5.28 o                         
   6  19   2         81.19         89.42         6.53 o                         
   7  19   2         12.00         -3.17         5.91 o                         
  -7  20   2        116.25        123.94         9.01 o                         
  -6  20   2        196.43        205.28         8.92 o                         
  -5  20   2        107.89         87.97         6.88 o                         
  -4  20   2         62.62         44.39         5.56 o                         
  -3  20   2         31.01         23.72         5.13 o                         
  -2  20   2        552.49        625.20        15.80 o                         
  -1  20   2         23.90         19.05         4.94 o                         
   0  20   2       1972.63       2140.33        30.30 o                         
   1  20   2         23.18         17.43         4.91 o                         
   2  20   2        615.32        717.86        13.51 o                         
   3  20   2         25.44         15.61         4.93 o                         
   4  20   2         56.32         38.89         5.49 o                         
   5  20   2        102.94         90.44         6.15 o                         
   6  20   2        206.36        219.89         8.93 o                         
   7  20   2         95.98         85.59         8.05 o                         
  -6  21   2         56.59         33.62         6.87 o                         
  -5  21   2         92.47         78.28         6.95 o                         
  -4  21   2        449.25        478.51        13.82 o                         
  -3  21   2         51.73         54.42         6.46 o                         
  -2  21   2         81.48         94.04         7.69 o                         
  -1  21   2        701.66        806.57        15.00 o                         
   0  21   2        230.69        238.24         8.64 o                         
   1  21   2        684.19        776.23        14.78 o                         
   2  21   2         66.96         71.21         5.88 o                         
   3  21   2         58.03         59.73         5.76 o                         
   4  21   2        454.85        488.38        13.58 o                         
   5  21   2         98.87        103.11         6.92 o                         
   6  21   2         66.98         71.29         7.08 o                         
  -6  22   2        288.51        293.31        15.57 o                         
  -5  22   2         27.21         24.90         7.22 o                         
  -4  22   2        393.42        486.72        14.44 o                         
  -3  22   2          5.02          3.54         6.37 o                         
  -2  22   2        578.78        667.89        15.87 o                         
  -1  22   2        263.28        301.58        13.60 o                         
   0  22   2       3396.70       3978.40        51.31 o                         
   1  22   2        243.68        242.76        13.70 o                         
   2  22   2        583.91        673.41        14.89 o                         
   3  22   2          6.01          3.60         5.28 o                         
   4  22   2        358.94        439.62        12.91 o                         
   5  22   2         22.32         13.41         6.07 o                         
   6  22   2        272.07        283.91        16.87 o                         
  -5  23   2          5.57          0.00         7.09 o                         
  -4  23   2         72.67         65.36         8.34 o                         
  -3  23   2         38.40         36.61         7.20 o                         
  -2  23   2         68.66         47.98         7.45 o                         
  -1  23   2         13.12         19.13         6.28 o                         
   0  23   2        249.64        344.77        13.64 o                         
   1  23   2         10.93         15.05         5.73 o                         
   2  23   2         83.33         70.59         6.69 o                         
   3  23   2         41.74         32.50         6.25 o                         
   4  23   2         87.69         94.90         7.66 o                         
   5  23   2          6.36         -0.69         6.96 o                         
  -4  24   2        466.74        547.70        17.98 o                         
  -3  24   2         38.30         37.83         7.56 o                         
  -2  24   2        593.77        683.92        18.11 o                         
  -1  24   2         91.72        125.04         8.56 o                         
   0  24   2       2264.51       2725.14        40.27 o                         
   1  24   2         83.17         92.10         7.67 o                         
   2  24   2        571.71        648.74        14.86 o                         
   3  24   2         40.06         32.10         6.88 o                         
   4  24   2        444.12        525.11        17.27 o                         
  -2  25   2         44.71         44.55         7.70 o                         
  -1  25   2         31.03         39.17         7.68 o                         
   0  25   2        131.45        154.59         8.90 o                         
   1  25   2         30.82         28.55         7.23 o                         
   2  25   2         47.87         41.45         7.00 o                         
 -11   0   3        105.35        138.34        18.24 o                         
  -9   0   3        841.76        847.66        18.62 o                         
  -7   0   3        330.28        383.03        10.09 o                         
  -5   0   3       2670.70       2480.84        30.02 o                         
  -3   0   3        276.63        335.56         8.88 o                         
  -1   0   3        344.48        266.10         6.04 o                         
   1   0   3        283.24        225.36         5.79 o                         
   3   0   3        251.39        283.35         5.73 o                         
   5   0   3       3065.41       2777.10        33.22 o                         
   7   0   3        402.25        467.01        11.17 o                         
   9   0   3        774.68        787.87        18.25 o                         
  11   0   3        116.51        168.99        26.15 o                         
 -11   1   3         95.84        133.94        11.83 o                         
 -10   1   3        331.92        313.94        11.05 o                         
  -9   1   3        186.88        264.30        10.56 o                         
  -8   1   3         11.05         21.05         3.57 o                         
  -7   1   3        962.27        915.45        11.39 o                         
  -6   1   3        714.18        753.69         9.06 o                         
  -5   1   3       2139.81       1928.83        17.25 o                         
  -4   1   3        637.04        625.34         9.44 o                         
  -3   1   3        257.80        286.55         6.37 o                         
  -2   1   3        151.19        146.09         3.01 o                         
  -1   1   3        379.00        234.68         3.82 o                         
   0   1   3         44.54         41.05         1.73 o                         
   1   1   3        430.56        249.97         3.70 o                         
   2   1   3        139.19        125.48         2.64 o                         
   3   1   3        275.45        276.20         3.87 o                         
   4   1   3        573.83        610.88        12.46 o                         
   5   1   3       1784.60       1702.75        15.63 o                         
   6   1   3        692.52        749.05         8.90 o                         
   7   1   3        884.71        868.02        11.00 o                         
   8   1   3          9.20          5.51         3.55 o                         
   9   1   3        226.06        324.11         8.50 o                         
  10   1   3        311.71        300.17        14.70 o                         
  11   1   3         80.12        130.18        13.54 o                         
 -11   2   3        747.74        800.85        23.48 o                         
 -10   2   3         31.48         35.62         5.84 o                         
  -9   2   3        616.09        631.32        11.69 o                         
  -8   2   3        267.97        246.26         6.80 o                         
  -7   2   3        235.26        290.81         6.95 o                         
  -6   2   3        370.44        448.88         6.89 o                         
  -5   2   3       3283.93       3173.61        28.47 o                         
  -4   2   3       4025.49       4149.60        37.88 o                         
  -3   2   3        236.72        196.86         4.38 o                         
  -2   2   3        210.41        207.30         3.79 o                         
  -1   2   3        692.08        654.39         7.83 o                         
   0   2   3        513.48        587.72         7.93 o                         
   1   2   3        631.72        607.07         7.01 o                         
   2   2   3        207.33        196.14         3.09 o                         
   3   2   3        278.99        207.98         3.72 o                         
   4   2   3       4170.49       4251.64        35.70 o                         
   5   2   3       3566.43       3400.07        29.60 o                         
   6   2   3        402.65        502.31         6.90 o                         
   7   2   3        286.00        350.79         7.14 o                         
   8   2   3        245.54        227.77         6.42 o                         
   9   2   3        622.45        683.70        11.80 o                         
  10   2   3         32.61         48.12         5.76 o                         
  11   2   3        738.53        862.92        56.74 o                         
 -11   3   3        187.11        269.19        20.69 o                         
 -10   3   3         14.37          2.60         6.64 o                         
  -9   3   3         29.81         40.34         5.03 o                         
  -8   3   3        180.44        227.86        11.91 o                         
  -7   3   3       1419.87       1315.52        15.06 o                         
  -6   3   3       1310.97       1245.13        13.74 o                         
  -5   3   3       1085.37       1038.66        10.56 o                         
  -4   3   3       1748.49       1827.49        17.45 o                         
  -3   3   3        257.32        234.89         4.83 o                         
  -2   3   3        319.69        346.65         4.53 o                         
  -1   3   3        443.24        334.22         4.65 o                         
   0   3   3        226.21        244.28         4.23 o                         
   1   3   3        515.38        373.28         4.87 o                         
   2   3   3        262.90        285.38         3.72 o                         
   3   3   3        212.30        189.30         3.66 o                         
   4   3   3       1467.68       1600.23        14.94 o                         
   5   3   3        898.90        932.46        13.23 o                         
   6   3   3       1275.80       1233.57        12.26 o                         
   7   3   3       1400.20       1323.45        14.18 o                         
   8   3   3        219.69        289.42         7.65 o                         
   9   3   3         35.81         69.51         5.06 o                         
  10   3   3         16.25         10.68         5.95 o                         
  11   3   3        189.59        263.57        23.69 o                         
 -11   4   3        419.35        355.25        16.07 o                         
 -10   4   3         11.19         -2.63         5.39 o                         
  -9   4   3         66.23         74.57         5.49 o                         
  -8   4   3       1144.39       1142.27        15.22 o                         
  -7   4   3        694.66        756.38        11.02 o                         
  -6   4   3        280.46        286.39         7.68 o                         
  -5   4   3        270.29        255.47         4.65 o                         
  -4   4   3        917.42        950.35         9.78 o                         
  -3   4   3       1430.84       1140.37        12.40 o                         
  -2   4   3        205.13        215.42         4.89 o                         
  -1   4   3        716.81        633.53         7.55 o                         
   0   4   3       1199.66       1239.37        14.06 o                         
   1   4   3        628.40        552.51         6.63 o                         
   2   4   3        191.94        188.68         3.89 o                         
   3   4   3       1450.81       1103.88        10.60 o                         
   4   4   3       1042.23       1038.19        10.37 o                         
   5   4   3        304.78        282.38         4.98 o                         
   6   4   3        230.86        249.40         5.18 o                         
   7   4   3        578.28        676.84         9.47 o                         
   8   4   3       1141.87       1133.09        14.87 o                         
   9   4   3         74.79        102.31         5.48 o                         
  10   4   3         13.13          3.46         6.96 o                         
  11   4   3        417.82        448.02        43.67 o                         
 -11   5   3         19.77         32.42         8.91 o                         
 -10   5   3          5.85         -5.75         5.75 o                         
  -9   5   3       1098.64       1075.29        16.57 o                         
  -8   5   3        619.24        627.36        11.38 o                         
  -7   5   3       1871.22       1826.37        21.78 o                         
  -6   5   3        240.56        229.16         6.03 o                         
  -5   5   3         13.41          8.79         2.15 o                         
  -4   5   3         64.10         74.27         2.32 o                         
  -3   5   3       1175.47       1091.94        11.31 o                         
  -2   5   3        389.38        388.85         5.22 o                         
  -1   5   3        444.03        460.91         6.10 o                         
   0   5   3        276.12        281.66         4.44 o                         
   1   5   3        405.36        398.52         4.90 o                         
   2   5   3        465.17        433.64         5.35 o                         
   3   5   3       1384.42       1222.84        11.68 o                         
   4   5   3         76.27         93.84         2.55 o                         
   5   5   3         14.18         13.62         2.44 o                         
   6   5   3        288.58        261.10         5.75 o                         
   7   5   3       2067.42       2093.22        21.21 o                         
   8   5   3        554.40        602.70        10.22 o                         
   9   5   3       1094.63       1160.37        16.77 o                         
  10   5   3          4.81          3.29         6.70 o                         
  11   5   3         17.58         57.66        12.12 o                         
 -11   6   3        136.40        111.30         7.83 o                         
 -10   6   3         75.30         36.02         5.84 o                         
  -9   6   3        522.40        573.20        11.84 o                         
  -8   6   3        191.26        173.27         7.92 o                         
  -7   6   3        601.04        603.93        10.37 o                         
  -6   6   3         96.02         69.59         3.73 o                         
  -5   6   3         32.10         20.38         2.37 o                         
  -4   6   3        509.37        576.94         9.06 o                         
  -3   6   3      13406.93      13191.72       116.05 o                         
  -2   6   3       6681.30       7315.67        65.65 o                         
  -1   6   3       1928.51       1830.92        18.23 o                         
   0   6   3       1232.60       1326.66        14.84 o                         
   1   6   3       2101.67       1885.34        16.82 o                         
   2   6   3       6520.24       6979.07        58.00 o                         
   3   6   3      12963.68      12695.25       107.59 o                         
   4   6   3        580.38        602.42         7.01 o                         
   5   6   3         27.35         17.30         2.35 o                         
   6   6   3        108.34         81.51         3.95 o                         
   7   6   3        528.16        567.12         8.85 o                         
   8   6   3        202.19        202.71         6.09 o                         
   9   6   3        436.11        565.96        14.21 o                         
  10   6   3         83.40         58.43         7.71 o                         
  11   6   3        135.32        147.15        28.99 o                         
 -11   7   3         24.34         16.66         8.83 o                         
 -10   7   3         47.47         14.67         6.31 o                         
  -9   7   3       1126.87       1077.92        17.28 o                         
  -8   7   3        178.63        151.39         6.04 o                         
  -7   7   3        121.49        122.15         4.93 o                         
  -6   7   3        899.66        859.71        11.39 o                         
  -5   7   3        257.30        247.89         5.25 o                         
  -4   7   3       2470.41       2517.75        23.55 o                         
  -3   7   3       2191.70       2263.93        19.97 o                         
  -2   7   3        425.98        416.85         5.07 o                         
  -1   7   3        218.62        199.76         6.32 o                         
   0   7   3         74.33         82.97         2.28 o                         
   1   7   3        198.55        168.94         4.40 o                         
   2   7   3        445.35        409.44         5.14 o                         
   3   7   3       2537.28       2534.13        23.24 o                         
   4   7   3       2213.80       2298.56        20.88 o                         
   5   7   3        244.10        227.72         5.13 o                         
   6   7   3        930.50        896.81        10.90 o                         
   7   7   3        125.69        131.63         4.80 o                         
   8   7   3        217.21        236.96         7.09 o                         
   9   7   3       1255.79       1285.04        21.58 o                         
  10   7   3         42.28         19.26         6.68 o                         
  11   7   3         20.74         20.41         8.22 o                         
 -11   8   3        132.18        113.16         8.92 o                         
 -10   8   3          0.80         -5.83         5.83 o                         
  -9   8   3        638.17        595.41        12.85 o                         
  -8   8   3        229.79        191.64         6.66 o                         
  -7   8   3        532.07        483.02         9.68 o                         
  -6   8   3        455.86        451.71         8.10 o                         
  -5   8   3        400.08        423.98         7.11 o                         
  -4   8   3       1418.61       1551.88        15.37 o                         
  -3   8   3       2900.47       2841.07        25.66 o                         
  -2   8   3        759.08        774.17         7.56 o                         
  -1   8   3        202.30        213.13         4.43 o                         
   0   8   3       1315.43       1246.32        12.03 o                         
   1   8   3        236.04        247.85         4.16 o                         
   2   8   3        638.00        626.93         6.81 o                         
   3   8   3       2767.48       2677.17        23.85 o                         
   4   8   3       1694.88       1796.63        17.29 o                         
   5   8   3        400.14        417.38         6.63 o                         
   6   8   3        374.90        381.34         6.94 o                         
   7   8   3        587.23        559.01        10.30 o                         
   8   8   3        224.59        190.14         7.03 o                         
   9   8   3        542.64        559.27        12.44 o                         
  10   8   3          0.97         -7.35         7.35 o                         
  11   8   3        146.72        165.10        13.30 o                         
 -10   9   3        118.77        114.20         8.37 o                         
  -9   9   3        278.21        254.50        12.06 o                         
  -8   9   3         72.78         53.25         5.08 o                         
  -7   9   3        714.07        674.06        12.18 o                         
  -6   9   3          9.38         -3.13         3.13 o                         
  -5   9   3       3916.03       3853.59        38.51 o                         
  -4   9   3        101.77         91.45         2.94 o                         
  -3   9   3        208.76        203.10         4.10 o                         
  -2   9   3       1202.15       1188.72        10.71 o                         
  -1   9   3       5100.57       5195.86        45.91 o                         
   0   9   3       1595.29       1609.14        15.27 o                         
   1   9   3       4853.60       4854.91        41.44 o                         
   2   9   3       1078.95       1031.17        10.08 o                         
   3   9   3        217.74        211.17         4.49 o                         
   4   9   3         83.97         70.40         2.85 o                         
   5   9   3       3876.61       3891.15        35.47 o                         
   6   9   3          9.33         -2.98         2.98 o                         
   7   9   3        593.07        580.45         9.94 o                         
   8   9   3         70.94         51.56         5.29 o                         
   9   9   3        321.99        319.53        10.40 o                         
  10   9   3        118.35        113.29         7.87 o                         
 -10  10   3         30.24          6.66         6.73 o                         
  -9  10   3        432.59        424.07        12.43 o                         
  -8  10   3         38.12         22.57         5.15 o                         
  -7  10   3        653.85        606.20        11.69 o                         
  -6  10   3        315.58        260.30         6.80 o                         
  -5  10   3       1347.05       1418.27        15.68 o                         
  -4  10   3         89.84         64.84         2.79 o                         
  -3  10   3        435.34        440.12         5.96 o                         
  -2  10   3        603.39        638.59         6.75 o                         
  -1  10   3        656.43        593.46         9.38 o                         
   0  10   3      15008.42      15546.63       138.63 o                         
   1  10   3        703.99        650.87         7.80 o                         
   2  10   3        735.26        749.25         7.91 o                         
   3  10   3        441.28        448.30         6.57 o                         
   4  10   3         79.07         58.76         2.75 o                         
   5  10   3       1584.72       1693.47        17.57 o                         
   6  10   3        296.91        243.88         6.54 o                         
   7  10   3        752.84        719.03        11.70 o                         
   8  10   3         31.34          8.27         4.91 o                         
   9  10   3        399.78        417.09        11.44 o                         
  10  10   3         36.84         31.06         7.67 o                         
 -10  11   3        104.50         89.70         7.73 o                         
  -9  11   3         88.62         65.32         6.40 o                         
  -8  11   3          3.13         -4.82         4.82 o                         
  -7  11   3        509.46        438.29        10.40 o                         
  -6  11   3        616.42        584.69         9.66 o                         
  -5  11   3        942.90        971.47        12.03 o                         
  -4  11   3        130.91        118.73         3.62 o                         
  -3  11   3        408.34        391.85         5.83 o                         
  -2  11   3        581.98        558.34         6.51 o                         
  -1  11   3       2419.74       2243.20        20.45 o                         
   0  11   3        530.52        489.98         6.68 o                         
   1  11   3       2419.62       2220.95        20.78 o                         
   2  11   3        478.74        462.55         6.18 o                         
   3  11   3        337.04        337.55         5.73 o                         
   4  11   3        109.97         86.01         3.29 o                         
   5  11   3        773.23        806.09        10.38 o                         
   6  11   3        662.25        669.42        10.22 o                         
   7  11   3        463.82        397.87         9.36 o                         
   8  11   3          3.08         -4.75         4.75 o                         
   9  11   3        100.37         92.67         6.50 o                         
  10  11   3        101.18         96.11         8.99 o                         
 -10  12   3         73.58         65.98         7.63 o                         
  -9  12   3        274.50        291.74        10.56 o                         
  -8  12   3          9.01         -5.16         5.16 o                         
  -7  12   3        168.26        145.13         6.54 o                         
  -6  12   3        316.34        274.13         7.68 o                         
  -5  12   3       2984.45       2958.37        29.57 o                         
  -4  12   3         92.23         68.79         3.27 o                         
  -3  12   3        153.93        138.50         5.08 o                         
  -2  12   3         68.23         77.01         2.89 o                         
  -1  12   3        655.82        636.06         7.54 o                         
   0  12   3        758.26        830.84         9.57 o                         
   1  12   3        553.40        540.63         7.26 o                         
   2  12   3         57.00         56.78         2.63 o                         
   3  12   3        184.64        179.56         4.60 o                         
   4  12   3         76.29         55.21         3.15 o                         
   5  12   3       3146.55       3194.68        30.76 o                         
   6  12   3        377.53        353.22         8.48 o                         
   7  12   3        183.15        184.97         6.62 o                         
   8  12   3         10.97         -5.07         5.07 o                         
   9  12   3        275.48        299.62        11.44 o                         
  10  12   3         64.39         58.22         7.85 o                         
 -10  13   3         10.96         -3.14         6.55 o                         
  -9  13   3         39.14         11.79         6.17 o                         
  -8  13   3         90.95         79.19         6.59 o                         
  -7  13   3       1763.88       1606.31        23.71 o                         
  -6  13   3         76.29         66.27         4.43 o                         
  -5  13   3        988.75        975.88        12.44 o                         
  -4  13   3        221.30        158.75         4.62 o                         
  -3  13   3         21.92          7.13         2.53 o                         
  -2  13   3        869.41        837.23        10.06 o                         
  -1  13   3       3477.71       3393.33        31.94 o                         
   0  13   3        478.44        475.49         7.07 o                         
   1  13   3       3533.29       3436.96        32.49 o                         
   2  13   3        827.36        791.63         9.09 o                         
   3  13   3         25.51          8.33         2.68 o                         
   4  13   3        252.64        197.95         5.44 o                         
   5  13   3        812.88        817.05        11.36 o                         
   6  13   3         83.88         75.79         4.73 o                         
   7  13   3       1682.84       1570.80        21.75 o                         
   8  13   3         91.72         80.33         6.05 o                         
   9  13   3         46.80         36.18         6.94 o                         
  10  13   3         13.34         11.96         7.29 o                         
  -9  14   3        144.43        149.52         8.46 o                         
  -8  14   3        174.76        134.14         7.18 o                         
  -7  14   3        274.00        211.93         9.90 o                         
  -6  14   3        261.11        261.62         7.94 o                         
  -5  14   3       1468.00       1432.94        17.11 o                         
  -4  14   3        766.03        694.31        10.06 o                         
  -3  14   3        162.69        145.67         4.33 o                         
  -2  14   3        908.74        859.23        10.47 o                         
  -1  14   3        815.93        825.16        10.43 o                         
   0  14   3        838.89        831.06        10.12 o                         
   1  14   3        673.34        688.00         8.92 o                         
   2  14   3        984.89        936.48        11.32 o                         
   3  14   3        147.95        128.69         4.04 o                         
   4  14   3        636.60        594.72         9.40 o                         
   5  14   3       1613.22       1607.02        19.98 o                         
   6  14   3        219.83        199.84         6.52 o                         
   7  14   3        310.81        287.56         9.77 o                         
   8  14   3        209.58        195.38         8.44 o                         
   9  14   3        126.74        120.13         8.26 o                         
  -9  15   3        534.53        541.06        15.92 o                         
  -8  15   3        700.75        623.93        14.79 o                         
  -7  15   3        958.06        908.65        17.02 o                         
  -6  15   3        328.32        298.18        10.40 o                         
  -5  15   3        219.08        204.64         6.25 o                         
  -4  15   3         40.33         16.01         3.62 o                         
  -3  15   3        611.71        557.58         9.15 o                         
  -2  15   3        564.29        553.73         8.25 o                         
  -1  15   3        466.10        465.53         8.13 o                         
   0  15   3        383.23        405.32         7.64 o                         
   1  15   3        558.44        558.93         8.74 o                         
   2  15   3        488.18        497.67         8.18 o                         
   3  15   3        718.52        683.67         9.19 o                         
   4  15   3         48.51         16.31         5.00 o                         
   5  15   3        198.38        167.45         5.68 o                         
   6  15   3        385.61        360.49         9.55 o                         
   7  15   3        954.35        928.61        15.17 o                         
   8  15   3        669.24        633.10        13.44 o                         
   9  15   3        603.51        661.62        16.79 o                         
  -9  16   3        469.28        439.14        15.70 o                         
  -8  16   3        394.96        381.90        13.20 o                         
  -7  16   3        230.83        216.58         8.99 o                         
  -6  16   3         69.53         47.55         5.61 o                         
  -5  16   3        306.18        302.21         8.43 o                         
  -4  16   3        184.23        165.61         5.45 o                         
  -3  16   3       3427.95       3453.67        34.07 o                         
  -2  16   3        186.15        167.77         5.28 o                         
  -1  16   3       1159.67       1116.24        13.84 o                         
   0  16   3        357.57        352.78         7.63 o                         
   1  16   3       1131.84       1138.11        14.97 o                         
   2  16   3        159.18        127.99         4.63 o                         
   3  16   3       3147.72       3259.37        31.57 o                         
   4  16   3        152.86        114.91         5.07 o                         
   5  16   3        296.43        270.27         7.82 o                         
   6  16   3         57.08         24.67         4.66 o                         
   7  16   3        189.58        166.00         7.32 o                         
   8  16   3        419.17        438.72        13.33 o                         
   9  16   3        385.45        370.67        15.40 o                         
  -8  17   3         13.96          3.55         6.56 o                         
  -7  17   3        889.38        880.50        17.99 o                         
  -6  17   3          7.40         -4.97         5.05 o                         
  -5  17   3         46.72         27.60         4.67 o                         
  -4  17   3         28.55         17.24         4.18 o                         
  -3  17   3       1779.19       1853.90        22.14 o                         
  -2  17   3         48.58         46.09         4.27 o                         
  -1  17   3        277.12        241.08         6.60 o                         
   0  17   3         84.60         77.06         4.60 o                         
   1  17   3        329.55        309.75         8.24 o                         
   2  17   3         40.78         30.93         4.22 o                         
   3  17   3       2130.39       2240.58        24.68 o                         
   4  17   3         31.36          1.93         4.96 o                         
   5  17   3         56.34         44.47         4.74 o                         
   6  17   3          8.88         -4.00         4.68 o                         
   7  17   3        945.00        987.66        17.99 o                         
   8  17   3         11.88          4.22         6.54 o                         
  -8  18   3         15.16          3.83         7.45 o                         
  -7  18   3        252.02        243.01        11.29 o                         
  -6  18   3        132.18        119.56         7.38 o                         
  -5  18   3         72.88         52.62         5.45 o                         
  -4  18   3        102.66        108.66         5.55 o                         
  -3  18   3       2247.14       2400.21        29.48 o                         
  -2  18   3        260.65        272.64         8.65 o                         
  -1  18   3        765.66        758.23        12.63 o                         
   0  18   3        123.84         98.17         5.01 o                         
   1  18   3        697.80        698.75        11.68 o                         
   2  18   3        221.63        233.08         8.96 o                         
   3  18   3       2048.27       2166.52        25.97 o                         
   4  18   3         85.04         78.39         5.61 o                         
   5  18   3         67.41         47.43         5.29 o                         
   6  18   3        137.37        131.66         6.75 o                         
   7  18   3        211.96        201.02         9.25 o                         
   8  18   3         14.98          4.72         7.00 o                         
  -7  19   3        446.06        437.03        19.77 o                         
  -6  19   3          0.16         -6.04         6.04 o                         
  -5  19   3        104.06         96.43         6.48 o                         
  -4  19   3          2.84         -4.86         4.86 o                         
  -3  19   3        578.25        662.40        15.16 o                         
  -2  19   3        382.93        396.98        10.55 o                         
  -1  19   3        529.33        559.96        11.46 o                         
   0  19   3         47.54         17.47         4.80 o                         
   1  19   3        612.63        652.16        12.49 o                         
   2  19   3        347.40        348.69         9.90 o                         
   3  19   3        704.79        790.86        13.78 o                         
   4  19   3          2.40         -4.73         4.73 o                         
   5  19   3         88.66         80.33         5.90 o                         
   6  19   3          0.13         -5.33         5.33 o                         
   7  19   3        471.08        479.49        15.78 o                         
  -7  20   3        121.34        105.71         9.69 o                         
  -6  20   3         57.25         44.92         7.48 o                         
  -5  20   3        497.07        517.23        15.45 o                         
  -4  20   3         78.11         66.07         5.99 o                         
  -3  20   3        695.13        745.23        16.53 o                         
  -2  20   3        325.58        389.69        12.50 o                         
  -1  20   3        326.21        353.61        11.27 o                         
   0  20   3        685.43        694.93        13.81 o                         
   1  20   3        268.16        278.87         9.66 o                         
   2  20   3        325.24        362.72        10.33 o                         
   3  20   3        656.36        681.20        12.95 o                         
   4  20   3         94.75         93.01         6.78 o                         
   5  20   3        521.03        580.12        12.62 o                         
   6  20   3         54.47         43.70         6.17 o                         
   7  20   3        147.85        167.37         9.28 o                         
  -6  21   3        163.45        143.53        10.87 o                         
  -5  21   3        557.66        620.54        17.17 o                         
  -4  21   3         52.54         44.20         6.91 o                         
  -3  21   3         72.74         78.54         6.87 o                         
  -2  21   3        421.39        459.07        15.83 o                         
  -1  21   3       1902.02       2148.96        32.53 o                         
   0  21   3         14.69         -5.45         5.45 o                         
   1  21   3       1969.84       2236.95        30.28 o                         
   2  21   3        357.33        367.89        10.72 o                         
   3  21   3         71.58         71.11         5.86 o                         
   4  21   3         64.04         63.66         6.93 o                         
   5  21   3        483.01        559.97        12.99 o                         
   6  21   3        151.57        131.63         8.10 o                         
  -5  22   3        487.78        552.35        17.88 o                         
  -4  22   3        291.37        360.12        15.16 o                         
  -3  22   3         46.74         49.35         7.31 o                         
  -2  22   3         29.92         33.73         6.48 o                         
  -1  22   3        369.24        445.17        13.74 o                         
   0  22   3        192.43        203.46         8.52 o                         
   1  22   3        423.32        480.26        12.81 o                         
   2  22   3         25.45         18.63         5.47 o                         
   3  22   3         46.37         36.56         5.92 o                         
   4  22   3        319.88        375.08        12.69 o                         
   5  22   3        578.87        673.59        15.59 o                         
  -4  23   3         36.35         42.45         8.01 o                         
  -3  23   3         36.63         49.44         7.48 o                         
  -2  23   3         33.74         29.16         6.76 o                         
  -1  23   3       1755.16       2084.23        32.51 o                         
   0  23   3        177.57        186.57         9.43 o                         
   1  23   3       1708.03       2032.92        28.66 o                         
   2  23   3         39.45         28.92         6.13 o                         
   3  23   3         31.82         23.71         6.35 o                         
   4  23   3         42.19         42.53         7.20 o                         
  -3  24   3        286.40        339.90        14.25 o                         
  -2  24   3        105.15        100.39         8.57 o                         
  -1  24   3        227.95        272.45        18.87 o                         
   0  24   3         82.34         74.06         7.71 o                         
   1  24   3        241.72        276.00        13.88 o                         
   2  24   3        127.87        127.42         7.89 o                         
   3  24   3        284.27        304.26        11.03 o                         
  -1  25   3        615.71        748.96        22.79 o                         
   0  25   3        201.64        233.14        10.23 o                         
   1  25   3        597.75        781.36        17.66 o                         
 -10   0   4        266.66        380.32        17.94 o                         
  -8   0   4        249.93        227.91         9.79 o                         
  -6   0   4       1460.42       1452.87        22.01 o                         
  -4   0   4       1349.57       1456.07        23.40 o                         
  -2   0   4        988.05       1004.09        16.65 o                         
   0   0   4      74792.92      85827.91      1257.97 o                         
   2   0   4        865.86        835.13        14.36 o                         
   4   0   4       1112.55       1210.40        16.28 o                         
   6   0   4       1260.55       1289.12        19.08 o                         
   8   0   4        209.07        174.89         7.72 o                         
  10   0   4        249.63        394.15        87.51 o                         
 -11   1   4        247.36        246.99        17.97 o                         
 -10   1   4        683.92        735.81        14.87 o                         
  -9   1   4        238.95        219.53         7.24 o                         
  -8   1   4         34.83         49.84         4.27 o                         
  -7   1   4         24.33         19.35         3.29 o                         
  -6   1   4        883.26        911.19        11.20 o                         
  -5   1   4         85.16         78.58         3.08 o                         
  -4   1   4       1369.08       1362.20        15.75 o                         
  -3   1   4        156.14        158.46         3.97 o                         
  -2   1   4        362.64        411.21         5.66 o                         
  -1   1   4        736.15        852.10        11.13 o                         
   0   1   4      19161.34      21006.15       201.88 o                         
   1   1   4        853.92        911.53         9.72 o                         
   2   1   4        439.63        441.16         5.78 o                         
   3   1   4        183.19        147.89         3.45 o                         
   4   1   4       1461.33       1378.69        12.54 o                         
   5   1   4        102.56        108.22         3.01 o                         
   6   1   4       1075.58       1087.85        11.63 o                         
   7   1   4         22.04         14.03         3.24 o                         
   8   1   4         40.00         52.86         4.19 o                         
   9   1   4        221.14        191.55         6.64 o                         
  10   1   4        642.20        747.29        18.86 o                         
  11   1   4        296.62        366.68        30.51 o                         
 -11   2   4        439.54        427.60        18.13 o                         
 -10   2   4        567.72        653.36        14.29 o                         
  -9   2   4        262.39        267.39         8.85 o                         
  -8   2   4        242.27        246.40         6.88 o                         
  -7   2   4         20.45         27.08         3.29 o                         
  -6   2   4       1034.48       1045.06        11.93 o                         
  -5   2   4        398.58        381.59         6.36 o                         
  -4   2   4        260.82        228.71         5.79 o                         
  -3   2   4       1485.41       1562.78        16.52 o                         
  -2   2   4       3304.39       3547.15        37.54 o                         
  -1   2   4        993.51       1125.15        12.80 o                         
   0   2   4      14909.91      16599.46       160.20 o                         
   1   2   4        824.38        934.59        11.23 o                         
   2   2   4       3819.73       3865.84        33.88 o                         
   3   2   4       1227.46       1277.92        12.54 o                         
   4   2   4        316.12        272.58         4.47 o                         
   5   2   4        421.80        385.91         5.58 o                         
   6   2   4        901.10        960.02        10.96 o                         
   7   2   4         24.60         24.09         3.36 o                         
   8   2   4        290.08        302.31         8.39 o                         
   9   2   4        219.58        218.20         9.80 o                         
  10   2   4        680.82        845.53        21.76 o                         
  11   2   4        374.78        356.19        28.09 o                         
 -11   3   4         51.51         39.79         9.50 o                         
 -10   3   4        719.90        777.87        18.76 o                         
  -9   3   4        432.92        413.17        10.93 o                         
  -8   3   4        736.45        766.54        11.56 o                         
  -7   3   4        195.37        200.21         6.12 o                         
  -6   3   4        519.51        525.66        10.14 o                         
  -5   3   4        714.35        694.65         8.74 o                         
  -4   3   4        505.30        405.45         6.36 o                         
  -3   3   4       2837.72       3145.63        33.00 o                         
  -2   3   4       9447.63      10036.49       115.02 o                         
  -1   3   4       1448.12       1539.92        17.04 o                         
   0   3   4        691.64        816.69         9.27 o                         
   1   3   4       1536.52       1557.61        16.33 o                         
   2   3   4       7883.01       8340.11        93.80 o                         
   3   3   4       3242.99       3320.58        29.29 o                         
   4   3   4        415.69        330.90         4.92 o                         
   5   3   4        591.97        579.20         7.18 o                         
   6   3   4        631.98        650.81         8.58 o                         
   7   3   4        160.12        141.23         4.60 o                         
   8   3   4        634.25        678.07        11.16 o                         
   9   3   4        507.23        519.78        10.93 o                         
  10   3   4        591.45        698.33        16.52 o                         
  11   3   4         62.64         83.03        35.21 o                         
 -11   4   4         23.96         17.31         7.89 o                         
 -10   4   4        671.42        717.58        15.97 o                         
  -9   4   4        288.58        270.34         8.55 o                         
  -8   4   4        963.68       1017.94        13.86 o                         
  -7   4   4         89.67         80.03         4.18 o                         
  -6   4   4        695.95        727.78        10.27 o                         
  -5   4   4        451.25        425.86         6.97 o                         
  -4   4   4        607.72        602.10         8.26 o                         
  -3   4   4       1047.59       1038.04        13.10 o                         
  -2   4   4       8292.79       8692.30        86.85 o                         
  -1   4   4        784.62        832.64         9.65 o                         
   0   4   4        110.99        132.31         3.35 o                         
   1   4   4        659.36        699.19         8.72 o                         
   2   4   4       9726.53       9446.73        78.01 o                         
   3   4   4        860.83        855.32         9.09 o                         
   4   4   4        720.19        664.11         7.51 o                         
   5   4   4        534.97        485.23         6.54 o                         
   6   4   4        587.29        635.09         8.49 o                         
   7   4   4         96.44         93.07         4.28 o                         
   8   4   4       1123.18       1202.47        15.74 o                         
   9   4   4        267.36        236.22         7.40 o                         
  10   4   4        711.40        772.29        16.98 o                         
  11   4   4         19.81         27.60        16.99 o                         
 -11   5   4         34.93          5.23        10.53 o                         
 -10   5   4        115.14        113.83         7.76 o                         
  -9   5   4         21.84         29.57         5.09 o                         
  -8   5   4       1027.78       1081.96        15.75 o                         
  -7   5   4        113.94        110.11         4.71 o                         
  -6   5   4        148.69        131.86         6.28 o                         
  -5   5   4         61.84         51.15         3.13 o                         
  -4   5   4       1645.16       1437.18        14.76 o                         
  -3   5   4        180.58        211.25         4.64 o                         
  -2   5   4       4400.61       3942.26        40.15 o                         
  -1   5   4        423.31        442.10         6.66 o                         
   0   5   4        166.70        182.08         4.04 o                         
   1   5   4        514.74        500.20         6.14 o                         
   2   5   4       3610.33       3236.72        27.47 o                         
   3   5   4        154.26        159.67         3.63 o                         
   4   5   4       1512.12       1305.32        12.76 o                         
   5   5   4         53.77         34.77         2.70 o                         
   6   5   4        180.92        167.06         4.58 o                         
   7   5   4        105.37         92.06         4.30 o                         
   8   5   4        866.77        995.55        14.04 o                         
   9   5   4         25.56         42.68         5.13 o                         
  10   5   4         99.14        120.96         8.00 o                         
  11   5   4         39.86         61.23        12.88 o                         
 -11   6   4          6.68         -7.75         7.75 o                         
 -10   6   4        122.58         98.25         6.74 o                         
  -9   6   4        253.68        266.71         9.06 o                         
  -8   6   4       2520.12       2646.36        28.97 o                         
  -7   6   4         12.22          2.79         3.66 o                         
  -6   6   4        170.12        158.84         5.48 o                         
  -5   6   4          2.28         -2.46         2.46 o                         
  -4   6   4       1270.37       1231.09        13.42 o                         
  -3   6   4        619.65        666.28         8.24 o                         
  -2   6   4       5058.37       5058.56        47.45 o                         
  -1   6   4        711.68        755.84         8.95 o                         
   0   6   4        863.33        878.91        10.14 o                         
   1   6   4        764.58        789.42         8.01 o                         
   2   6   4       5622.38       5329.22        46.09 o                         
   3   6   4        524.06        540.55         6.44 o                         
   4   6   4       1503.21       1360.25        13.21 o                         
   5   6   4          2.43         -2.35         2.35 o                         
   6   6   4        185.85        184.62         4.88 o                         
   7   6   4         14.32          4.64         3.54 o                         
   8   6   4       2633.34       2823.97        29.82 o                         
   9   6   4        208.03        201.28         7.35 o                         
  10   6   4        147.22        149.60         9.69 o                         
  11   6   4          7.77         14.34        16.41 o                         
 -11   7   4         29.97          6.55         7.46 o                         
 -10   7   4        425.75        391.61        11.68 o                         
  -9   7   4        183.30        181.18         7.13 o                         
  -8   7   4       1165.36       1193.56        17.98 o                         
  -7   7   4         10.97         -3.58         3.58 o                         
  -6   7   4        149.04        154.47         5.03 o                         
  -5   7   4         30.16         27.37         2.99 o                         
  -4   7   4       3537.23       3331.80        33.95 o                         
  -3   7   4        746.62        830.53         9.06 o                         
  -2   7   4       2867.00       2576.78        24.29 o                         
  -1   7   4        828.96        834.48        10.92 o                         
   0   7   4        281.88        262.34         4.52 o                         
   1   7   4        688.22        700.99         7.16 o                         
   2   7   4       2355.41       2124.08        18.71 o                         
   3   7   4        890.33        915.57         9.49 o                         
   4   7   4       3106.44       2907.97        26.07 o                         
   5   7   4         34.20         32.39         2.80 o                         
   6   7   4        125.50        118.45         4.03 o                         
   7   7   4          9.00         -3.42         3.42 o                         
   8   7   4       1121.22       1252.88        17.88 o                         
   9   7   4        179.70        177.57         7.39 o                         
  10   7   4        385.42        363.46        15.43 o                         
  11   7   4         36.45         47.75        12.53 o                         
 -10   8   4        258.46        262.30        21.31 o                         
  -9   8   4        188.88        158.89         6.80 o                         
  -8   8   4       1722.71       1709.10        22.04 o                         
  -7   8   4        187.85        148.38         5.56 o                         
  -6   8   4        298.16        270.63         6.86 o                         
  -5   8   4         17.15         20.60         4.29 o                         
  -4   8   4       1397.62       1348.28        15.21 o                         
  -3   8   4       1382.78       1331.13        12.45 o                         
  -2   8   4       3174.60       3099.08        26.84 o                         
  -1   8   4        422.96        387.90         5.20 o                         
   0   8   4        353.28        250.38         4.21 o                         
   1   8   4        508.41        431.96         5.39 o                         
   2   8   4       3726.37       3449.17        29.57 o                         
   3   8   4       1194.28       1151.49        11.45 o                         
   4   8   4       1674.87       1549.83        15.36 o                         
   5   8   4         17.68         19.80         2.86 o                         
   6   8   4        322.72        292.31         6.66 o                         
   7   8   4        197.54        169.39         5.40 o                         
   8   8   4       1675.41       1691.77        23.47 o                         
   9   8   4        227.01        242.32         8.28 o                         
  10   8   4        290.78        326.54        17.98 o                         
 -10   9   4        751.15        733.28        21.61 o                         
  -9   9   4        201.15        177.43         7.44 o                         
  -8   9   4        390.17        360.01         9.89 o                         
  -7   9   4        228.46        167.60         5.91 o                         
  -6   9   4        372.65        360.24         7.76 o                         
  -5   9   4        449.57        442.50         7.90 o                         
  -4   9   4       2543.12       2418.90        23.39 o                         
  -3   9   4        857.41        822.04         8.91 o                         
  -2   9   4       1683.13       1543.57        13.87 o                         
  -1   9   4        725.08        679.27         7.30 o                         
   0   9   4        275.19        187.91         5.09 o                         
   1   9   4        654.57        597.51         7.03 o                         
   2   9   4       1382.26       1266.85        12.04 o                         
   3   9   4       1034.53        962.64        10.42 o                         
   4   9   4       2439.80       2324.28        21.40 o                         
   5   9   4        492.95        475.28         7.66 o                         
   6   9   4        453.71        435.15         9.40 o                         
   7   9   4        250.73        203.69         6.19 o                         
   8   9   4        442.73        455.66        15.24 o                         
   9   9   4        202.84        202.59         8.07 o                         
  10   9   4        711.33        747.66        19.41 o                         
 -10  10   4        223.32        169.05         9.46 o                         
  -9  10   4         63.73         45.57         5.88 o                         
  -8  10   4        346.66        278.49         9.80 o                         
  -7  10   4        413.32        377.40         9.51 o                         
  -6  10   4       1067.32       1089.44        14.22 o                         
  -5  10   4        157.19        116.25         4.42 o                         
  -4  10   4        964.50        924.61        10.73 o                         
  -3  10   4       1138.91       1078.69        11.41 o                         
  -2  10   4       1037.94        942.16         9.13 o                         
  -1  10   4         16.50          0.69         1.89 o                         
   0  10   4       6139.12       5934.00        50.89 o                         
   1  10   4         18.91          0.67         1.87 o                         
   2  10   4       1131.59        996.34        10.04 o                         
   3  10   4       1005.61        960.01        10.56 o                         
   4  10   4        819.06        792.61         9.20 o                         
   5  10   4        130.71         83.50         3.75 o                         
   6  10   4        880.89        902.13        11.61 o                         
   7  10   4        348.22        304.21         8.32 o                         
   8  10   4        322.32        252.89        10.53 o                         
   9  10   4         54.96         37.17         6.11 o                         
  10  10   4        248.68        257.45        21.94 o                         
 -10  11   4        376.03        367.88        12.79 o                         
  -9  11   4         13.78         -5.22         5.22 o                         
  -8  11   4         60.90         41.68         5.47 o                         
  -7  11   4        136.06        129.90         6.20 o                         
  -6  11   4       1844.99       1794.18        20.85 o                         
  -5  11   4        189.04        142.42         5.01 o                         
  -4  11   4       1060.80        953.25        11.16 o                         
  -3  11   4        176.28        167.45         4.57 o                         
  -2  11   4        564.97        545.02         7.02 o                         
  -1  11   4         40.50         24.59         2.31 o                         
   0  11   4       3484.87       3423.46        30.21 o                         
   1  11   4         49.31         40.08         2.44 o                         
   2  11   4        623.26        577.84         7.06 o                         
   3  11   4        199.63        191.69         4.93 o                         
   4  11   4       1255.05       1124.78        12.29 o                         
   5  11   4        212.69        188.09         5.32 o                         
   6  11   4       2096.81       2071.34        21.57 o                         
   7  11   4        122.70        102.93         5.62 o                         
   8  11   4         52.47         32.93         5.48 o                         
   9  11   4         16.25          5.84         6.02 o                         
  10  11   4        350.58        364.38        17.09 o                         
 -10  12   4        112.77         67.52         7.95 o                         
  -9  12   4          7.86         -6.36         7.07 o                         
  -8  12   4         17.67         -0.50         5.14 o                         
  -7  12   4        652.69        607.80        12.27 o                         
  -6  12   4       1807.66       1748.78        20.67 o                         
  -5  12   4        382.79        299.35         7.71 o                         
  -4  12   4       1152.59       1091.89        12.51 o                         
  -3  12   4         49.19         37.04         2.98 o                         
  -2  12   4        668.30        590.14         8.00 o                         
  -1  12   4        478.39        486.40         8.51 o                         
   0  12   4       8756.54       8731.54        76.95 o                         
   1  12   4        571.06        568.34         9.30 o                         
   2  12   4        667.46        594.86         7.43 o                         
   3  12   4         40.43         22.37         2.78 o                         
   4  12   4        987.92        939.84        11.04 o                         
   5  12   4        466.17        375.61         7.58 o                         
   6  12   4       1483.92       1460.78        17.84 o                         
   7  12   4        756.96        729.23        13.05 o                         
   8  12   4         20.80          6.62         5.72 o                         
   9  12   4          6.97         -0.63         6.47 o                         
  10  12   4        136.52        127.50         9.95 o                         
  -9  13   4         62.72         48.11         7.04 o                         
  -8  13   4         48.21         49.61         6.77 o                         
  -7  13   4        365.97        343.57        10.02 o                         
  -6  13   4       2251.43       2143.95        24.50 o                         
  -5  13   4       1235.25       1122.66        14.76 o                         
  -4  13   4        584.29        584.35         8.73 o                         
  -3  13   4         79.17         59.13         3.39 o                         
  -2  13   4       1256.56       1240.42        14.00 o                         
  -1  13   4        291.47        248.81         5.60 o                         
   0  13   4       1603.90       1582.34        16.43 o                         
   1  13   4        240.97        220.28         6.05 o                         
   2  13   4       1053.12       1049.89        11.43 o                         
   3  13   4         92.19         71.34         3.52 o                         
   4  13   4        709.41        683.79         9.56 o                         
   5  13   4       1044.84        955.95        14.00 o                         
   6  13   4       2571.54       2457.73        28.93 o                         
   7  13   4        371.62        372.51        10.84 o                         
   8  13   4         42.58         40.01         6.36 o                         
   9  13   4         51.43         34.06         7.64 o                         
  -9  14   4        246.71        220.14         9.57 o                         
  -8  14   4         79.85         59.21         6.70 o                         
  -7  14   4        446.79        402.81        10.76 o                         
  -6  14   4       1260.44       1241.66        17.02 o                         
  -5  14   4        321.48        281.94         7.55 o                         
  -4  14   4        280.11        288.07         7.10 o                         
  -3  14   4        145.39        135.43         4.53 o                         
  -2  14   4       1020.71       1015.27        13.12 o                         
  -1  14   4        595.51        590.88         9.00 o                         
   0  14   4       1015.78        988.72        11.63 o                         
   1  14   4        721.13        698.26         9.55 o                         
   2  14   4       1243.26       1209.64        13.10 o                         
   3  14   4        119.66         95.77         3.96 o                         
   4  14   4        247.98        242.92         7.01 o                         
   5  14   4        384.40        350.99         8.63 o                         
   6  14   4       1033.63       1009.39        14.96 o                         
   7  14   4        429.12        413.99        11.08 o                         
   8  14   4         86.62         75.32         6.67 o                         
   9  14   4        251.37        236.00         9.67 o                         
  -9  15   4        109.00        120.31         8.52 o                         
  -8  15   4        113.99        110.75         7.58 o                         
  -7  15   4        165.49        140.33         7.71 o                         
  -6  15   4        211.11        140.59         6.27 o                         
  -5  15   4        410.37        402.66         9.29 o                         
  -4  15   4        918.10        909.01        12.49 o                         
  -3  15   4        139.84        119.75         4.69 o                         
  -2  15   4       2541.75       2575.52        29.26 o                         
  -1  15   4        296.87        251.34         6.67 o                         
   0  15   4        469.15        489.96         8.51 o                         
   1  15   4        288.16        246.07         6.46 o                         
   2  15   4       2352.54       2393.09        24.29 o                         
   3  15   4        140.60        124.51         4.72 o                         
   4  15   4        895.68        874.96        13.43 o                         
   5  15   4        336.98        313.14         9.11 o                         
   6  15   4        257.18        213.24         7.08 o                         
   7  15   4        201.01        210.34         7.72 o                         
   8  15   4         95.11         83.33         6.78 o                         
   9  15   4         94.09        102.26         8.82 o                         
  -8  16   4        666.92        646.95        15.50 o                         
  -7  16   4        107.55         91.18         6.41 o                         
  -6  16   4        149.42        119.37         6.57 o                         
  -5  16   4        115.00         90.10         5.47 o                         
  -4  16   4        789.61        771.67        12.01 o                         
  -3  16   4        117.85        108.50         4.98 o                         
  -2  16   4        558.38        572.63        12.02 o                         
  -1  16   4        163.39        125.53         4.76 o                         
   0  16   4        611.39        599.73         9.96 o                         
   1  16   4        188.17        161.11         5.16 o                         
   2  16   4        646.73        690.58        11.09 o                         
   3  16   4         96.68         75.93         4.18 o                         
   4  16   4        911.82        907.92        14.94 o                         
   5  16   4        140.07        114.36         5.85 o                         
   6  16   4        139.35        117.53         6.00 o                         
   7  16   4        123.10        132.03         6.98 o                         
   8  16   4        660.02        668.24        15.67 o                         
  -8  17   4        394.85        402.88        14.72 o                         
  -7  17   4         34.53          8.35         5.73 o                         
  -6  17   4         80.93         64.97         6.18 o                         
  -5  17   4         74.85         67.57         5.64 o                         
  -4  17   4       2549.16       2524.60        32.51 o                         
  -3  17   4        340.40        350.95         9.78 o                         
  -2  17   4        996.65       1041.92        15.76 o                         
  -1  17   4        160.73        134.43         5.50 o                         
   0  17   4        395.38        375.75         8.51 o                         
   1  17   4        182.64        172.51         5.79 o                         
   2  17   4        983.41       1029.51        14.07 o                         
   3  17   4        281.48        276.46         8.27 o                         
   4  17   4       2394.76       2402.94        30.36 o                         
   5  17   4         62.16         38.24         4.99 o                         
   6  17   4         70.40         52.24         5.66 o                         
   7  17   4         36.67         28.36         5.76 o                         
   8  17   4        466.56        502.16        14.54 o                         
  -8  18   4        972.85       1038.48        25.04 o                         
  -7  18   4        252.74        236.83         9.39 o                         
  -6  18   4        307.37        313.88        11.02 o                         
  -5  18   4         40.55         19.02         6.05 o                         
  -4  18   4        727.64        786.79        16.41 o                         
  -3  18   4         82.93         77.80         5.79 o                         
  -2  18   4        528.66        567.99        12.38 o                         
  -1  18   4        339.71        300.59         9.15 o                         
   0  18   4        223.97        194.63         6.55 o                         
   1  18   4        354.04        323.94         9.14 o                         
   2  18   4        587.98        649.88        11.63 o                         
   3  18   4         68.89         53.93         5.30 o                         
   4  18   4        825.88        895.28        15.37 o                         
   5  18   4         41.88         21.34         5.19 o                         
   6  18   4        298.03        312.74        10.57 o                         
   7  18   4        208.71        171.11         8.13 o                         
   8  18   4        918.51       1051.87        22.61 o                         
  -7  19   4        112.07         89.52         7.76 o                         
  -6  19   4        158.09        131.32         8.74 o                         
  -5  19   4        411.72        422.11        13.31 o                         
  -4  19   4        930.25        958.31        19.81 o                         
  -3  19   4        409.08        433.92        12.08 o                         
  -2  19   4       1038.13       1095.82        18.65 o                         
  -1  19   4        594.62        602.27        12.98 o                         
   0  19   4          3.31         -4.67         4.67 o                         
   1  19   4        491.20        501.51        11.38 o                         
   2  19   4        938.77        996.19        15.49 o                         
   3  19   4        463.95        472.56        12.20 o                         
   4  19   4        826.74        873.30        17.25 o                         
   5  19   4        408.87        434.86        11.32 o                         
   6  19   4        190.25        196.30         8.28 o                         
   7  19   4        120.25        109.25         7.60 o                         
  -6  20   4        500.16        515.66        20.85 o                         
  -5  20   4         78.98         40.02         6.83 o                         
  -4  20   4        158.37        146.37         8.64 o                         
  -3  20   4        319.98        334.62        12.25 o                         
  -2  20   4        915.52        975.50        18.62 o                         
  -1  20   4        379.21        376.74        11.78 o                         
   0  20   4          3.92         -4.91         4.91 o                         
   1  20   4        406.49        407.54        11.58 o                         
   2  20   4       1115.42       1186.04        18.39 o                         
   3  20   4        270.45        254.19         8.75 o                         
   4  20   4        173.02        168.06         8.91 o                         
   5  20   4         93.94         57.39         6.79 o                         
   6  20   4        424.77        474.06        13.84 o                         
  -6  21   4        949.23       1039.20        25.41 o                         
  -5  21   4         46.40         23.45         7.34 o                         
  -4  21   4        357.72        359.78        13.68 o                         
  -3  21   4        183.89        176.91         9.05 o                         
  -2  21   4        536.45        572.93        14.74 o                         
  -1  21   4        266.19        313.86        11.52 o                         
   0  21   4          5.93         -4.27         5.36 o                         
   1  21   4        233.04        229.80         8.47 o                         
   2  21   4        441.81        468.36        12.83 o                         
   3  21   4        214.61        221.79         8.34 o                         
   4  21   4        372.39        372.40        13.99 o                         
   5  21   4         47.88         38.41         6.80 o                         
   6  21   4       1069.44       1238.31        24.46 o                         
  -5  22   4         66.22         50.39         8.22 o                         
  -4  22   4        630.08        737.84        19.71 o                         
  -3  22   4         68.74         66.56         7.68 o                         
  -2  22   4        215.18        200.83         8.88 o                         
  -1  22   4          6.33          1.01         5.90 o                         
   0  22   4        427.25        513.66        13.35 o                         
   1  22   4          5.24         -2.08         5.64 o                         
   2  22   4        230.24        217.65         8.75 o                         
   3  22   4         56.64         36.41         6.94 o                         
   4  22   4        524.11        600.06        16.85 o                         
   5  22   4         56.60         50.45         8.22 o                         
  -4  23   4        549.22        635.30        19.15 o                         
  -3  23   4         56.86         51.79         7.36 o                         
  -2  23   4         65.52         67.73         7.52 o                         
  -1  23   4         29.28         26.04         6.32 o                         
   0  23   4        308.94        348.05        12.41 o                         
   1  23   4         34.05         31.53         6.38 o                         
   2  23   4         78.16         78.90         7.11 o                         
   3  23   4         69.28         78.48         7.76 o                         
   4  23   4        653.30        742.22        18.85 o                         
  -3  24   4         81.63         98.05         8.84 o                         
  -2  24   4        103.75        119.66         8.56 o                         
  -1  24   4        149.11        146.57         8.46 o                         
   0  24   4        882.37       1033.30        19.80 o                         
   1  24   4        181.17        189.42         9.38 o                         
   2  24   4         94.23         94.81         7.43 o                         
   3  24   4         83.88         94.59         8.13 o                         
   0  25   4        216.23        270.58        35.21 o                         
 -11   0   5       1989.02       2141.82        68.21 o                         
  -9   0   5       1086.87       1169.68        23.20 o                         
  -7   0   5        225.72        205.36        13.37 o                         
  -5   0   5       2465.63       2413.21        36.00 o                         
  -3   0   5        497.92        462.86         9.98 o                         
  -1   0   5       8786.35       8767.06       151.19 o                         
   1   0   5       7347.68       7268.00       130.10 o                         
   3   0   5        518.95        441.29         7.94 o                         
   5   0   5       2864.48       2675.75        33.76 o                         
   7   0   5        226.22        233.86         9.02 o                         
   9   0   5        985.63       1078.85        23.88 o                         
  11   0   5       1657.21       1998.47       210.23 o                         
 -11   1   5       1115.63       1334.06        30.11 o                         
 -10   1   5         19.75         15.82         6.52 o                         
  -9   1   5        307.54        346.13        10.09 o                         
  -8   1   5        218.13        223.47         6.97 o                         
  -7   1   5        604.71        564.79         9.58 o                         
  -6   1   5        807.86        852.30        11.17 o                         
  -5   1   5       3067.05       2927.14        33.66 o                         
  -4   1   5        166.96        170.04         4.54 o                         
  -3   1   5        243.97        232.43         4.75 o                         
  -2   1   5        327.47        332.99         5.55 o                         
  -1   1   5       9212.83       9537.98       103.15 o                         
   0   1   5        441.18        459.01         6.15 o                         
   1   1   5      10220.92       9975.71       101.61 o                         
   2   1   5        274.26        261.63         5.33 o                         
   3   1   5        201.42        192.58         4.21 o                         
   4   1   5        156.90        137.26         4.23 o                         
   5   1   5       2518.08       2445.00        24.35 o                         
   6   1   5        972.31       1006.12        14.47 o                         
   7   1   5        551.48        529.24         9.20 o                         
   8   1   5        199.19        185.95         6.32 o                         
   9   1   5        372.28        411.97        11.15 o                         
  10   1   5         16.35          9.03         7.76 o                         
  11   1   5       1349.57       1794.77        74.67 o                         
 -11   2   5        761.03        862.60        28.90 o                         
 -10   2   5         71.66         66.63         6.63 o                         
  -9   2   5        208.09        209.27         8.06 o                         
  -8   2   5        578.37        591.85        10.86 o                         
  -7   2   5        930.15        981.24        13.75 o                         
  -6   2   5       1987.52       2000.38        22.09 o                         
  -5   2   5       3008.73       3082.88        36.13 o                         
  -4   2   5        182.65        192.52         4.74 o                         
  -3   2   5        305.84        321.30         5.70 o                         
  -2   2   5        632.37        620.70         8.99 o                         
  -1   2   5       7147.98       7044.63        71.91 o                         
   0   2   5       4609.33       5106.84        48.50 o                         
   1   2   5       6713.70       6490.93        64.07 o                         
   2   2   5        765.66        688.26         7.57 o                         
   3   2   5        371.04        353.16         4.75 o                         
   4   2   5        164.17        139.68         4.95 o                         
   5   2   5       3655.92       3552.67        31.83 o                         
   6   2   5       1628.81       1678.58        20.22 o                         
   7   2   5       1097.76       1166.32        14.50 o                         
   8   2   5        553.44        562.87        10.54 o                         
   9   2   5        171.12        172.51         9.21 o                         
  10   2   5         81.92         99.16         9.99 o                         
  11   2   5        688.53        940.70        72.01 o                         
 -11   3   5        356.18        453.80        16.73 o                         
 -10   3   5        121.00        139.27         8.39 o                         
  -9   3   5        521.51        554.61        12.64 o                         
  -8   3   5        186.19        188.89         9.22 o                         
  -7   3   5       1556.44       1566.63        19.33 o                         
  -6   3   5       1013.77       1032.12        14.12 o                         
  -5   3   5       2284.30       2256.01        26.05 o                         
  -4   3   5        207.18        215.09         6.14 o                         
  -3   3   5        525.07        486.58         7.20 o                         
  -2   3   5       2159.59       2190.94        23.59 o                         
  -1   3   5       6140.15       6405.16        64.66 o                         
   0   3   5       8281.05       8755.36        85.23 o                         
   1   3   5       6348.97       6302.59        65.64 o                         
   2   3   5       2074.84       2020.16        18.61 o                         
   3   3   5        545.22        474.84         5.91 o                         
   4   3   5        232.23        214.79         5.77 o                         
   5   3   5       1873.04       1901.73        21.21 o                         
   6   3   5       1198.90       1211.47        13.63 o                         
   7   3   5       1420.80       1433.66        16.76 o                         
   8   3   5        216.18        239.78         7.65 o                         
   9   3   5        603.06        673.40        13.55 o                         
  10   3   5        107.12        128.74         9.41 o                         
  11   3   5        359.86        438.97        30.56 o                         
 -11   4   5        524.35        602.65        16.15 o                         
 -10   4   5         62.29         50.25         7.11 o                         
  -9   4   5       1309.07       1338.49        22.01 o                         
  -8   4   5         94.12         97.71         5.12 o                         
  -7   4   5        856.97        851.49        12.12 o                         
  -6   4   5        526.97        530.84         9.35 o                         
  -5   4   5        453.52        466.42         8.32 o                         
  -4   4   5          8.35          7.81         2.50 o                         
  -3   4   5       5020.64       4964.05        49.79 o                         
  -2   4   5       1187.81       1175.24        13.53 o                         
  -1   4   5       2053.59       1928.08        20.55 o                         
   0   4   5       8175.40       8835.39        94.98 o                         
   1   4   5       1723.25       1631.07        17.43 o                         
   2   4   5       1278.12       1211.23        12.31 o                         
   3   4   5       4337.49       4215.00        37.11 o                         
   4   4   5          7.52          2.95         3.12 o                         
   5   4   5        508.19        498.29         7.21 o                         
   6   4   5        443.76        444.08         9.62 o                         
   7   4   5        776.19        800.66        11.48 o                         
   8   4   5         79.17         64.00         4.94 o                         
   9   4   5       1076.13       1160.98        17.50 o                         
  10   4   5         56.24         62.76         8.03 o                         
  11   4   5        486.12        594.60       113.66 o                         
 -11   5   5        107.74        130.56         9.68 o                         
 -10   5   5         14.73         -5.01         8.28 o                         
  -9   5   5       1850.83       1992.18        25.31 o                         
  -8   5   5         67.25         51.39         4.75 o                         
  -7   5   5       1427.46       1380.31        17.49 o                         
  -6   5   5        174.53        168.27         6.01 o                         
  -5   5   5         90.80         79.89         3.74 o                         
  -4   5   5         26.92         18.56         2.62 o                         
  -3   5   5       6797.83       7248.90        82.96 o                         
  -2   5   5        543.54        596.87         8.35 o                         
  -1   5   5       1004.22       1014.65        12.24 o                         
   0   5   5       1262.51       1319.76        15.70 o                         
   1   5   5       1165.28       1091.88        11.84 o                         
   2   5   5        608.35        632.47         7.45 o                         
   3   5   5       8247.59       8116.06        68.94 o                         
   4   5   5         32.77         11.50         2.24 o                         
   5   5   5        100.86         89.89         3.30 o                         
   6   5   5        192.29        177.24         7.31 o                         
   7   5   5       1570.02       1535.92        17.77 o                         
   8   5   5         64.61         52.33         4.96 o                         
   9   5   5       2179.47       2357.99        33.81 o                         
  10   5   5         16.85         13.45         6.64 o                         
  11   5   5        111.15        179.11        31.69 o                         
 -11   6   5         60.68         41.37         9.80 o                         
 -10   6   5         16.89         -5.26         6.60 o                         
  -9   6   5       1569.46       1633.71        24.02 o                         
  -8   6   5        110.98         95.62         5.63 o                         
  -7   6   5       1616.22       1519.66        23.06 o                         
  -6   6   5          5.68          1.70         3.39 o                         
  -5   6   5        124.02         97.07         3.83 o                         
  -4   6   5         82.83         81.98         3.83 o                         
  -3   6   5       9132.24       9293.82        86.53 o                         
  -2   6   5        600.55        644.35         9.05 o                         
  -1   6   5        909.74        917.93        11.75 o                         
   0   6   5         13.79          6.25         2.06 o                         
   1   6   5        863.03        857.94         9.38 o                         
   2   6   5        709.99        697.27         7.33 o                         
   3   6   5       7673.24       7766.89        73.29 o                         
   4   6   5        100.63         96.67         3.16 o                         
   5   6   5        129.49        103.68         3.59 o                         
   6   6   5          6.90         -3.34         3.34 o                         
   7   6   5       1499.52       1447.80        16.73 o                         
   8   6   5        116.65        115.83         5.71 o                         
   9   6   5       1363.30       1535.84        29.29 o                         
  10   6   5         19.72         11.34         6.82 o                         
  11   6   5         70.75         77.73        15.88 o                         
 -10   7   5        135.33        127.14         7.93 o                         
  -9   7   5       1173.30       1258.08        20.67 o                         
  -8   7   5        396.92        392.01        10.58 o                         
  -7   7   5       2274.14       2218.58        26.53 o                         
  -6   7   5        279.06        247.59         7.24 o                         
  -5   7   5        360.01        375.28         7.66 o                         
  -4   7   5        412.31        402.08         7.48 o                         
  -3   7   5       3961.51       4096.30        41.84 o                         
  -2   7   5       3305.36       3445.52        36.14 o                         
  -1   7   5        448.43        385.49         6.41 o                         
   0   7   5        260.27        249.19         4.93 o                         
   1   7   5        545.09        439.34         5.65 o                         
   2   7   5       2721.21       2841.61        28.15 o                         
   3   7   5       4788.01       4691.40        40.66 o                         
   4   7   5        442.32        394.85         6.27 o                         
   5   7   5        296.75        301.24         6.39 o                         
   6   7   5        298.98        266.40         6.58 o                         
   7   7   5       2294.73       2256.17        23.77 o                         
   8   7   5        338.33        317.52         9.66 o                         
   9   7   5       1276.51       1425.48        21.44 o                         
  10   7   5        122.24        105.76         9.37 o                         
 -10   8   5        241.44        210.65         9.92 o                         
  -9   8   5        939.67        946.27        17.75 o                         
  -8   8   5        353.68        344.04        10.99 o                         
  -7   8   5       1033.64        978.58        14.66 o                         
  -6   8   5        585.02        504.64         9.26 o                         
  -5   8   5        629.27        623.25         9.49 o                         
  -4   8   5        956.60        999.98        13.00 o                         
  -3   8   5       2988.26       2963.68        30.00 o                         
  -2   8   5       2431.82       2497.30        29.39 o                         
  -1   8   5        590.73        509.47         7.21 o                         
   0   8   5        469.48        429.75         6.47 o                         
   1   8   5        526.27        467.63         5.98 o                         
   2   8   5       2956.41       2815.64        24.54 o                         
   3   8   5       2533.41       2488.85        22.54 o                         
   4   8   5       1035.03       1048.88        11.13 o                         
   5   8   5        681.78        648.76         8.78 o                         
   6   8   5        502.36        427.58         7.92 o                         
   7   8   5       1027.97       1013.13        13.86 o                         
   8   8   5        413.73        381.23        13.51 o                         
   9   8   5        784.42        844.33        16.03 o                         
  10   8   5        250.49        219.12        16.20 o                         
 -10   9   5        189.95        141.09         7.75 o                         
  -9   9   5        456.68        423.23        13.21 o                         
  -8   9   5        504.57        481.87        12.44 o                         
  -7   9   5        838.43        759.81        12.16 o                         
  -6   9   5        768.30        779.15        11.88 o                         
  -5   9   5        764.73        751.25        11.13 o                         
  -4   9   5        764.58        716.72        10.36 o                         
  -3   9   5       1256.83       1314.65        14.19 o                         
  -2   9   5       1369.17       1306.56        14.73 o                         
  -1   9   5       1678.96       1633.29        16.25 o                         
   0   9   5          6.35         -2.69         2.69 o                         
   1   9   5       1763.47       1638.34        16.32 o                         
   2   9   5       1143.26       1094.20        11.19 o                         
   3   9   5       1463.41       1439.80        14.12 o                         
   4   9   5        671.99        635.46         8.12 o                         
   5   9   5        647.25        615.79         9.00 o                         
   6   9   5        798.81        792.61        11.15 o                         
   7   9   5        839.50        783.37        12.07 o                         
   8   9   5        440.86        430.24        12.11 o                         
   9   9   5        555.71        557.46        15.46 o                         
  10   9   5        222.48        234.23        14.69 o                         
 -10  10   5        158.59        132.26         8.46 o                         
  -9  10   5        502.48        466.86        12.14 o                         
  -8  10   5        218.42        198.03         7.51 o                         
  -7  10   5        690.32        655.90        12.28 o                         
  -6  10   5        278.01        238.69         6.94 o                         
  -5  10   5       1175.77       1213.82        16.14 o                         
  -4  10   5        650.81        625.93        10.28 o                         
  -3  10   5        619.72        625.18         8.58 o                         
  -2  10   5        409.62        389.58         6.51 o                         
  -1  10   5       1417.38       1310.24        14.34 o                         
   0  10   5         98.19        117.31         3.78 o                         
   1  10   5       1316.49       1189.43        12.31 o                         
   2  10   5        461.34        425.88         6.17 o                         
   3  10   5        549.99        554.83         7.86 o                         
   4  10   5        792.86        753.33         9.42 o                         
   5  10   5       1380.55       1369.46        15.23 o                         
   6  10   5        241.26        183.42         7.28 o                         
   7  10   5        814.96        787.79        12.64 o                         
   8  10   5        214.88        185.03         8.06 o                         
   9  10   5        415.44        397.79        13.03 o                         
  10  10   5        135.29        113.10        11.00 o                         
 -10  11   5         82.56         51.88         8.01 o                         
  -9  11   5        158.45         95.30         7.05 o                         
  -8  11   5         81.28         49.70         6.12 o                         
  -7  11   5        878.27        830.78        14.31 o                         
  -6  11   5        266.50        235.98         7.28 o                         
  -5  11   5       1611.99       1501.12        18.56 o                         
  -4  11   5        155.37        136.62         4.70 o                         
  -3  11   5        355.94        372.42         6.64 o                         
  -2  11   5        401.06        408.00         6.76 o                         
  -1  11   5       1809.00       1746.89        17.85 o                         
   0  11   5       1275.64       1394.12        14.57 o                         
   1  11   5       1877.59       1763.05        18.58 o                         
   2  11   5        340.68        345.96         5.84 o                         
   3  11   5        322.83        317.67         6.39 o                         
   4  11   5        127.50         95.14         3.64 o                         
   5  11   5       1337.39       1244.66        14.81 o                         
   6  11   5        234.51        179.35         5.59 o                         
   7  11   5        725.81        688.57        12.78 o                         
   8  11   5         83.64         61.15         6.26 o                         
   9  11   5        192.37        170.65        10.00 o                         
  10  11   5         83.24         85.22        11.48 o                         
  -9  12   5        317.66        316.59        10.57 o                         
  -8  12   5          4.75         -5.85         5.85 o                         
  -7  12   5        319.54        265.37         9.29 o                         
  -6  12   5         28.09         20.10         4.24 o                         
  -5  12   5       1500.66       1525.78        22.47 o                         
  -4  12   5          2.11         -3.08         3.08 o                         
  -3  12   5        297.47        285.65         6.28 o                         
  -2  12   5        536.74        522.28         8.02 o                         
  -1  12   5       1644.03       1595.23        17.17 o                         
   0  12   5        640.96        598.12         8.20 o                         
   1  12   5       1482.68       1445.46        16.49 o                         
   2  12   5        519.45        495.22         6.92 o                         
   3  12   5        335.43        301.91         6.68 o                         
   4  12   5          2.37         -2.96         2.96 o                         
   5  12   5       1822.53       1832.38        20.14 o                         
   6  12   5         24.99         21.50         4.21 o                         
   7  12   5        388.32        355.77        10.67 o                         
   8  12   5          4.59         -5.89         5.89 o                         
   9  12   5        280.78        270.33        13.09 o                         
  -9  13   5        285.43        258.04        12.37 o                         
  -8  13   5         40.06         38.39         5.80 o                         
  -7  13   5        177.96        157.64         7.47 o                         
  -6  13   5        110.46         79.05         5.15 o                         
  -5  13   5       1115.62       1029.08        13.97 o                         
  -4  13   5        356.79        362.94         7.92 o                         
  -3  13   5        322.07        300.75         7.07 o                         
  -2  13   5        901.07        874.35        11.14 o                         
  -1  13   5       1878.45       1944.03        20.53 o                         
   0  13   5       1391.21       1403.45        16.77 o                         
   1  13   5       1962.87       2027.81        23.04 o                         
   2  13   5       1065.68        992.93        11.88 o                         
   3  13   5        266.07        233.03         6.14 o                         
   4  13   5        293.90        275.14         6.84 o                         
   5  13   5        928.67        868.72        14.35 o                         
   6  13   5        134.54        120.73         6.00 o                         
   7  13   5        149.71        109.59         6.84 o                         
   8  13   5         33.58         24.27         6.00 o                         
   9  13   5        320.30        347.07        15.37 o                         
  -9  14   5         79.93         61.93         7.15 o                         
  -8  14   5         36.81         11.87         5.87 o                         
  -7  14   5         40.58         15.32         5.30 o                         
  -6  14   5        516.02        530.34        10.84 o                         
  -5  14   5       1122.72       1090.34        14.69 o                         
  -4  14   5        669.38        673.20        10.20 o                         
  -3  14   5        385.55        376.25         8.43 o                         
  -2  14   5        775.26        779.38        11.00 o                         
  -1  14   5       1743.73       1711.51        19.31 o                         
   0  14   5       1147.17       1148.46        14.59 o                         
   1  14   5       1583.78       1569.58        17.79 o                         
   2  14   5        659.05        659.75         9.80 o                         
   3  14   5        458.93        415.12         7.82 o                         
   4  14   5        648.84        636.12         9.70 o                         
   5  14   5       1347.44       1314.71        16.78 o                         
   6  14   5        482.41        483.02        10.70 o                         
   7  14   5         49.24         30.63         5.51 o                         
   8  14   5         44.74         38.41         6.66 o                         
   9  14   5         69.76         69.65         8.61 o                         
  -9  15   5         48.56         18.31        11.22 o                         
  -8  15   5         27.42         12.31         5.88 o                         
  -7  15   5        410.97        414.92        11.21 o                         
  -6  15   5        462.51        452.39        10.19 o                         
  -5  15   5        942.17        918.35        14.15 o                         
  -4  15   5        298.69        253.94         8.47 o                         
  -3  15   5        151.30        138.70         5.63 o                         
  -2  15   5        991.26       1045.87        14.88 o                         
  -1  15   5        942.64        920.86        12.85 o                         
   0  15   5       1568.70       1590.46        18.93 o                         
   1  15   5       1063.37       1023.50        13.79 o                         
   2  15   5       1175.80       1214.99        15.76 o                         
   3  15   5        125.17         96.00         4.54 o                         
   4  15   5        289.65        225.75         6.97 o                         
   5  15   5        774.79        780.98        13.01 o                         
   6  15   5        480.99        470.84        10.79 o                         
   7  15   5        362.28        380.53        11.81 o                         
   8  15   5         33.39         40.57         7.31 o                         
   9  15   5         50.26         55.32        24.14 o                         
  -8  16   5         24.77         12.94         6.38 o                         
  -7  16   5        292.47        265.36        10.29 o                         
  -6  16   5        177.85        158.03         6.49 o                         
  -5  16   5        290.11        257.44        13.51 o                         
  -4  16   5        150.68        150.30         6.30 o                         
  -3  16   5        609.75        668.61        11.84 o                         
  -2  16   5        216.66        176.89         6.14 o                         
  -1  16   5        876.85        875.05        12.70 o                         
   0  16   5        889.62        897.55        13.36 o                         
   1  16   5        724.56        726.60        11.85 o                         
   2  16   5        178.53        125.01         5.62 o                         
   3  16   5        606.74        667.36        11.88 o                         
   4  16   5        125.45         90.24         5.46 o                         
   5  16   5        350.13        307.48         9.48 o                         
   6  16   5        189.63        203.27         7.68 o                         
   7  16   5        299.48        267.54        12.26 o                         
   8  16   5         26.43         25.72         7.84 o                         
  -8  17   5        164.15        175.19         8.71 o                         
  -7  17   5        287.23        249.77        13.00 o                         
  -6  17   5         43.93         21.62         5.84 o                         
  -5  17   5        152.30        128.97         7.18 o                         
  -4  17   5         74.72         52.27         5.88 o                         
  -3  17   5        906.97        967.28        15.77 o                         
  -2  17   5         94.46         78.13         5.38 o                         
  -1  17   5        568.22        552.55        10.58 o                         
   0  17   5        547.32        499.83        10.22 o                         
   1  17   5        608.00        599.04        11.47 o                         
   2  17   5        113.87        107.72         5.82 o                         
   3  17   5       1082.75       1156.46        17.53 o                         
   4  17   5         85.95         60.65         6.10 o                         
   5  17   5        147.66        128.65         7.21 o                         
   6  17   5         53.34         48.27         6.28 o                         
   7  17   5        329.14        345.88        12.50 o                         
   8  17   5        138.78        143.99         9.83 o                         
  -7  18   5        236.71        211.89         9.89 o                         
  -6  18   5         41.53         22.35         6.30 o                         
  -5  18   5        148.17        157.06         7.75 o                         
  -4  18   5        467.03        470.80        12.70 o                         
  -3  18   5       1583.19       1622.52        24.77 o                         
  -2  18   5        265.88        253.48         9.40 o                         
  -1  18   5        455.96        448.41        10.50 o                         
   0  18   5          0.90         -4.25         4.25 o                         
   1  18   5        454.51        455.58        11.46 o                         
   2  18   5        266.02        265.36        10.20 o                         
   3  18   5       1381.02       1407.09        21.46 o                         
   4  18   5        516.71        526.68        14.71 o                         
   5  18   5        122.97         89.87         6.79 o                         
   6  18   5         34.59         10.30         6.20 o                         
   7  18   5        207.20        181.43         9.94 o                         
  -7  19   5        273.71        251.35        14.58 o                         
  -6  19   5         89.63         86.65         7.86 o                         
  -5  19   5        107.86        124.73         8.66 o                         
  -4  19   5        589.51        652.30        15.53 o                         
  -3  19   5        664.77        692.14        15.05 o                         
  -2  19   5        366.28        366.54        11.76 o                         
  -1  19   5        123.43        107.90         6.37 o                         
   0  19   5         52.29         25.90         5.29 o                         
   1  19   5        145.27        146.69         6.96 o                         
   2  19   5        351.16        350.79        10.38 o                         
   3  19   5        771.87        799.06        16.48 o                         
   4  19   5        574.34        632.64        16.24 o                         
   5  19   5         90.36         86.94         7.57 o                         
   6  19   5         75.07         68.44         7.55 o                         
   7  19   5        286.44        260.06        11.65 o                         
  -6  20   5        100.03         85.26         7.94 o                         
  -5  20   5        172.27        134.39         8.83 o                         
  -4  20   5        652.46        764.34        17.24 o                         
  -3  20   5        410.53        423.02        12.87 o                         
  -2  20   5        557.10        582.42        14.22 o                         
  -1  20   5         25.54         10.88         5.77 o                         
   0  20   5        157.99        143.83         7.13 o                         
   1  20   5         27.77         17.68         5.54 o                         
   2  20   5        497.36        541.02        12.59 o                         
   3  20   5        352.21        369.93        12.01 o                         
   4  20   5        756.26        900.66        21.73 o                         
   5  20   5        199.10        204.99         9.50 o                         
   6  20   5         99.81        113.12         8.58 o                         
  -5  21   5        191.62        197.45        10.37 o                         
  -4  21   5        296.67        326.32        13.16 o                         
  -3  21   5        270.74        244.75        13.75 o                         
  -2  21   5        179.35        176.86         8.86 o                         
  -1  21   5        154.34        147.69         7.84 o                         
   0  21   5         10.14         -4.66         5.81 o                         
   1  21   5        166.01        175.71         8.01 o                         
   2  21   5        153.70        137.26         7.45 o                         
   3  21   5        308.09        323.57        11.74 o                         
   4  21   5        257.13        238.12        13.74 o                         
   5  21   5        157.70        135.86         8.53 o                         
  -5  22   5        227.07        204.32        10.54 o                         
  -4  22   5        147.16        145.78         8.71 o                         
  -3  22   5        291.52        323.94        12.70 o                         
  -2  22   5         60.42         57.21         7.24 o                         
  -1  22   5         27.47         23.30         6.73 o                         
   0  22   5         46.13         47.97         6.74 o                         
   1  22   5         22.89         10.44         6.10 o                         
   2  22   5         69.91         61.82         6.76 o                         
   3  22   5        242.07        224.79         9.98 o                         
   4  22   5        178.33        218.72        10.49 o                         
   5  22   5        250.94        251.21        12.31 o                         
  -3  23   5         75.20         70.91         7.77 o                         
  -2  23   5        113.89        119.65         8.50 o                         
  -1  23   5        106.77        112.26         8.61 o                         
   0  23   5          1.70          2.63         6.22 o                         
   1  23   5        118.90        127.25         7.75 o                         
   2  23   5        100.28        103.31         7.45 o                         
   3  23   5         86.03         85.06         7.91 o                         
   4  23   5         49.24         72.42        26.15 o                         
  -2  24   5         36.18         30.10         7.17 o                         
  -1  24   5        157.45        184.67         9.78 o                         
   0  24   5         39.47         21.18         7.23 o                         
   1  24   5        147.73        149.77         8.85 o                         
   2  24   5         34.11         19.27         6.52 o                         
 -10   0   6        370.03        436.43        27.00 o                         
  -8   0   6         85.08         79.30         9.44 o                         
  -6   0   6      12250.99      12541.99       204.56 o                         
  -4   0   6       2870.68       2864.00        41.75 o                         
  -2   0   6       1911.50       2052.11        40.85 o                         
   0   0   6       6921.55       8172.56       121.85 o                         
   2   0   6       2310.94       2214.91        38.31 o                         
   4   0   6       2391.54       2361.93        56.19 o                         
   6   0   6      10281.21      10591.49       190.43 o                         
   8   0   6         75.07         47.05         8.57 o                         
  10   0   6        449.90        555.09        77.96 o                         
 -11   1   6         72.82         65.55        11.49 o                         
 -10   1   6        593.50        660.54        20.08 o                         
  -9   1   6        189.29        183.17         7.79 o                         
  -8   1   6         80.64         81.72         5.78 o                         
  -7   1   6        231.07        242.05         7.31 o                         
  -6   1   6       6088.29       6723.46        84.34 o                         
  -5   1   6        228.98        236.16         6.85 o                         
  -4   1   6       2358.42       2473.95        26.66 o                         
  -3   1   6       1361.93       1506.53        17.39 o                         
  -2   1   6       2912.71       3047.03        32.24 o                         
  -1   1   6       3479.00       3990.15        53.23 o                         
   0   1   6       8560.00       9288.93        90.97 o                         
   1   1   6       2853.16       3291.70        36.97 o                         
   2   1   6       2387.09       2482.16        34.16 o                         
   3   1   6       1615.65       1624.50        15.88 o                         
   4   1   6       2686.84       2646.07        24.55 o                         
   5   1   6        193.22        179.20         6.90 o                         
   6   1   6       7338.26       7842.79        72.49 o                         
   7   1   6        189.39        161.83         8.12 o                         
   8   1   6         81.35         86.94         6.54 o                         
   9   1   6        193.97        179.93         9.47 o                         
  10   1   6        486.45        574.46        29.04 o                         
  11   1   6         78.01        117.54        21.34 o                         
 -11   2   6        287.60        305.79        17.09 o                         
 -10   2   6        563.03        627.36        16.63 o                         
  -9   2   6        562.68        624.99        13.42 o                         
  -8   2   6        641.47        697.91        13.08 o                         
  -7   2   6        308.11        331.62         8.52 o                         
  -6   2   6       2552.95       2683.77        31.50 o                         
  -5   2   6        555.44        624.49        10.25 o                         
  -4   2   6       4377.00       4383.49        44.89 o                         
  -3   2   6       3516.64       3709.20        37.31 o                         
  -2   2   6       2727.32       2920.11        32.91 o                         
  -1   2   6       4172.04       4839.81        53.69 o                         
   0   2   6       7055.69       7780.87        75.55 o                         
   1   2   6       5082.43       5453.31        54.30 o                         
   2   2   6       3310.92       3216.11        35.59 o                         
   3   2   6       2885.28       3030.86        36.80 o                         
   4   2   6       4422.23       4252.87        36.57 o                         
   5   2   6        653.38        666.46         8.36 o                         
   6   2   6       2162.32       2449.26        38.48 o                         
   7   2   6        368.16        372.40         8.33 o                         
   8   2   6        683.71        741.46        14.07 o                         
   9   2   6        600.73        667.42        15.76 o                         
  10   2   6        683.97        812.73        23.46 o                         
  11   2   6        253.37        286.99        51.29 o                         
 -11   3   6        421.37        441.96        22.36 o                         
 -10   3   6        378.17        441.05        13.46 o                         
  -9   3   6       1120.48       1216.10        19.00 o                         
  -8   3   6       1628.80       1678.76        24.51 o                         
  -7   3   6        434.66        429.75        10.73 o                         
  -6   3   6        594.14        671.19        13.89 o                         
  -5   3   6       1701.99       1696.97        21.78 o                         
  -4   3   6       5860.54       6140.66        59.93 o                         
  -3   3   6       2556.42       2583.39        28.79 o                         
  -2   3   6       3307.72       3512.61        36.52 o                         
  -1   3   6       2094.60       2216.51        22.92 o                         
   0   3   6       5043.00       5088.83        48.65 o                         
   1   3   6       1738.80       1862.91        22.39 o                         
   2   3   6       2771.55       2923.77        32.80 o                         
   3   3   6       3076.28       2878.91        26.10 o                         
   4   3   6       5700.47       5810.97        52.42 o                         
   5   3   6       1548.71       1524.97        15.68 o                         
   6   3   6        722.13        795.04        11.50 o                         
   7   3   6        418.56        394.02         9.01 o                         
   8   3   6       1635.68       1684.57        22.31 o                         
   9   3   6        944.21       1038.13        18.56 o                         
  10   3   6        312.93        399.21        26.22 o                         
  11   3   6        480.65        550.96        39.29 o                         
 -10   4   6        159.36        134.53         9.44 o                         
  -9   4   6        483.83        542.01        14.10 o                         
  -8   4   6       2076.42       2235.47        29.07 o                         
  -7   4   6        209.69        225.59         7.21 o                         
  -6   4   6       1024.90       1043.93        15.46 o                         
  -5   4   6        927.41        937.22        13.94 o                         
  -4   4   6       6891.88       7000.55        70.15 o                         
  -3   4   6       2585.17       2610.13        28.27 o                         
  -2   4   6       3276.59       3339.83        36.04 o                         
  -1   4   6        761.19        705.42         8.99 o                         
   0   4   6       1347.73       1350.68        15.50 o                         
   1   4   6        887.17        779.51        10.07 o                         
   2   4   6       3818.20       3597.59        35.95 o                         
   3   4   6       2276.03       2267.67        20.81 o                         
   4   4   6       6756.82       6586.75        57.61 o                         
   5   4   6       1092.46       1046.04        11.77 o                         
   6   4   6        839.34        887.97        15.16 o                         
   7   4   6        203.41        206.83         7.34 o                         
   8   4   6       1798.68       1971.32        25.09 o                         
   9   4   6        582.15        668.15        15.98 o                         
  10   4   6        177.50        183.27        11.58 o                         
 -10   5   6        196.21        196.85        10.34 o                         
  -9   5   6        219.02        228.79         9.29 o                         
  -8   5   6       1654.25       1742.90        28.38 o                         
  -7   5   6         58.64         46.84         4.81 o                         
  -6   5   6       1048.07       1011.15        16.30 o                         
  -5   5   6        665.20        633.68        10.35 o                         
  -4   5   6       3658.97       3809.14        42.10 o                         
  -3   5   6       2020.06       2054.33        23.76 o                         
  -2   5   6       4816.78       4827.12        49.39 o                         
  -1   5   6        412.07        383.78         6.40 o                         
   0   5   6       1258.05       1142.63        14.05 o                         
   1   5   6        409.54        383.16         6.74 o                         
   2   5   6       4005.40       4060.39        43.82 o                         
   3   5   6       1989.33       1924.43        18.48 o                         
   4   5   6       3696.23       3695.97        33.23 o                         
   5   5   6        547.93        503.39         8.96 o                         
   6   5   6       1247.52       1151.46        13.74 o                         
   7   5   6         60.34         54.52         4.76 o                         
   8   5   6       1943.10       2031.36        27.02 o                         
   9   5   6        187.56        181.18         8.00 o                         
  10   5   6        167.51        155.74        12.58 o                         
 -10   6   6        294.17        265.48        20.62 o                         
  -9   6   6        161.62        153.09         8.18 o                         
  -8   6   6       1021.43       1144.67        17.67 o                         
  -7   6   6         78.07         73.60         5.56 o                         
  -6   6   6       1069.56       1057.92        16.51 o                         
  -5   6   6         70.86         48.79         4.28 o                         
  -4   6   6       2493.94       2468.36        28.54 o                         
  -3   6   6       1135.68       1263.05        16.37 o                         
  -2   6   6       5920.96       5969.42        72.13 o                         
  -1   6   6        155.04        149.68         4.46 o                         
   0   6   6        831.60        801.64        11.27 o                         
   1   6   6        127.91        115.07         3.88 o                         
   2   6   6       7179.64       6710.60        59.47 o                         
   3   6   6       1319.89       1330.62        15.58 o                         
   4   6   6       2599.14       2504.32        23.29 o                         
   5   6   6         80.82         62.10         3.71 o                         
   6   6   6        900.00        887.57        12.03 o                         
   7   6   6         69.59         49.27         5.00 o                         
   8   6   6        925.13       1107.50        17.12 o                         
   9   6   6        145.81        140.95         7.60 o                         
  10   6   6        353.07        400.67        16.44 o                         
 -10   7   6        460.48        465.79        16.20 o                         
  -9   7   6        181.35        167.42         7.70 o                         
  -8   7   6       1118.53       1078.64        17.85 o                         
  -7   7   6        411.00        378.07        10.11 o                         
  -6   7   6        553.91        483.41        11.48 o                         
  -5   7   6        150.18        148.90         5.63 o                         
  -4   7   6       1824.08       1836.19        21.85 o                         
  -3   7   6        378.11        327.73         8.59 o                         
  -2   7   6       6047.51       5859.56        62.19 o                         
  -1   7   6        845.03        740.31        10.39 o                         
   0   7   6        668.19        591.92         7.77 o                         
   1   7   6        694.99        620.69         8.78 o                         
   2   7   6       4976.13       4937.80        54.13 o                         
   3   7   6        460.67        360.24         6.17 o                         
   4   7   6       1592.13       1594.90        16.26 o                         
   5   7   6        131.54        104.66         3.78 o                         
   6   7   6        657.92        577.10         9.31 o                         
   7   7   6        371.59        340.32         9.42 o                         
   8   7   6       1082.79       1063.41        17.73 o                         
   9   7   6        190.45        181.54         8.21 o                         
  10   7   6        395.70        432.68        18.70 o                         
 -10   8   6        263.90        234.50        10.54 o                         
  -9   8   6        472.37        465.15        13.26 o                         
  -8   8   6        768.03        786.53        15.29 o                         
  -7   8   6        610.24        611.02        11.96 o                         
  -6   8   6        739.17        689.71        12.35 o                         
  -5   8   6        768.76        795.01        14.39 o                         
  -4   8   6       2287.56       2230.53        25.32 o                         
  -3   8   6       1815.72       1739.01        19.12 o                         
  -2   8   6       4452.99       4373.89        46.65 o                         
  -1   8   6       1098.71       1017.75        12.87 o                         
   0   8   6        608.46        537.86         7.83 o                         
   1   8   6       1330.84       1149.42        12.45 o                         
   2   8   6       5185.51       4793.03        45.22 o                         
   3   8   6       1496.39       1436.46        16.62 o                         
   4   8   6       2362.09       2188.68        21.70 o                         
   5   8   6        935.52        929.42        11.61 o                         
   6   8   6        607.77        571.42        10.18 o                         
   7   8   6        578.02        567.43        11.02 o                         
   8   8   6        824.75        901.84        18.90 o                         
   9   8   6        489.67        485.60        14.69 o                         
  10   8   6        249.30        238.18        19.84 o                         
 -10   9   6        239.21        203.23         8.77 o                         
  -9   9   6        348.00        349.53        12.56 o                         
  -8   9   6        958.85        925.59        15.73 o                         
  -7   9   6        528.17        490.98        11.10 o                         
  -6   9   6        918.37        877.47        15.03 o                         
  -5   9   6       1998.09       1909.55        22.64 o                         
  -4   9   6       1691.45       1704.96        18.78 o                         
  -3   9   6       2338.76       2339.66        25.45 o                         
  -2   9   6       2791.72       2693.12        29.88 o                         
  -1   9   6       1162.06       1150.76        13.72 o                         
   0   9   6        613.62        526.61         7.92 o                         
   1   9   6        961.65        971.43        12.21 o                         
   2   9   6       2310.40       2274.96        22.43 o                         
   3   9   6       2735.66       2574.59        26.13 o                         
   4   9   6       1707.83       1659.80        17.50 o                         
   5   9   6       1659.79       1568.69        19.30 o                         
   6   9   6       1102.75       1053.44        14.07 o                         
   7   9   6        573.42        541.52        10.90 o                         
   8   9   6        914.16        912.10        16.79 o                         
   9   9   6        297.62        267.26        11.19 o                         
  10   9   6        234.20        216.76        11.86 o                         
 -10  10   6        202.49        157.13        10.41 o                         
  -9  10   6        270.58        209.65         8.80 o                         
  -8  10   6        264.78        224.58         8.20 o                         
  -7  10   6        664.47        666.82        12.84 o                         
  -6  10   6       1168.27       1081.52        14.96 o                         
  -5  10   6       1927.27       1871.84        23.17 o                         
  -4  10   6       1284.75       1173.46        14.18 o                         
  -3  10   6       1400.79       1324.47        16.53 o                         
  -2  10   6       1541.62       1558.49        18.80 o                         
  -1  10   6         62.66         44.85         3.37 o                         
   0  10   6       2007.21       2010.69        21.77 o                         
   1  10   6         76.38         71.61         4.66 o                         
   2  10   6       1873.41       1801.20        17.97 o                         
   3  10   6       1154.29       1081.50        12.94 o                         
   4  10   6       1188.72       1047.42        12.91 o                         
   5  10   6       2164.87       2012.00        23.88 o                         
   6  10   6        971.03        913.34        14.99 o                         
   7  10   6        544.67        546.80        11.80 o                         
   8  10   6        279.72        297.85        11.86 o                         
   9  10   6        318.11        326.87        18.42 o                         
  10  10   6        245.98        276.80        20.24 o                         
  -9  11   6         52.36         37.13         7.42 o                         
  -8  11   6        170.81        135.25         7.40 o                         
  -7  11   6         99.08         49.04         5.52 o                         
  -6  11   6        898.63        850.28        15.75 o                         
  -5  11   6        926.03        769.08        11.59 o                         
  -4  11   6        661.85        645.99         9.84 o                         
  -3  11   6        773.60        733.16        10.56 o                         
  -2  11   6       1806.22       1744.67        19.88 o                         
  -1  11   6         30.41         12.73         3.31 o                         
   0  11   6       2760.50       2579.80        29.73 o                         
   1  11   6         25.04         36.47         6.99 o                         
   2  11   6       1634.88       1588.14        16.83 o                         
   3  11   6        831.89        746.11        10.25 o                         
   4  11   6        780.55        734.74        10.43 o                         
   5  11   6        807.52        665.67        12.52 o                         
   6  11   6       1088.26       1024.40        15.73 o                         
   7  11   6        110.73         85.37         6.63 o                         
   8  11   6        156.74        119.31         8.05 o                         
   9  11   6         42.92         28.47         7.39 o                         
  -9  12   6          3.82         -6.13         6.13 o                         
  -8  12   6        186.56        159.06         7.88 o                         
  -7  12   6          7.47         -5.20         5.20 o                         
  -6  12   6       1163.03       1145.43        15.83 o                         
  -5  12   6        172.26        152.55         5.75 o                         
  -4  12   6        859.73        813.84        12.20 o                         
  -3  12   6         75.55         41.37         3.81 o                         
  -2  12   6        579.18        526.74         9.01 o                         
  -1  12   6        150.69        157.85         7.74 o                         
   0  12   6       2937.21       2934.47        33.67 o                         
   1  12   6        183.49        211.32        10.07 o                         
   2  12   6        615.58        538.64         8.53 o                         
   3  12   6         92.03         55.70         4.00 o                         
   4  12   6        740.76        671.45        10.56 o                         
   5  12   6        168.06        139.19         5.56 o                         
   6  12   6        961.46        916.28        17.26 o                         
   7  12   6          9.01         -5.60         5.60 o                         
   8  12   6        157.75        114.83         8.04 o                         
   9  12   6          4.32          3.66        10.89 o                         
  -9  13   6         70.39         57.34         7.14 o                         
  -8  13   6        237.19        179.23         7.81 o                         
  -7  13   6        138.89         90.80         7.49 o                         
  -6  13   6        703.52        692.01        13.73 o                         
  -5  13   6        170.51        159.37         6.09 o                         
  -4  13   6        969.13        995.31        14.76 o                         
  -3  13   6        284.04        250.53         7.24 o                         
  -2  13   6        292.48        290.84         7.73 o                         
  -1  13   6        316.63        277.48         7.70 o                         
   0  13   6       3292.65       3169.35        34.54 o                         
   1  13   6        259.69        230.23         8.06 o                         
   2  13   6        263.80        228.15         6.77 o                         
   3  13   6        345.57        295.89         7.77 o                         
   4  13   6       1115.08       1074.30        14.20 o                         
   5  13   6        144.49        104.45         5.41 o                         
   6  13   6        856.97        835.31        14.32 o                         
   7  13   6        166.90        150.30         8.40 o                         
   8  13   6        259.71        233.32        11.41 o                         
   9  13   6         57.84         58.00         9.41 o                         
  -9  14   6         31.64         20.56         8.13 o                         
  -8  14   6        263.90        273.11        13.95 o                         
  -7  14   6        119.23        114.54         6.88 o                         
  -6  14   6        435.24        427.75        10.43 o                         
  -5  14   6        819.74        781.23        13.80 o                         
  -4  14   6       1089.04       1060.79        16.16 o                         
  -3  14   6       1283.44       1180.36        16.44 o                         
  -2  14   6         67.51         54.95         4.34 o                         
  -1  14   6       1366.60       1387.22        18.72 o                         
   0  14   6       1428.00       1433.13        18.56 o                         
   1  14   6       1577.37       1568.57        19.08 o                         
   2  14   6         77.61         65.10         4.24 o                         
   3  14   6       1123.05       1003.35        14.66 o                         
   4  14   6       1091.65       1037.05        14.39 o                         
   5  14   6        843.85        789.29        13.63 o                         
   6  14   6        360.47        350.34        10.38 o                         
   7  14   6        102.77         91.58         7.63 o                         
   8  14   6        262.89        275.88        13.42 o                         
   9  14   6         38.03         23.02         9.85 o                         
  -8  15   6        346.76        357.60        12.59 o                         
  -7  15   6        260.71        234.87        12.33 o                         
  -6  15   6        176.87        117.82         6.56 o                         
  -5  15   6        717.07        709.44        15.29 o                         
  -4  15   6        522.50        538.96        12.98 o                         
  -3  15   6       1239.12       1098.26        16.67 o                         
  -2  15   6        409.61        433.50         9.94 o                         
  -1  15   6        545.52        490.45         9.86 o                         
   0  15   6       2191.35       2143.56        25.43 o                         
   1  15   6        455.48        415.55        10.89 o                         
   2  15   6        340.06        361.44         8.83 o                         
   3  15   6       1332.08       1165.60        16.58 o                         
   4  15   6        468.76        454.94        10.45 o                         
   5  15   6        596.33        562.34        11.87 o                         
   6  15   6        206.62        183.75         7.73 o                         
   7  15   6        308.98        343.78        12.71 o                         
   8  15   6        285.50        248.44        11.36 o                         
  -8  16   6        224.68        186.13         9.40 o                         
  -7  16   6         77.73         63.36         7.21 o                         
  -6  16   6        454.83        462.71        12.30 o                         
  -5  16   6        251.94        188.98        14.33 o                         
  -4  16   6        192.37        145.09         7.19 o                         
  -3  16   6        694.59        676.35        13.38 o                         
  -2  16   6        509.68        525.23        12.13 o                         
  -1  16   6        238.46        216.55         8.97 o                         
   0  16   6        460.98        470.55         9.98 o                         
   1  16   6        287.84        274.67         8.29 o                         
   2  16   6        618.75        629.99        12.03 o                         
   3  16   6        634.65        626.87        12.43 o                         
   4  16   6        233.61        222.87         7.65 o                         
   5  16   6        305.00        257.29         8.95 o                         
   6  16   6        373.13        386.95        12.64 o                         
   7  16   6         67.46         62.49         7.45 o                         
   8  16   6        262.43        289.89        11.59 o                         
  -7  17   6          7.80         -7.09         7.09 o                         
  -6  17   6        441.10        437.03        13.05 o                         
  -5  17   6        243.19        235.58        10.16 o                         
  -4  17   6         46.27         44.30         5.87 o                         
  -3  17   6         91.84         70.98         5.69 o                         
  -2  17   6        893.34        905.79        15.88 o                         
  -1  17   6         13.21         -4.34         4.34 o                         
   0  17   6        285.34        283.21         9.30 o                         
   1  17   6         14.93         -4.62         4.62 o                         
   2  17   6        732.81        754.57        13.73 o                         
   3  17   6        109.24         81.74         5.93 o                         
   4  17   6         38.33         25.43         5.71 o                         
   5  17   6        246.74        207.97         8.38 o                         
   6  17   6        516.62        503.01        13.90 o                         
   7  17   6          7.99         -5.82         7.51 o                         
  -7  18   6        188.69        166.25        10.52 o                         
  -6  18   6        349.51        380.74        16.75 o                         
  -5  18   6        107.61        101.56         7.60 o                         
  -4  18   6         42.77         34.95         5.98 o                         
  -3  18   6         32.26         27.77         5.48 o                         
  -2  18   6        753.27        794.89        15.80 o                         
  -1  18   6         75.62         58.03         5.72 o                         
   0  18   6         56.02         47.45         5.52 o                         
   1  18   6         78.51         62.77         6.19 o                         
   2  18   6        911.29        932.43        16.57 o                         
   3  18   6         32.62         25.06         5.62 o                         
   4  18   6         41.37         35.58         6.44 o                         
   5  18   6         95.86         86.70         7.50 o                         
   6  18   6        295.72        301.86        16.43 o                         
   7  18   6        166.33        136.05         9.58 o                         
  -6  19   6         67.29         82.33         8.35 o                         
  -5  19   6        201.01        183.62         9.60 o                         
  -4  19   6        229.88        263.07        11.55 o                         
  -3  19   6         49.07         42.20         6.16 o                         
  -2  19   6        537.98        555.36        13.75 o                         
  -1  19   6         56.28         63.67         6.44 o                         
   0  19   6         22.45         28.76         5.87 o                         
   1  19   6         59.84         61.69         6.40 o                         
   2  19   6        443.37        462.82        12.49 o                         
   3  19   6         55.43         56.93         6.46 o                         
   4  19   6        190.07        166.14         8.27 o                         
   5  19   6        186.73        175.23         8.94 o                         
   6  19   6         55.91         42.18         7.64 o                         
  -6  20   6        250.21        240.37        17.69 o                         
  -5  20   6        215.72        142.82         8.86 o                         
  -4  20   6        297.83        284.49        15.21 o                         
  -3  20   6        212.61        210.84         8.82 o                         
  -2  20   6        401.20        438.26        12.98 o                         
  -1  20   6        195.36        158.80         8.10 o                         
   0  20   6        224.52        236.59        10.24 o                         
   1  20   6        233.86        241.75         9.62 o                         
   2  20   6        488.13        522.81        13.38 o                         
   3  20   6        177.00        153.49         8.23 o                         
   4  20   6        320.25        326.70        13.96 o                         
   5  20   6        259.94        223.36        10.05 o                         
   6  20   6        236.67        222.56        11.15 o                         
  -5  21   6        188.87        183.21        10.01 o                         
  -4  21   6        215.09        223.46        10.52 o                         
  -3  21   6        416.45        445.78        13.65 o                         
  -2  21   6        168.27        157.98         8.69 o                         
  -1  21   6        838.32        915.63        18.98 o                         
   0  21   6        170.29        156.07         8.31 o                         
   1  21   6        693.01        798.07        17.05 o                         
   2  21   6        144.96        130.74         7.60 o                         
   3  21   6        492.98        522.91        15.50 o                         
   4  21   6        183.44        166.18        10.26 o                         
   5  21   6        160.95        131.98         9.02 o                         
  -4  22   6        139.17        142.04         9.14 o                         
  -3  22   6        201.84        204.68         9.79 o                         
  -2  22   6         89.38         78.39         7.61 o                         
  -1  22   6        250.93        200.95         9.98 o                         
   0  22   6        232.99        252.53        11.26 o                         
   1  22   6        305.29        271.22        10.94 o                         
   2  22   6        108.67        117.41         8.32 o                         
   3  22   6        172.15        161.39         8.98 o                         
   4  22   6        118.96         96.63         8.81 o                         
  -3  23   6          6.77         -7.25         7.25 o                         
  -2  23   6        106.24        109.30         8.41 o                         
  -1  23   6         68.50         71.37         8.01 o                         
   0  23   6        253.76        292.31        11.72 o                         
   1  23   6         57.00         41.59         7.22 o                         
   2  23   6         92.73         81.26         7.78 o                         
   3  23   6          8.22         -3.29         7.39 o                         
   0  24   6        231.21        259.49        19.49 o                         
  -9   0   7       1090.64       1067.47        30.35 o                         
  -7   0   7       2833.80       2757.64        50.58 o                         
  -5   0   7       1713.35       1978.04        33.68 o                         
  -3   0   7       1113.88       1106.96        22.72 o                         
  -1   0   7       3357.50       3268.29        54.21 o                         
   1   0   7       2959.20       2866.07        41.74 o                         
   3   0   7        915.55        952.85        17.23 o                         
   5   0   7       1809.67       2115.29        34.10 o                         
   7   0   7       2669.63       2493.06        44.41 o                         
   9   0   7        943.73        893.95        32.40 o                         
 -10   1   7         13.62          4.62         7.78 o                         
  -9   1   7        405.00        479.07        15.44 o                         
  -8   1   7        209.79        176.72        10.12 o                         
  -7   1   7        996.26       1189.69        19.76 o                         
  -6   1   7        539.67        634.69        12.55 o                         
  -5   1   7       4413.67       4346.02        47.82 o                         
  -4   1   7       1071.69       1040.15        13.14 o                         
  -3   1   7       1819.78       1632.26        17.01 o                         
  -2   1   7        227.29        236.56         5.45 o                         
  -1   1   7       1354.06       1381.37        16.92 o                         
   0   1   7        182.70        111.23         3.23 o                         
   1   1   7       1645.57       1547.28        17.42 o                         
   2   1   7        268.55        259.90         5.94 o                         
   3   1   7       1921.60       1637.08        18.93 o                         
   4   1   7        977.98        905.07        13.09 o                         
   5   1   7       4183.25       4041.74        43.27 o                         
   6   1   7        450.54        580.54        15.54 o                         
   7   1   7        922.64       1119.09        17.21 o                         
   8   1   7        251.64        254.28        10.23 o                         
   9   1   7        490.20        584.91        21.38 o                         
  10   1   7         15.68         11.02         9.44 o                         
 -10   2   7         44.72         46.90        10.67 o                         
  -9   2   7        391.64        429.19        12.91 o                         
  -8   2   7        413.08        497.85        12.64 o                         
  -7   2   7       1375.72       1382.78        24.17 o                         
  -6   2   7       2875.37       2890.41        34.74 o                         
  -5   2   7       2559.18       2714.44        35.80 o                         
  -4   2   7       1607.83       1744.28        19.91 o                         
  -3   2   7       1551.09       1626.04        17.77 o                         
  -2   2   7       1907.44       1834.87        19.74 o                         
  -1   2   7       1057.73        909.92        11.52 o                         
   0   2   7        390.20        365.07         5.76 o                         
   1   2   7        867.85        774.62        10.78 o                         
   2   2   7       1776.55       1659.29        19.52 o                         
   3   2   7       1470.18       1507.83        16.58 o                         
   4   2   7       1872.33       1921.20        24.20 o                         
   5   2   7       3049.31       3089.47        32.33 o                         
   6   2   7       2918.16       2828.83        32.88 o                         
   7   2   7       1588.14       1583.62        20.22 o                         
   8   2   7        347.73        417.37        13.34 o                         
   9   2   7        321.73        369.15        15.55 o                         
  10   2   7         36.63         33.86        11.94 o                         
 -10   3   7         72.59         51.33         8.08 o                         
  -9   3   7        361.10        407.19        17.97 o                         
  -8   3   7       1038.94       1060.46        16.94 o                         
  -7   3   7       1580.07       1671.61        23.09 o                         
  -6   3   7       1918.51       2101.53        28.49 o                         
  -5   3   7       3461.09       3452.09        41.15 o                         
  -4   3   7       4782.70       4894.94        48.83 o                         
  -3   3   7       2829.33       2826.15        29.99 o                         
  -2   3   7       1451.96       1650.87        18.00 o                         
  -1   3   7        925.24        960.35        13.09 o                         
   0   3   7       2944.31       2751.44        28.83 o                         
   1   3   7       1127.47       1102.16        12.77 o                         
   2   3   7       1565.50       1686.06        19.85 o                         
   3   3   7       2978.34       2838.02        27.92 o                         
   4   3   7       4185.34       4149.71        41.24 o                         
   5   3   7       2925.28       2871.55        37.75 o                         
   6   3   7       2127.16       2257.14        25.95 o                         
   7   3   7       1305.65       1402.72        24.89 o                         
   8   3   7       1016.58       1000.64        21.11 o                         
   9   3   7        434.48        515.84        15.71 o                         
  10   3   7         80.17         77.19        13.17 o                         
 -10   4   7        150.85        140.45         9.86 o                         
  -9   4   7        820.36        831.05        19.89 o                         
  -8   4   7        779.09        913.31        16.36 o                         
  -7   4   7       1183.81       1157.49        17.48 o                         
  -6   4   7       3146.20       3150.60        40.47 o                         
  -5   4   7       1094.76       1072.40        15.84 o                         
  -4   4   7       1141.41       1267.01        18.22 o                         
  -3   4   7       1778.23       1917.75        22.59 o                         
  -2   4   7       2417.13       2584.67        26.85 o                         
  -1   4   7       3607.24       3355.71        34.09 o                         
   0   4   7       1490.99       1600.72        17.19 o                         
   1   4   7       3407.17       3115.48        33.80 o                         
   2   4   7       2632.57       2650.90        28.40 o                         
   3   4   7       1513.97       1637.60        19.18 o                         
   4   4   7       1387.79       1422.14        15.43 o                         
   5   4   7       1265.19       1227.45        14.50 o                         
   6   4   7       2840.68       2828.91        31.52 o                         
   7   4   7       1327.91       1289.57        17.81 o                         
   8   4   7        857.78        985.10        18.57 o                         
   9   4   7        711.33        733.51        17.84 o                         
  10   4   7        126.17        105.97        13.47 o                         
 -10   5   7         61.14         38.50         8.58 o                         
  -9   5   7        486.17        585.27        15.53 o                         
  -8   5   7       1009.24       1003.00        17.37 o                         
  -7   5   7        593.07        647.56        12.96 o                         
  -6   5   7        335.11        360.84        13.71 o                         
  -5   5   7        771.89        790.57        13.41 o                         
  -4   5   7         62.18         61.61         4.21 o                         
  -3   5   7       3619.12       3640.33        38.79 o                         
  -2   5   7       1906.74       1982.18        21.65 o                         
  -1   5   7       1358.89       1369.37        15.25 o                         
   0   5   7       2505.99       2506.91        27.55 o                         
   1   5   7       1593.10       1482.85        17.39 o                         
   2   5   7       1591.14       1664.37        21.73 o                         
   3   5   7       3867.35       3733.77        38.42 o                         
   4   5   7         51.09         40.79         3.60 o                         
   5   5   7        641.39        653.70        13.31 o                         
   6   5   7        406.93        454.13         9.39 o                         
   7   5   7        540.50        620.98        12.63 o                         
   8   5   7        954.72        941.33        17.20 o                         
   9   5   7        569.57        663.42        17.73 o                         
  10   5   7         71.59         67.00        10.48 o                         
 -10   6   7         15.16          2.31         9.19 o                         
  -9   6   7        744.20        745.36        15.91 o                         
  -8   6   7        145.56        116.91         6.63 o                         
  -7   6   7        495.38        457.34        11.20 o                         
  -6   6   7         57.57         40.04         5.81 o                         
  -5   6   7        500.94        511.84        11.45 o                         
  -4   6   7        692.19        706.85        13.49 o                         
  -3   6   7       2852.17       3069.65        35.93 o                         
  -2   6   7       1518.86       1578.15        18.58 o                         
  -1   6   7       1222.11       1104.50        14.24 o                         
   0   6   7        155.44        121.53         4.17 o                         
   1   6   7       1022.80        941.24        13.83 o                         
   2   6   7       1598.18       1606.15        18.52 o                         
   3   6   7       2875.11       2987.41        31.42 o                         
   4   6   7        839.86        792.03        10.99 o                         
   5   6   7        601.40        587.04         9.04 o                         
   6   6   7         59.84         50.86         4.46 o                         
   7   6   7        531.83        495.80        11.24 o                         
   8   6   7        176.37        183.41         8.28 o                         
   9   6   7        709.94        723.84        18.33 o                         
  10   6   7         12.56          1.82         9.64 o                         
 -10   7   7        122.01        121.83        10.07 o                         
  -9   7   7        114.00        111.49         8.40 o                         
  -8   7   7        125.27        102.23         6.78 o                         
  -7   7   7        373.94        378.50        10.87 o                         
  -6   7   7        512.44        486.60        11.55 o                         
  -5   7   7       1706.35       1679.71        23.45 o                         
  -4   7   7       1534.67       1486.41        20.47 o                         
  -3   7   7       4362.99       4416.27        48.46 o                         
  -2   7   7       1701.30       1710.62        20.85 o                         
  -1   7   7       1538.21       1628.21        21.37 o                         
   0   7   7         71.63         60.57         3.33 o                         
   1   7   7       1824.71       1810.49        21.58 o                         
   2   7   7       1780.53       1731.50        19.04 o                         
   3   7   7       4268.92       4215.77        44.20 o                         
   4   7   7       1333.17       1277.60        15.46 o                         
   5   7   7       1472.44       1418.53        16.48 o                         
   6   7   7        534.91        508.58         9.81 o                         
   7   7   7        313.85        333.53         9.71 o                         
   8   7   7        148.92        147.59         8.04 o                         
   9   7   7        128.91        167.60         8.85 o                         
  10   7   7        113.39        114.74        11.17 o                         
 -10   8   7        450.61        455.10        14.78 o                         
  -9   8   7        251.39        239.46         9.15 o                         
  -8   8   7        196.50        205.86         8.38 o                         
  -7   8   7        615.24        563.91        13.76 o                         
  -6   8   7       1507.18       1376.32        20.67 o                         
  -5   8   7       1062.09       1015.96        21.50 o                         
  -4   8   7        681.33        705.81        14.39 o                         
  -3   8   7        572.27        639.52        10.21 o                         
  -2   8   7       1709.54       1678.19        19.00 o                         
  -1   8   7       2841.08       2732.76        29.88 o                         
   0   8   7       1732.44       1791.71        19.91 o                         
   1   8   7       2497.42       2415.19        27.13 o                         
   2   8   7       1476.83       1442.84        16.51 o                         
   3   8   7        506.38        570.56         8.94 o                         
   4   8   7        829.34        787.28        11.29 o                         
   5   8   7       1269.15       1202.69        14.78 o                         
   6   8   7       1368.84       1235.76        16.09 o                         
   7   8   7        692.83        650.42        12.82 o                         
   8   8   7        165.70        159.46         7.55 o                         
   9   8   7        230.78        210.90        12.13 o                         
  10   8   7        471.88        498.86        51.83 o                         
 -10   9   7        188.77        178.94        20.51 o                         
  -9   9   7        131.19         94.60         7.87 o                         
  -8   9   7        451.87        460.96        12.42 o                         
  -7   9   7        470.51        441.66        11.67 o                         
  -6   9   7        740.28        667.60        18.27 o                         
  -5   9   7        866.31        872.15        15.41 o                         
  -4   9   7        567.19        586.47        10.84 o                         
  -3   9   7        617.93        586.31        10.59 o                         
  -2   9   7       1012.68       1017.23        14.00 o                         
  -1   9   7       2107.60       2269.84        26.60 o                         
   0   9   7       9065.46       8721.88        87.32 o                         
   1   9   7       2429.95       2442.39        28.79 o                         
   2   9   7        887.93        892.52        11.88 o                         
   3   9   7        680.39        611.36         9.41 o                         
   4   9   7        587.01        600.02        10.06 o                         
   5   9   7        719.64        728.32        14.95 o                         
   6   9   7        896.80        826.77        12.70 o                         
   7   9   7        405.65        396.15        10.71 o                         
   8   9   7        440.56        447.22        12.10 o                         
   9   9   7        157.23        160.34         9.88 o                         
  -9  10   7        413.89        390.47        13.61 o                         
  -8  10   7         48.08         31.00         6.21 o                         
  -7  10   7        588.18        541.62        12.71 o                         
  -6  10   7        604.37        549.00        12.38 o                         
  -5  10   7        717.08        780.82        17.17 o                         
  -4  10   7         51.36         41.21         4.45 o                         
  -3  10   7        419.25        442.73         9.76 o                         
  -2  10   7       3022.78       2966.49        34.14 o                         
  -1  10   7       1531.63       1482.34        17.88 o                         
   0  10   7       6026.54       6157.07        67.39 o                         
   1  10   7       1347.63       1326.94        18.28 o                         
   2  10   7       3303.33       3053.18        32.51 o                         
   3  10   7        358.80        385.32         7.63 o                         
   4  10   7         45.15         39.68         4.08 o                         
   5  10   7        868.93        910.67        13.69 o                         
   6  10   7        495.78        442.49        11.23 o                         
   7  10   7        624.43        575.93        12.27 o                         
   8  10   7         56.28         54.47         6.95 o                         
   9  10   7        355.21        343.25        27.85 o                         
  -9  11   7        296.74        194.97        11.17 o                         
  -8  11   7        103.67         87.97         6.61 o                         
  -7  11   7        235.82        222.36         8.46 o                         
  -6  11   7        209.59        121.69         5.95 o                         
  -5  11   7       1173.12       1132.23        17.23 o                         
  -4  11   7        130.49         97.77         5.45 o                         
  -3  11   7       2495.24       2422.74        29.57 o                         
  -2  11   7       1015.44        970.08        14.06 o                         
  -1  11   7        338.13        358.74         8.75 o                         
   0  11   7       5216.15       5037.50        55.51 o                         
   1  11   7        410.38        405.02         8.94 o                         
   2  11   7        838.50        840.83        11.20 o                         
   3  11   7       2493.59       2362.55        24.76 o                         
   4  11   7        110.42         62.44         4.31 o                         
   5  11   7       1089.29        998.07        14.56 o                         
   6  11   7        245.00        177.01         6.68 o                         
   7  11   7        205.00        165.94         8.07 o                         
   8  11   7        105.69         95.40         8.04 o                         
   9  11   7        361.42        382.02        24.63 o                         
  -9  12   7        674.29        659.42        16.83 o                         
  -8  12   7         88.26         69.11         6.57 o                         
  -7  12   7        499.11        471.16        11.35 o                         
  -6  12   7         55.22         21.65         5.50 o                         
  -5  12   7        534.52        544.49        12.18 o                         
  -4  12   7         99.83         75.55         4.99 o                         
  -3  12   7        807.52        848.29        12.91 o                         
  -2  12   7          2.31         -3.68         3.68 o                         
  -1  12   7        626.93        608.94         9.90 o                         
   0  12   7        669.50        793.44        12.27 o                         
   1  12   7        552.34        545.22         9.75 o                         
   2  12   7          2.24         -3.63         3.63 o                         
   3  12   7        726.51        721.32        10.91 o                         
   4  12   7        111.58         77.08         4.74 o                         
   5  12   7        593.42        571.11        12.03 o                         
   6  12   7         64.94         58.81         6.20 o                         
   7  12   7        507.51        475.78        12.90 o                         
   8  12   7         89.30         88.77         8.12 o                         
   9  12   7        557.68        600.63        23.71 o                         
  -9  13   7        524.27        488.24        39.09 o                         
  -8  13   7        131.63        110.95         7.47 o                         
  -7  13   7        461.66        445.29        11.25 o                         
  -6  13   7          4.23         -4.69         4.69 o                         
  -5  13   7        441.34        413.01        10.90 o                         
  -4  13   7        283.21        271.71         8.15 o                         
  -3  13   7        321.17        329.83         8.86 o                         
  -2  13   7        643.73        638.85        11.42 o                         
  -1  13   7        539.36        549.91        10.23 o                         
   0  13   7        480.61        470.97        11.45 o                         
   1  13   7        536.41        536.76         9.76 o                         
   2  13   7        536.37        532.34         9.90 o                         
   3  13   7        390.87        376.74         9.17 o                         
   4  13   7        259.71        217.34         8.85 o                         
   5  13   7        398.56        339.44        10.25 o                         
   6  13   7          4.84         -5.54         5.54 o                         
   7  13   7        408.63        403.55        13.28 o                         
   8  13   7        107.94         78.59         9.05 o                         
  -8  14   7        423.69        431.38        15.98 o                         
  -7  14   7        646.66        599.38        13.54 o                         
  -6  14   7        339.85        341.62        10.86 o                         
  -5  14   7        381.78        399.39        11.25 o                         
  -4  14   7        239.28        254.93         8.60 o                         
  -3  14   7        443.46        416.98         9.51 o                         
  -2  14   7       1299.09       1273.54        17.80 o                         
  -1  14   7       1145.59       1114.67        15.87 o                         
   0  14   7        588.43        547.14        14.64 o                         
   1  14   7       1099.77       1049.88        15.16 o                         
   2  14   7       1545.92       1441.95        19.25 o                         
   3  14   7        370.50        322.92        10.21 o                         
   4  14   7        197.29        167.13         6.58 o                         
   5  14   7        457.56        456.75        11.56 o                         
   6  14   7        339.52        352.75        11.60 o                         
   7  14   7        672.03        643.29        18.27 o                         
   8  14   7        505.72        523.53        18.15 o                         
  -8  15   7        951.91        925.49        18.24 o                         
  -7  15   7        440.59        479.43        13.08 o                         
  -6  15   7        225.33        184.56         8.57 o                         
  -5  15   7        906.06        930.89        16.61 o                         
  -4  15   7        263.98        258.72         9.13 o                         
  -3  15   7        223.15        171.71         6.88 o                         
  -2  15   7       1391.58       1423.31        21.76 o                         
  -1  15   7        253.64        228.55        11.56 o                         
   0  15   7       2256.97       2198.83        28.19 o                         
   1  15   7        309.09        274.12         8.47 o                         
   2  15   7       1148.35       1183.77        17.45 o                         
   3  15   7        270.56        256.95         9.04 o                         
   4  15   7        240.15        200.11         9.66 o                         
   5  15   7        844.69        836.28        15.91 o                         
   6  15   7        272.64        286.38        10.93 o                         
   7  15   7        380.99        407.85        14.88 o                         
   8  15   7        832.82        839.56        21.84 o                         
  -7  16   7        452.72        459.41        14.64 o                         
  -6  16   7        703.56        739.95        15.13 o                         
  -5  16   7        271.19        262.49        19.24 o                         
  -4  16   7        201.53        179.57         7.87 o                         
  -3  16   7        412.55        424.24        12.13 o                         
  -2  16   7        921.52        875.18        16.63 o                         
  -1  16   7        282.37        257.53         9.05 o                         
   0  16   7        317.56        251.81         9.74 o                         
   1  16   7        234.57        201.75         9.84 o                         
   2  16   7       1070.94        988.62        15.43 o                         
   3  16   7        360.78        347.00        10.92 o                         
   4  16   7        228.10        207.59         8.37 o                         
   5  16   7        293.76        282.09        10.67 o                         
   6  16   7        657.81        681.42        16.27 o                         
   7  16   7        434.00        439.84        20.01 o                         
  -7  17   7        297.90        306.06        26.38 o                         
  -6  17   7         77.45         53.58         6.88 o                         
  -5  17   7        256.95        226.46         9.91 o                         
  -4  17   7        317.26        317.71        11.80 o                         
  -3  17   7        242.91        231.63        14.04 o                         
  -2  17   7        169.86        153.57         7.47 o                         
  -1  17   7        273.21        269.38         9.81 o                         
   0  17   7        215.72        209.10         7.53 o                         
   1  17   7        327.81        318.10        10.48 o                         
   2  17   7        157.34        126.84         6.43 o                         
   3  17   7        293.32        276.78        11.17 o                         
   4  17   7        269.52        219.10        11.61 o                         
   5  17   7        248.75        229.61         9.51 o                         
   6  17   7         87.57         67.29         7.68 o                         
   7  17   7        357.88        423.52        17.75 o                         
  -6  18   7        186.62        144.87         9.41 o                         
  -5  18   7         20.20          0.43         6.98 o                         
  -4  18   7         12.30         -3.39         6.38 o                         
  -3  18   7        191.90        197.35         8.45 o                         
  -2  18   7         25.50         33.01         6.26 o                         
  -1  18   7        738.94        702.90        16.18 o                         
   0  18   7        158.91        166.49         7.31 o                         
   1  18   7        673.33        657.37        14.35 o                         
   2  18   7         21.04         18.19         5.70 o                         
   3  18   7        159.02        122.46         8.16 o                         
   4  18   7         10.11         -0.94         6.22 o                         
   5  18   7         23.99          9.85         7.37 o                         
   6  18   7        226.49        215.07        11.60 o                         
  -6  19   7        221.17        174.49         9.70 o                         
  -5  19   7        165.64        177.20         9.99 o                         
  -4  19   7         43.07         34.02         7.18 o                         
  -3  19   7        331.94        341.00        14.92 o                         
  -2  19   7         80.16         76.08         6.74 o                         
  -1  19   7        328.17        357.85        13.69 o                         
   0  19   7        685.07        661.96        14.39 o                         
   1  19   7        389.65        436.77        12.32 o                         
   2  19   7         69.26         44.27         6.26 o                         
   3  19   7        378.49        385.24        13.25 o                         
   4  19   7         48.08         53.74         8.46 o                         
   5  19   7        140.99        124.56         8.89 o                         
   6  19   7        230.46        207.05        11.82 o                         
  -5  20   7        141.87        118.18         9.63 o                         
  -4  20   7         61.78         43.56         7.86 o                         
  -3  20   7        157.82        160.74         9.61 o                         
  -2  20   7        542.06        623.08        16.92 o                         
  -1  20   7        169.46        155.60         8.16 o                         
   0  20   7        529.87        633.85        15.22 o                         
   1  20   7        146.90        123.80         7.38 o                         
   2  20   7        522.12        564.00        14.16 o                         
   3  20   7        136.93        111.72         8.07 o                         
   4  20   7         67.65         63.51         8.96 o                         
   5  20   7        168.12        180.15        10.50 o                         
  -4  21   7        325.25        317.59        28.08 o                         
  -3  21   7        300.44        302.33        18.04 o                         
  -2  21   7         92.26         88.72         7.31 o                         
  -1  21   7        287.03        356.09        13.21 o                         
   0  21   7        407.90        430.76        13.68 o                         
   1  21   7        332.37        425.87        13.09 o                         
   2  21   7         83.69         74.11         7.12 o                         
   3  21   7        297.96        277.53        11.80 o                         
   4  21   7        361.26        358.37        13.87 o                         
  -3  22   7         95.04         85.49         9.11 o                         
  -2  22   7        279.33        283.68        11.62 o                         
  -1  22   7        500.07        522.61        15.56 o                         
   0  22   7        133.73        152.29         8.58 o                         
   1  22   7        518.61        564.63        14.71 o                         
   2  22   7        248.56        231.89         9.35 o                         
   3  22   7         78.22         62.36         8.49 o                         
  -1  23   7        235.11        228.68        11.39 o                         
   0  23   7          4.10         -6.68         6.68 o                         
   1  23   7        252.51        281.03        10.73 o                         
 -10   0   8        186.84        170.55        17.44 o                         
  -8   0   8        365.08        515.55        22.83 o                         
  -6   0   8        126.61        136.70         9.42 o                         
  -4   0   8       3088.67       3158.07        46.55 o                         
  -2   0   8       1390.40       1416.90        21.44 o                         
   0   0   8        553.76        636.69        13.36 o                         
   2   0   8       1555.68       1506.63        30.26 o                         
   4   0   8       3207.69       3065.91        50.26 o                         
   6   0   8        108.33         97.49         7.29 o                         
   8   0   8        416.58        585.03        21.66 o                         
  10   0   8        202.47        242.29        24.41 o                         
 -10   1   8        220.85        236.05        14.94 o                         
  -9   1   8        161.47        190.50        11.00 o                         
  -8   1   8       1462.60       1410.80        26.60 o                         
  -7   1   8        707.58        697.79        16.12 o                         
  -6   1   8        402.80        404.08        11.14 o                         
  -5   1   8        255.29        275.59         8.47 o                         
  -4   1   8        996.02       1103.40        14.20 o                         
  -3   1   8        399.67        432.88         7.97 o                         
  -2   1   8       1829.17       1841.60        19.11 o                         
  -1   1   8        110.96        101.67         3.32 o                         
   0   1   8       2721.02       2759.46        28.62 o                         
   1   1   8         92.69         69.40         3.11 o                         
   2   1   8       1559.91       1540.11        20.15 o                         
   3   1   8        485.64        488.63        10.31 o                         
   4   1   8        816.78        952.39        30.44 o                         
   5   1   8        209.25        236.41        11.65 o                         
   6   1   8        429.82        393.01         9.92 o                         
   7   1   8        771.27        770.87        14.12 o                         
   8   1   8       1352.31       1268.54        24.57 o                         
   9   1   8        140.46        158.77        14.66 o                         
  10   1   8        186.36        207.14        18.30 o                         
 -10   2   8        232.35        209.04        15.26 o                         
  -9   2   8        895.18        871.11        22.80 o                         
  -8   2   8        430.47        536.42        17.39 o                         
  -7   2   8        517.70        541.36        14.48 o                         
  -6   2   8        176.68        220.78         8.54 o                         
  -5   2   8       1081.03       1091.10        15.85 o                         
  -4   2   8        570.08        545.55         9.28 o                         
  -3   2   8       2497.13       2546.28        26.20 o                         
  -2   2   8       1760.07       1870.75        24.69 o                         
  -1   2   8       1259.07       1293.07        14.23 o                         
   0   2   8        895.58       1022.20        11.78 o                         
   1   2   8       1412.12       1362.93        15.31 o                         
   2   2   8       2121.20       2066.80        23.98 o                         
   3   2   8       2165.84       2174.92        25.17 o                         
   4   2   8        672.24        591.17         9.51 o                         
   5   2   8       1165.35       1142.43        16.21 o                         
   6   2   8        164.41        201.76        13.27 o                         
   7   2   8        424.55        460.96        12.52 o                         
   8   2   8        516.03        643.58        15.92 o                         
   9   2   8        914.32        875.58        22.81 o                         
  10   2   8        278.85        355.92        22.02 o                         
 -10   3   8        660.65        682.09        23.34 o                         
  -9   3   8        207.03        351.36        22.72 o                         
  -8   3   8        756.63        750.06        18.02 o                         
  -7   3   8        433.33        448.44        13.72 o                         
  -6   3   8        777.00        792.90        15.89 o                         
  -5   3   8        269.45        297.66         8.57 o                         
  -4   3   8        580.80        584.17        10.85 o                         
  -3   3   8       2909.61       3055.86        34.04 o                         
  -2   3   8       3222.77       3229.53        32.27 o                         
  -1   3   8       1388.12       1377.17        14.49 o                         
   0   3   8       2653.41       2732.30        27.43 o                         
   1   3   8       1140.16       1159.46        17.53 o                         
   2   3   8       2772.32       2750.94        32.24 o                         
   3   3   8       3415.26       3349.77        36.87 o                         
   4   3   8        481.08        487.74        13.51 o                         
   5   3   8        220.80        255.20         8.04 o                         
   6   3   8        806.85        802.78        13.27 o                         
   7   3   8        493.84        518.01        11.80 o                         
   8   3   8        685.06        678.93        16.26 o                         
   9   3   8        185.89        248.23        12.60 o                         
  10   3   8        567.31        583.52        34.88 o                         
 -10   4   8        473.31        460.90        20.79 o                         
  -9   4   8        526.92        529.78        19.29 o                         
  -8   4   8        118.99        121.32         9.30 o                         
  -7   4   8        292.79        267.63        10.97 o                         
  -6   4   8        949.63        971.96        16.98 o                         
  -5   4   8        386.25        392.64        11.87 o                         
  -4   4   8       1316.03       1277.93        16.68 o                         
  -3   4   8       3515.52       3586.09        39.05 o                         
  -2   4   8       1671.96       1796.02        19.00 o                         
  -1   4   8       1366.60       1330.06        15.11 o                         
   0   4   8        391.26        512.41         7.84 o                         
   1   4   8       1456.59       1370.32        16.80 o                         
   2   4   8       1943.40       1956.90        23.02 o                         
   3   4   8       3022.07       3024.93        33.52 o                         
   4   4   8       1340.34       1245.60        14.56 o                         
   5   4   8        439.85        423.66         8.56 o                         
   6   4   8        818.22        824.99        15.61 o                         
   7   4   8        279.95        256.66         9.27 o                         
   8   4   8        144.26        197.68         9.54 o                         
   9   4   8        493.98        517.72        17.30 o                         
  10   4   8        531.02        549.77        30.49 o                         
 -10   5   8        192.76        216.59        11.87 o                         
  -9   5   8        174.51        132.52         8.16 o                         
  -8   5   8        172.10        166.07         8.86 o                         
  -7   5   8         99.95         71.69         8.04 o                         
  -6   5   8        572.71        542.20        21.30 o                         
  -5   5   8        697.58        657.38        12.51 o                         
  -4   5   8        610.86        628.68        15.14 o                         
  -3   5   8        981.85        970.03        18.15 o                         
  -2   5   8       1229.39       1208.29        14.21 o                         
  -1   5   8        131.66        133.87         4.26 o                         
   0   5   8       4994.52       4672.84        49.29 o                         
   1   5   8        118.40        111.63         4.98 o                         
   2   5   8       1095.60       1037.10        13.18 o                         
   3   5   8       1193.86       1108.44        13.75 o                         
   4   5   8        742.90        735.47        10.31 o                         
   5   5   8        651.40        606.91        10.53 o                         
   6   5   8        690.01        698.26        11.90 o                         
   7   5   8         93.81         70.47         6.09 o                         
   8   5   8        172.17        174.86         8.78 o                         
   9   5   8        212.27        220.89        10.83 o                         
  10   5   8        158.91        180.45        13.01 o                         
 -10   6   8        358.61        272.89        13.39 o                         
  -9   6   8        138.40        126.97        10.78 o                         
  -8   6   8        105.26        129.75         8.29 o                         
  -7   6   8        122.93         70.28         7.12 o                         
  -6   6   8        931.82        901.07        18.90 o                         
  -5   6   8         34.43          9.12         4.92 o                         
  -4   6   8        968.63        990.50        15.51 o                         
  -3   6   8        452.83        434.00         9.07 o                         
  -2   6   8        793.43        820.77        10.81 o                         
  -1   6   8        835.84        834.44        11.12 o                         
   0   6   8       2047.90       2301.98        26.95 o                         
   1   6   8        978.04        925.90        13.08 o                         
   2   6   8        752.23        744.02        11.39 o                         
   3   6   8        380.58        353.93         8.31 o                         
   4   6   8        820.53        819.98        12.80 o                         
   5   6   8         40.74         20.84         4.18 o                         
   6   6   8        777.46        753.34        21.81 o                         
   7   6   8        132.60         98.01         6.57 o                         
   8   6   8         98.02        120.79         8.14 o                         
   9   6   8        116.87         94.67         8.87 o                         
  10   6   8        368.82        333.08        18.32 o                         
  -9   7   8         68.10         41.52         7.52 o                         
  -8   7   8        524.20        518.05        13.08 o                         
  -7   7   8        269.00        264.02        10.66 o                         
  -6   7   8        623.60        614.74        15.79 o                         
  -5   7   8        159.36        125.74         6.48 o                         
  -4   7   8        377.18        427.78        10.46 o                         
  -3   7   8         32.37         24.26         4.03 o                         
  -2   7   8       2484.61       2428.99        28.60 o                         
  -1   7   8       1498.06       1507.49        19.04 o                         
   0   7   8       7149.53       6703.95        73.50 o                         
   1   7   8       1240.58       1273.45        17.11 o                         
   2   7   8       2476.96       2330.40        27.47 o                         
   3   7   8         31.53         18.06         3.60 o                         
   4   7   8        442.75        474.89         8.98 o                         
   5   7   8        142.44        107.37         4.84 o                         
   6   7   8        718.41        725.40        12.70 o                         
   7   7   8        243.33        221.31         7.86 o                         
   8   7   8        526.93        505.07        13.81 o                         
   9   7   8         69.23         47.94         8.21 o                         
  -9   8   8        132.93        111.13         9.39 o                         
  -8   8   8         66.23         58.84         6.93 o                         
  -7   8   8        241.64        246.58        10.07 o                         
  -6   8   8        467.15        463.33        12.92 o                         
  -5   8   8        541.62        530.06        14.45 o                         
  -4   8   8       1368.77       1353.19        19.60 o                         
  -3   8   8        772.71        724.18        12.09 o                         
  -2   8   8       1181.45       1194.13        16.65 o                         
  -1   8   8       2175.89       2107.59        26.21 o                         
   0   8   8        697.55        812.69        12.87 o                         
   1   8   8       2326.86       2175.97        25.82 o                         
   2   8   8       1411.11       1328.57        16.54 o                         
   3   8   8        702.26        659.58        10.42 o                         
   4   8   8       1273.28       1222.27        14.89 o                         
   5   8   8        659.26        626.42        10.60 o                         
   6   8   8        394.23        389.67        10.23 o                         
   7   8   8        199.57        174.20         7.75 o                         
   8   8   8         72.68         88.32         7.20 o                         
   9   8   8        146.57        166.20        13.16 o                         
  -9   9   8         63.19         65.97         7.45 o                         
  -8   9   8        268.55        209.65         8.70 o                         
  -7   9   8        273.53        279.55        11.77 o                         
  -6   9   8        272.28        233.83        18.53 o                         
  -5   9   8       1144.16       1078.04        17.59 o                         
  -4   9   8        539.71        561.97        12.57 o                         
  -3   9   8       2009.72       1981.05        27.52 o                         
  -2   9   8       1054.62       1025.16        15.99 o                         
  -1   9   8       1367.48       1474.97        19.40 o                         
   0   9   8        443.37        410.06         9.27 o                         
   1   9   8       1304.75       1395.87        19.89 o                         
   2   9   8        866.85        858.50        12.85 o                         
   3   9   8       2169.28       2053.35        23.56 o                         
   4   9   8        542.09        544.05         9.39 o                         
   5   9   8        961.62        899.97        20.12 o                         
   6   9   8        331.25        333.93         9.91 o                         
   7   9   8        286.69        281.95         9.78 o                         
   8   9   8        254.49        192.57         8.73 o                         
   9   9   8         51.77         55.94         7.57 o                         
  -9  10   8        144.49        104.39         8.81 o                         
  -8  10   8         92.87         79.23         7.76 o                         
  -7  10   8         82.58         80.46         7.90 o                         
  -6  10   8        354.88        337.33        11.41 o                         
  -5  10   8        807.37        766.71        16.38 o                         
  -4  10   8       1332.54       1289.68        19.09 o                         
  -3  10   8        592.47        544.39        11.12 o                         
  -2  10   8        937.79        911.21        14.05 o                         
  -1  10   8       4238.25       4170.17        46.73 o                         
   0  10   8        775.95        846.76        14.57 o                         
   1  10   8       4055.74       3947.05        47.19 o                         
   2  10   8       1039.97        974.12        13.55 o                         
   3  10   8        504.63        465.03         8.53 o                         
   4  10   8       1330.75       1238.46        15.56 o                         
   5  10   8        947.85        885.72        14.00 o                         
   6  10   8        292.81        254.96        11.10 o                         
   7  10   8         68.40         58.49         6.35 o                         
   8  10   8         99.61         86.47         7.57 o                         
   9  10   8        164.85        197.26        10.90 o                         
  -9  11   8          7.62         -7.15         7.15 o                         
  -8  11   8        873.01        866.35        20.21 o                         
  -7  11   8          0.35         -6.28         6.28 o                         
  -6  11   8        551.84        571.97        14.67 o                         
  -5  11   8        361.73        359.66        11.68 o                         
  -4  11   8        228.14        213.36         8.52 o                         
  -3  11   8        615.66        602.34        11.54 o                         
  -2  11   8       1060.05       1017.57        15.13 o                         
  -1  11   8        730.65        781.61        13.04 o                         
   0  11   8       2897.62       2947.44        36.03 o                         
   1  11   8        880.84        879.86        13.60 o                         
   2  11   8        962.88        908.90        14.44 o                         
   3  11   8        620.64        588.14        10.38 o                         
   4  11   8        208.67        170.06         5.61 o                         
   5  11   8        317.42        296.74        11.09 o                         
   6  11   8        602.78        605.81        12.93 o                         
   7  11   8          0.33         -5.88         5.88 o                         
   8  11   8        834.09        808.67        19.22 o                         
   9  11   8          6.26          0.74         8.03 o                         
  -8  12   8        176.04        153.25         8.29 o                         
  -7  12   8         16.12         -6.31         6.31 o                         
  -6  12   8        306.23        300.72        10.96 o                         
  -5  12   8        221.94        227.31         9.71 o                         
  -4  12   8        854.11        822.50        16.06 o                         
  -3  12   8        121.38        115.13         5.71 o                         
  -2  12   8        608.04        601.99        11.49 o                         
  -1  12   8        415.34        432.77        10.49 o                         
   0  12   8        656.12        699.59        13.39 o                         
   1  12   8        340.60        361.19         8.64 o                         
   2  12   8        696.32        649.22        12.18 o                         
   3  12   8        127.10        123.36         5.93 o                         
   4  12   8        908.45        829.45        13.39 o                         
   5  12   8        181.99        131.39         6.48 o                         
   6  12   8        250.92        180.06         8.08 o                         
   7  12   8         16.21          6.61         6.24 o                         
   8  12   8        191.27        196.37        10.35 o                         
  -8  13   8        535.31        521.60        17.13 o                         
  -7  13   8        280.51        185.99        14.89 o                         
  -6  13   8        297.10        232.19        15.56 o                         
  -5  13   8        132.38        105.83         7.96 o                         
  -4  13   8        512.97        487.82        13.11 o                         
  -3  13   8       1083.28       1031.12        16.66 o                         
  -2  13   8        912.37        927.83        14.85 o                         
  -1  13   8        216.78        196.04        10.99 o                         
   0  13   8         63.93         60.19         4.73 o                         
   1  13   8        240.32        241.58         7.21 o                         
   2  13   8        765.26        773.20        13.92 o                         
   3  13   8       1190.37       1099.80        17.07 o                         
   4  13   8        434.84        397.98        10.93 o                         
   5  13   8        112.87         66.13         6.16 o                         
   6  13   8        346.68        291.52        10.56 o                         
   7  13   8        324.61        295.27        10.85 o                         
   8  13   8        486.80        471.77        17.40 o                         
  -8  14   8        204.28        182.20        10.51 o                         
  -7  14   8        256.71        235.12        10.51 o                         
  -6  14   8        438.50        435.36        13.06 o                         
  -5  14   8        601.85        632.65        16.23 o                         
  -4  14   8        936.63        879.36        17.23 o                         
  -3  14   8       1489.21       1534.95        22.06 o                         
  -2  14   8       1810.32       1876.10        25.16 o                         
  -1  14   8         53.13         40.93         5.47 o                         
   0  14   8         16.93          6.24         4.38 o                         
   1  14   8         61.73         65.40         5.24 o                         
   2  14   8       1977.97       2042.77        28.67 o                         
   3  14   8       1238.55       1254.44        26.08 o                         
   4  14   8       1012.95        916.59        16.38 o                         
   5  14   8        650.04        645.21        14.13 o                         
   6  14   8        378.55        361.42        12.03 o                         
   7  14   8        216.58        154.45         8.71 o                         
   8  14   8        233.00        245.85        11.42 o                         
  -7  15   8        212.38        169.92        10.91 o                         
  -6  15   8        422.91        392.22        12.98 o                         
  -5  15   8        564.71        563.50        13.33 o                         
  -4  15   8        173.23        171.49         8.19 o                         
  -3  15   8       1181.85       1209.30        18.26 o                         
  -2  15   8       1112.01       1156.41        17.69 o                         
  -1  15   8        154.82        108.94         6.57 o                         
   0  15   8        462.14        466.52        11.43 o                         
   1  15   8        166.26        136.83         6.41 o                         
   2  15   8        916.71        991.14        17.09 o                         
   3  15   8       1412.11       1408.27        20.55 o                         
   4  15   8        151.19        123.18         7.05 o                         
   5  15   8        509.98        507.20        13.66 o                         
   6  15   8        452.11        415.31        13.55 o                         
   7  15   8        258.34        267.21        11.40 o                         
  -7  16   8        116.29         75.18         8.01 o                         
  -6  16   8        313.20        325.42        10.64 o                         
  -5  16   8        107.87        115.16         7.38 o                         
  -4  16   8        493.10        476.24        13.09 o                         
  -3  16   8       1487.64       1543.24        23.05 o                         
  -2  16   8        323.67        349.62        11.75 o                         
  -1  16   8        204.36        177.66         7.86 o                         
   0  16   8        132.51        117.90         6.43 o                         
   1  16   8        241.67        257.88         9.06 o                         
   2  16   8        392.40        401.98        10.52 o                         
   3  16   8       1259.50       1310.48        20.93 o                         
   4  16   8        491.33        475.50        12.80 o                         
   5  16   8        104.11         90.50         7.67 o                         
   6  16   8        261.18        224.16         9.52 o                         
   7  16   8        119.54         79.68         9.55 o                         
  -6  17   8        219.23        174.10         9.37 o                         
  -5  17   8         13.86         -6.39         6.39 o                         
  -4  17   8        328.18        324.05        11.49 o                         
  -3  17   8        222.75        196.88         8.62 o                         
  -2  17   8        114.41         95.52         7.06 o                         
  -1  17   8         45.82         17.96         5.89 o                         
   0  17   8       1116.57       1130.27        18.99 o                         
   1  17   8         47.22         26.76         5.35 o                         
   2  17   8         94.18         65.94         5.96 o                         
   3  17   8        271.22        232.70        10.03 o                         
   4  17   8        379.18        388.24        13.04 o                         
   5  17   8         15.55         -6.72         6.72 o                         
   6  17   8        256.06        237.90        12.52 o                         
  -6  18   8        551.54        540.87        15.69 o                         
  -5  18   8         63.53         47.66         7.27 o                         
  -4  18   8       1256.28       1266.98        25.14 o                         
  -3  18   8        117.08        122.97         7.83 o                         
  -2  18   8        228.82        204.17         8.73 o                         
  -1  18   8        112.06         82.11         7.03 o                         
   0  18   8        228.64        264.80        13.27 o                         
   1  18   8        111.31         85.04         6.33 o                         
   2  18   8        247.87        227.87         8.69 o                         
   3  18   8        103.98         85.26         7.38 o                         
   4  18   8       1174.30       1164.98        21.13 o                         
   5  18   8         63.89         46.77         7.64 o                         
   6  18   8        470.80        429.59        18.32 o                         
  -5  19   8        176.90        162.83         9.64 o                         
  -4  19   8        158.59        144.78         8.61 o                         
  -3  19   8        314.10        359.01        14.07 o                         
  -2  19   8        128.46        127.98         8.33 o                         
  -1  19   8        527.34        570.94        15.78 o                         
   0  19   8        687.88        715.32        16.36 o                         
   1  19   8        432.86        479.59        14.11 o                         
   2  19   8        116.17        106.30         7.31 o                         
   3  19   8        291.97        286.15        14.28 o                         
   4  19   8        182.03        169.26         9.81 o                         
   5  19   8        148.94        116.65         9.15 o                         
  -4  20   8        213.52        225.24        10.78 o                         
  -3  20   8         62.06         44.40         8.35 o                         
  -2  20   8        291.60        289.93        20.13 o                         
  -1  20   8        476.27        472.47        15.19 o                         
   0  20   8        311.36        340.46        13.53 o                         
   1  20   8        522.73        501.03        13.66 o                         
   2  20   8        344.16        370.25        12.53 o                         
   3  20   8         52.07         23.69         7.27 o                         
   4  20   8        187.18        159.41        10.34 o                         
  -3  21   8         80.01         57.51         8.49 o                         
  -2  21   8        215.42        190.00         9.84 o                         
  -1  21   8        381.59        449.94        16.21 o                         
   0  21   8        243.84        205.68        10.05 o                         
   1  21   8        313.49        358.37        12.59 o                         
   2  21   8        186.98        142.78         8.16 o                         
   3  21   8         93.49         83.35         8.33 o                         
  -2  22   8        329.39        318.36        14.17 o                         
  -1  22   8        173.97        139.27         9.67 o                         
   0  22   8         43.11         56.58         7.55 o                         
   1  22   8        187.75        180.58         8.94 o                         
   2  22   8        356.49        374.43        12.89 o                         
  -9   0   9        746.52        692.43        52.96 o                         
  -7   0   9        922.74        875.71        27.67 o                         
  -5   0   9        200.72        148.61         8.81 o                         
  -3   0   9       1713.99       1837.48        27.91 o                         
  -1   0   9        464.97        438.04         9.91 o                         
   1   0   9        410.38        365.78        10.05 o                         
   3   0   9       1404.68       1699.54        65.04 o                         
   5   0   9        242.75        214.81         9.00 o                         
   7   0   9        865.52        873.30        28.75 o                         
   9   0   9        647.06        653.75        38.09 o                         
 -10   1   9         12.87         -1.14        10.74 o                         
  -9   1   9        201.66        214.19        14.96 o                         
  -8   1   9         58.86         38.97         9.01 o                         
  -7   1   9        267.59        270.57        14.59 o                         
  -6   1   9        153.18        126.83         7.65 o                         
  -5   1   9        362.16        325.67         9.04 o                         
  -4   1   9        135.64        127.06         5.03 o                         
  -3   1   9       3774.46       3672.02        35.52 o                         
  -2   1   9        114.81         90.88         3.43 o                         
  -1   1   9        403.94        392.68         7.16 o                         
   0   1   9       2156.46       2175.38        23.52 o                         
   1   1   9        465.26        401.46         7.66 o                         
   2   1   9        139.42        117.33         5.05 o                         
   3   1   9       3884.23       3604.60        43.80 o                         
   4   1   9        111.26         87.84         4.84 o                         
   5   1   9        337.28        286.15         9.83 o                         
   6   1   9        153.81        127.27         5.72 o                         
   7   1   9        318.92        370.46        11.55 o                         
   8   1   9         59.61         52.06         7.81 o                         
   9   1   9        240.40        307.27        15.22 o                         
  10   1   9         11.55          9.52        12.59 o                         
 -10   2   9         56.78         43.68        13.05 o                         
  -9   2   9        412.61        418.79        17.49 o                         
  -8   2   9         49.85         63.28         9.20 o                         
  -7   2   9        658.85        613.82        15.69 o                         
  -6   2   9        352.96        349.91        11.92 o                         
  -5   2   9         71.10         52.94         5.37 o                         
  -4   2   9        284.13        296.66         7.65 o                         
  -3   2   9        213.79        245.99         6.93 o                         
  -2   2   9        686.14        627.04         8.33 o                         
  -1   2   9       1487.28       1440.37        15.94 o                         
   0   2   9        404.12        481.51         7.91 o                         
   1   2   9       1393.59       1329.84        16.59 o                         
   2   2   9        719.80        634.56        10.68 o                         
   3   2   9        180.46        214.19        19.04 o                         
   4   2   9        311.16        312.09         8.03 o                         
   5   2   9         73.40         78.52         4.91 o                         
   6   2   9        323.90        325.81         9.03 o                         
   7   2   9        604.93        586.91        12.94 o                         
   8   2   9         53.68         84.05         8.17 o                         
   9   2   9        377.55        399.09        17.71 o                         
  -9   3   9         79.44         85.61        11.51 o                         
  -8   3   9        826.07        743.65        19.18 o                         
  -7   3   9        139.60        113.96         8.66 o                         
  -6   3   9        137.18        115.57         7.43 o                         
  -5   3   9        864.33        883.86        14.21 o                         
  -4   3   9        527.22        551.33        10.03 o                         
  -3   3   9         17.72          4.11         3.40 o                         
  -2   3   9        811.03        832.86        10.58 o                         
  -1   3   9        497.42        549.85         8.34 o                         
   0   3   9       3510.12       3541.38        36.41 o                         
   1   3   9        604.11        623.44         9.68 o                         
   2   3   9        720.17        717.83        11.17 o                         
   3   3   9         20.23          8.54         4.37 o                         
   4   3   9        518.78        500.61         9.30 o                         
   5   3   9        770.79        766.07        11.66 o                         
   6   3   9        156.34        178.98         7.07 o                         
   7   3   9        168.49        194.14         7.95 o                         
   8   3   9        813.26        740.71        17.67 o                         
   9   3   9         96.44        129.84        11.33 o                         
  -9   4   9        313.47        309.29        18.14 o                         
  -8   4   9         84.98         97.13         9.53 o                         
  -7   4   9        280.33        241.81        11.75 o                         
  -6   4   9        522.56        534.40        16.07 o                         
  -5   4   9        874.70        879.67        15.03 o                         
  -4   4   9         48.43         44.75         4.31 o                         
  -3   4   9        169.75        155.60         5.20 o                         
  -2   4   9        665.09        634.03         9.09 o                         
  -1   4   9       2541.18       2364.69        24.37 o                         
   0   4   9        368.18        471.88         8.20 o                         
   1   4   9       2365.12       2205.09        25.64 o                         
   2   4   9        754.34        659.21        10.64 o                         
   3   4   9        185.56        156.51         5.40 o                         
   4   4   9         52.96         58.58         4.59 o                         
   5   4   9       1006.58       1002.99        13.75 o                         
   6   4   9        520.27        540.69        11.49 o                         
   7   4   9        259.01        217.57         8.51 o                         
   8   4   9         88.38        118.94         7.86 o                         
   9   4   9        288.48        278.10        13.05 o                         
  -9   5   9        561.00        545.74        19.99 o                         
  -8   5   9         60.33         28.19         9.33 o                         
  -7   5   9         35.10         34.73         8.60 o                         
  -6   5   9         70.85         60.31         8.14 o                         
  -5   5   9       1483.10       1498.40        21.27 o                         
  -4   5   9         82.33         94.08         5.31 o                         
  -3   5   9        196.16        190.48         5.71 o                         
  -2   5   9         60.21         45.22         3.47 o                         
  -1   5   9        677.98        774.86        10.50 o                         
   0   5   9       3698.36       3686.36        39.59 o                         
   1   5   9        801.94        838.54        12.21 o                         
   2   5   9         61.60         51.64         4.07 o                         
   3   5   9        162.82        115.59         5.03 o                         
   4   5   9         70.90         61.07         4.33 o                         
   5   5   9       1310.03       1321.08        17.12 o                         
   6   5   9         70.61         68.13         5.56 o                         
   7   5   9         32.76         43.10         6.33 o                         
   8   5   9         69.13         58.21         7.74 o                         
   9   5   9        600.61        600.10        17.69 o                         
  -9   6   9        235.69        266.27        14.48 o                         
  -8   6   9        101.89        101.48         9.18 o                         
  -7   6   9        381.91        349.34        14.40 o                         
  -6   6   9        145.21        114.07         9.11 o                         
  -5   6   9        747.27        774.29        14.05 o                         
  -4   6   9        531.10        505.48        11.29 o                         
  -3   6   9        278.25        309.40         8.13 o                         
  -2   6   9          7.03          5.58         3.55 o                         
  -1   6   9       1248.92       1143.60        14.79 o                         
   0   6   9          6.24          5.09         3.41 o                         
   1   6   9       1241.26       1120.97        15.96 o                         
   2   6   9          8.47          7.01         3.91 o                         
   3   6   9        254.75        259.34         8.10 o                         
   4   6   9        468.43        440.87         9.01 o                         
   5   6   9        850.79        866.10        12.61 o                         
   6   6   9        140.64        100.54         6.20 o                         
   7   6   9        400.92        401.01        12.13 o                         
   8   6   9         99.73         90.65         8.12 o                         
   9   6   9        193.36        205.69        11.13 o                         
  -9   7   9        780.19        758.61        18.12 o                         
  -8   7   9         13.10         -3.62         8.83 o                         
  -7   7   9        521.06        548.28        16.46 o                         
  -6   7   9        111.76         78.09         7.82 o                         
  -5   7   9        804.30        825.03        15.66 o                         
  -4   7   9        793.93        788.89        14.09 o                         
  -3   7   9        410.09        416.03         9.21 o                         
  -2   7   9        192.92        170.69         5.92 o                         
  -1   7   9        725.28        731.68        13.78 o                         
   0   7   9       1653.54       1655.74        22.77 o                         
   1   7   9        602.92        639.58        17.93 o                         
   2   7   9        161.70        129.93         7.64 o                         
   3   7   9        413.96        394.21         8.24 o                         
   4   7   9        803.37        754.74        11.57 o                         
   5   7   9        714.84        748.96        11.94 o                         
   6   7   9        136.04        147.34         6.78 o                         
   7   7   9        440.07        479.99        14.83 o                         
   8   7   9         10.94          6.98         6.90 o                         
   9   7   9        779.16        729.03        20.79 o                         
  -9   8   9        130.76        155.89        11.70 o                         
  -8   8   9         58.72         40.88         9.61 o                         
  -7   8   9       1002.65        980.17        21.43 o                         
  -6   8   9        447.29        441.31        16.54 o                         
  -5   8   9        181.74        132.20         7.45 o                         
  -4   8   9        250.47        281.63        11.68 o                         
  -3   8   9        106.35         84.60         5.64 o                         
  -2   8   9       1928.81       1951.87        25.10 o                         
  -1   8   9       2154.82       2138.92        28.20 o                         
   0   8   9        523.14        581.81        11.37 o                         
   1   8   9       2386.59       2217.83        29.13 o                         
   2   8   9       1887.73       1833.03        22.83 o                         
   3   8   9        118.20         93.55         4.63 o                         
   4   8   9        302.89        336.62         8.37 o                         
   5   8   9        218.97        233.17         7.20 o                         
   6   8   9        401.84        396.12        10.95 o                         
   7   8   9       1098.58       1089.40        17.96 o                         
   8   8   9         61.85         43.28         7.67 o                         
   9   8   9        107.87        127.57         9.95 o                         
  -9   9   9        334.11        298.58        19.47 o                         
  -8   9   9        503.99        509.37        15.79 o                         
  -7   9   9        241.94        264.57        16.87 o                         
  -6   9   9        264.86        232.07        22.63 o                         
  -5   9   9        313.81        320.75        11.70 o                         
  -4   9   9        787.82        775.51        15.96 o                         
  -3   9   9       1323.78       1370.46        21.06 o                         
  -2   9   9        291.61        273.73         9.49 o                         
  -1   9   9        949.09        970.12        16.61 o                         
   0   9   9       1451.61       1392.07        18.48 o                         
   1   9   9        786.83        836.38        14.29 o                         
   2   9   9        277.79        271.39         8.79 o                         
   3   9   9       1289.81       1292.66        16.57 o                         
   4   9   9        801.26        775.03        12.04 o                         
   5   9   9        278.55        298.80         8.69 o                         
   6   9   9        322.48        342.83        10.75 o                         
   7   9   9        199.03        190.07         8.55 o                         
   8   9   9        504.01        506.85        16.05 o                         
   9   9   9        336.58        276.42        15.68 o                         
  -8  10   9         26.35         24.80         8.42 o                         
  -7  10   9        799.03        763.30        17.66 o                         
  -6  10   9       1212.92       1278.27        24.90 o                         
  -5  10   9         90.55         75.37         7.43 o                         
  -4  10   9         37.88         28.42         6.56 o                         
  -3  10   9        319.71        325.64        10.61 o                         
  -2  10   9        103.91         94.80         6.02 o                         
  -1  10   9        533.68        533.17        12.14 o                         
   0  10   9         28.42         42.90         5.09 o                         
   1  10   9        490.41        490.48        11.21 o                         
   2  10   9         85.24         66.62         5.42 o                         
   3  10   9        266.17        300.96         8.10 o                         
   4  10   9         31.94         20.85         4.68 o                         
   5  10   9        104.78        110.40         6.18 o                         
   6  10   9       1144.06       1171.38        18.41 o                         
   7  10   9        800.68        768.07        15.15 o                         
   8  10   9         26.19         31.03         7.20 o                         
  -8  11   9        151.55        115.67         9.47 o                         
  -7  11   9         80.43         50.19         7.89 o                         
  -6  11   9         82.27         46.37         7.57 o                         
  -5  11   9        373.63        372.50        12.12 o                         
  -4  11   9         90.54         57.53         6.24 o                         
  -3  11   9       1348.46       1374.46        22.51 o                         
  -2  11   9        283.22        254.88         9.38 o                         
  -1  11   9       1735.46       1743.31        26.72 o                         
   0  11   9          3.81         -5.37         5.37 o                         
   1  11   9       1820.07       1835.49        27.32 o                         
   2  11   9        316.33        305.83         9.78 o                         
   3  11   9       1431.19       1425.31        19.20 o                         
   4  11   9        100.75         78.05         5.75 o                         
   5  11   9        352.48        346.45        10.10 o                         
   6  11   9        100.15         96.63         6.77 o                         
   7  11   9         97.51        104.40         7.67 o                         
   8  11   9        157.13        133.60         9.60 o                         
  -8  12   9         41.96         11.82         8.25 o                         
  -7  12   9        371.19        334.32        13.19 o                         
  -6  12   9         63.84         36.87         7.14 o                         
  -5  12   9        207.64        153.07         8.07 o                         
  -4  12   9         57.19         34.98         6.40 o                         
  -3  12   9        829.98        814.42        15.34 o                         
  -2  12   9         47.33         24.35         5.69 o                         
  -1  12   9        606.23        655.65        14.59 o                         
   0  12   9         97.23         93.54         6.29 o                         
   1  12   9        530.94        565.42        12.50 o                         
   2  12   9         48.20         25.05         5.72 o                         
   3  12   9        710.14        730.31        14.28 o                         
   4  12   9         50.36         21.89         5.37 o                         
   5  12   9        252.27        238.58         8.42 o                         
   6  12   9         77.06         71.55         6.94 o                         
   7  12   9        327.18        266.98        13.85 o                         
   8  12   9         50.29         53.48         8.66 o                         
  -8  13   9        205.20        165.62        11.94 o                         
  -7  13   9        117.12         67.27         8.84 o                         
  -6  13   9         19.46          1.36         6.94 o                         
  -5  13   9        506.35        519.39        15.20 o                         
  -4  13   9        264.27        292.03        10.77 o                         
  -3  13   9        743.34        771.75        15.09 o                         
  -2  13   9        157.43        154.93         7.10 o                         
  -1  13   9       1721.32       1822.80        28.43 o                         
   0  13   9        215.75        187.03         7.92 o                         
   1  13   9       1797.16       1861.78        23.43 o                         
   2  13   9        191.73        227.97         8.80 o                         
   3  13   9        794.22        827.10        16.05 o                         
   4  13   9        225.09        209.89        11.60 o                         
   5  13   9        494.29        472.74        12.50 o                         
   6  13   9         22.37         11.02         6.40 o                         
   7  13   9        140.48        118.07         8.55 o                         
   8  13   9        196.25        160.72        11.43 o                         
  -7  14   9        328.60        290.86        13.59 o                         
  -6  14   9        294.32        278.36        11.13 o                         
  -5  14   9        192.50        155.10         8.94 o                         
  -4  14   9        467.39        485.87        13.81 o                         
  -3  14   9        232.99        220.05         9.79 o                         
  -2  14   9       1209.55       1185.09        22.16 o                         
  -1  14   9       1002.97       1015.73        19.99 o                         
   0  14   9        140.22        111.70         6.02 o                         
   1  14   9        885.81        926.49        15.68 o                         
   2  14   9       1163.99       1134.17        19.18 o                         
   3  14   9        217.15        191.84         8.12 o                         
   4  14   9        524.84        541.53        13.63 o                         
   5  14   9        222.04        207.64         9.43 o                         
   6  14   9        292.13        288.11        11.00 o                         
   7  14   9        308.87        252.37        10.11 o                         
  -7  15   9        232.78        241.95        12.18 o                         
  -6  15   9         22.71          6.24         7.33 o                         
  -5  15   9        298.09        265.51        11.33 o                         
  -4  15   9        554.24        550.23        14.66 o                         
  -3  15   9       1142.58       1186.55        21.19 o                         
  -2  15   9        394.08        435.27        14.01 o                         
  -1  15   9        122.49        124.75         7.67 o                         
   0  15   9       2610.91       2669.14        35.83 o                         
   1  15   9        148.06        164.40         7.28 o                         
   2  15   9        478.47        525.13        13.23 o                         
   3  15   9       1173.46       1251.87        21.89 o                         
   4  15   9        470.84        476.87        13.18 o                         
   5  15   9        276.83        228.18         9.86 o                         
   6  15   9         27.60         18.24         7.49 o                         
   7  15   9        190.75        153.93         9.63 o                         
  -6  16   9        271.22        237.68        10.96 o                         
  -5  16   9        238.36        196.02        10.27 o                         
  -4  16   9          5.82         -4.10         7.61 o                         
  -3  16   9        289.85        301.86        11.99 o                         
  -2  16   9        205.78        176.32         9.52 o                         
  -1  16   9        832.37        864.48        17.06 o                         
   0  16   9         12.93          9.72         5.71 o                         
   1  16   9        823.72        869.48        15.73 o                         
   2  16   9        241.94        242.60         9.25 o                         
   3  16   9        305.33        329.87        12.26 o                         
   4  16   9          6.86         -6.06         6.06 o                         
   5  16   9        251.03        209.53        10.00 o                         
   6  16   9        295.75        302.11        12.62 o                         
  -6  17   9         48.69         23.43         8.20 o                         
  -5  17   9        308.58        293.26        13.25 o                         
  -4  17   9          4.90         -7.77         7.77 o                         
  -3  17   9       1051.64       1128.79        23.59 o                         
  -2  17   9         51.00         33.41         7.28 o                         
  -1  17   9         64.60         73.71         6.77 o                         
   0  17   9         52.18         32.51         6.18 o                         
   1  17   9         69.69         71.18         6.45 o                         
   2  17   9         49.87         25.07         6.47 o                         
   3  17   9       1084.29       1142.46        19.88 o                         
   4  17   9          4.19         -6.61         6.61 o                         
   5  17   9        264.33        203.31         9.81 o                         
   6  17   9         55.10         57.71         8.79 o                         
  -5  18   9        239.32        208.69        11.02 o                         
  -4  18   9         74.73         78.11         7.93 o                         
  -3  18   9         95.78        100.86         9.17 o                         
  -2  18   9        217.82        197.79         8.92 o                         
  -1  18   9        628.23        633.22        15.38 o                         
   0  18   9         42.85         32.20         6.56 o                         
   1  18   9        632.13        644.21        14.88 o                         
   2  18   9        195.28        144.61         8.53 o                         
   3  18   9         90.80         83.24         7.31 o                         
   4  18   9         64.48         44.59         7.95 o                         
   5  18   9        285.32        280.38        13.42 o                         
  -4  19   9        622.80        646.36        18.19 o                         
  -3  19   9        241.92        222.51        10.30 o                         
  -2  19   9         29.97         40.91         7.07 o                         
  -1  19   9        141.93        144.78         8.61 o                         
   0  19   9          6.67         -6.53         6.53 o                         
   1  19   9        164.77        188.63         8.73 o                         
   2  19   9         25.94          4.30         7.55 o                         
   3  19   9        246.09        219.51         9.23 o                         
   4  19   9        689.53        700.87        18.38 o                         
  -3  20   9          3.02         -4.59         7.75 o                         
  -2  20   9        564.40        613.70        16.92 o                         
  -1  20   9        412.23        451.92        15.21 o                         
   0  20   9        117.26        144.11         8.36 o                         
   1  20   9        406.86        433.88        14.56 o                         
   2  20   9        533.92        560.03        15.77 o                         
   3  20   9          2.50         -6.53         6.70 o                         
  -2  21   9         72.21         54.23         8.25 o                         
  -1  21   9        246.47        244.91        15.87 o                         
   0  21   9        396.51        395.86        14.57 o                         
   1  21   9        295.17        330.71        16.01 o                         
   2  21   9         80.45         82.21         8.39 o                         
  -8   0  10         67.78         74.52        14.70 o                         
  -6   0  10        393.03        385.58        17.55 o                         
  -4   0  10        104.83        102.38         7.05 o                         
  -2   0  10       2990.74       3152.46        41.73 o                         
   0   0  10          0.40         -4.36         4.36 o                         
   2   0  10       3258.11       3153.67        60.41 o                         
   4   0  10         90.28         85.89         7.86 o                         
   6   0  10        366.19        375.30        13.60 o                         
   8   0  10         80.55        136.23        11.09 o                         
  -9   1  10         35.27         31.30        10.79 o                         
  -8   1  10        545.39        507.60        16.80 o                         
  -7   1  10         34.20         24.60         7.79 o                         
  -6   1  10        155.53        125.40         7.36 o                         
  -5   1  10        710.14        703.46        13.08 o                         
  -4   1  10        263.17        300.74         8.03 o                         
  -3   1  10        229.22        280.42         7.16 o                         
  -2   1  10       1937.99       2033.05        20.27 o                         
  -1   1  10        211.44        258.57         6.29 o                         
   0   1  10         16.34          1.09         3.28 o                         
   1   1  10        203.87        261.22         7.84 o                         
   2   1  10       1729.97       1826.97        27.37 o                         
   3   1  10        256.25        305.20        11.27 o                         
   4   1  10        294.54        367.16        14.83 o                         
   5   1  10        703.76        656.99        11.95 o                         
   6   1  10        173.16        188.41         7.23 o                         
   7   1  10         32.27         17.79         6.04 o                         
   8   1  10        521.81        522.06        15.07 o                         
   9   1  10         41.25         36.69        10.71 o                         
  -9   2  10        301.51        257.67        13.56 o                         
  -8   2  10         39.60         43.64         9.49 o                         
  -7   2  10        153.85        115.77         9.08 o                         
  -6   2  10        122.61        110.80         7.66 o                         
  -5   2  10         39.99         45.49         5.43 o                         
  -4   2  10       2540.98       2559.03        29.74 o                         
  -3   2  10        855.12       1033.85        13.59 o                         
  -2   2  10       2999.93       3024.35        28.70 o                         
  -1   2  10        781.24        900.61        10.71 o                         
   0   2  10          7.66         10.31         3.43 o                         
   1   2  10        803.54        897.41        13.53 o                         
   2   2  10       3066.73       2991.18        36.75 o                         
   3   2  10        769.31        955.30        16.10 o                         
   4   2  10       2529.20       2399.93        28.92 o                         
   5   2  10         45.11         68.75         5.53 o                         
   6   2  10        116.90        112.38         6.25 o                         
   7   2  10        152.48        132.77         7.26 o                         
   8   2  10         48.00         96.12         7.73 o                         
   9   2  10        296.37        264.14        12.85 o                         
  -9   3  10         85.35        132.13        12.06 o                         
  -8   3  10        384.15        380.91        16.73 o                         
  -7   3  10          5.96          9.85         7.89 o                         
  -6   3  10        314.84        295.12        11.74 o                         
  -5   3  10        450.39        425.41        11.55 o                         
  -4   3  10        275.59        359.50         9.09 o                         
  -3   3  10       2289.27       2278.81        25.75 o                         
  -2   3  10        105.85         95.62         4.33 o                         
  -1   3  10        221.62        266.77         6.74 o                         
   0   3  10       1987.25       2070.33        23.33 o                         
   1   3  10        192.98        255.04         7.71 o                         
   2   3  10        127.78        128.82         7.89 o                         
   3   3  10       2309.78       2188.39        29.85 o                         
   4   3  10        227.92        408.19        12.11 o                         
   5   3  10        456.64        417.48        11.53 o                         
   6   3  10        316.28        297.12        10.10 o                         
   7   3  10          5.20          8.29         5.92 o                         
   8   3  10        381.47        397.24        13.81 o                         
   9   3  10         73.89        101.24         9.68 o                         
  -9   4  10         52.64         41.34        11.41 o                         
  -8   4  10        203.27        198.99        11.60 o                         
  -7   4  10         97.88         61.97         8.84 o                         
  -6   4  10        226.17        240.60        11.15 o                         
  -5   4  10         39.81         23.96         5.71 o                         
  -4   4  10       1753.92       1772.07        22.77 o                         
  -3   4  10         64.37         79.99         4.42 o                         
  -2   4  10          3.90          2.23         3.23 o                         
  -1   4  10        517.00        492.95         9.04 o                         
   0   4  10        239.55        391.37        11.83 o                         
   1   4  10        514.80        487.02         9.79 o                         
   2   4  10          4.24          5.20         4.11 o                         
   3   4  10         76.90        120.76         9.17 o                         
   4   4  10       1778.23       1708.26        22.88 o                         
   5   4  10         44.08         47.20         5.33 o                         
   6   4  10        188.98        257.11        18.13 o                         
   7   4  10         91.65         59.90         6.52 o                         
   8   4  10        177.67        167.50        10.02 o                         
   9   4  10         58.00         71.15        11.36 o                         
  -9   5  10        163.92        127.58        14.72 o                         
  -8   5  10        110.26         73.12         9.65 o                         
  -7   5  10         22.38         10.66         8.14 o                         
  -6   5  10       1947.26       1902.02        32.37 o                         
  -5   5  10        253.21        215.66         8.57 o                         
  -4   5  10         96.96         88.90         5.41 o                         
  -3   5  10        190.84        173.86         5.92 o                         
  -2   5  10         64.83         79.04         4.45 o                         
  -1   5  10        100.91         95.91         4.49 o                         
   0   5  10       7079.14       6752.62        72.00 o                         
   1   5  10         95.59         91.00         5.46 o                         
   2   5  10         66.36         73.87         4.76 o                         
   3   5  10        188.90        160.50         6.35 o                         
   4   5  10        118.09        154.83         9.17 o                         
   5   5  10        260.30        230.38         8.88 o                         
   6   5  10       1991.28       1979.17        27.56 o                         
   7   5  10         21.50         13.28         6.20 o                         
   8   5  10        126.01        120.77         8.50 o                         
   9   5  10        158.73        126.47        11.94 o                         
  -9   6  10        127.95         90.10        17.70 o                         
  -8   6  10         41.32         27.67         9.46 o                         
  -7   6  10         15.27         11.00         8.76 o                         
  -6   6  10       2181.46       2107.65        35.39 o                         
  -5   6  10          1.16         -5.47         5.47 o                         
  -4   6  10        984.77        981.83        15.72 o                         
  -3   6  10         67.54         54.19         4.64 o                         
  -2   6  10         29.87         24.83         4.18 o                         
  -1   6  10         17.12          9.67         3.98 o                         
   0   6  10        126.11        199.96        11.90 o                         
   1   6  10         17.34         10.73         4.48 o                         
   2   6  10         30.48         28.37         4.45 o                         
   3   6  10         69.04         65.54         5.22 o                         
   4   6  10        926.76        920.26        14.33 o                         
   5   6  10          1.41          4.32         5.16 o                         
   6   6  10       2010.56       1988.29        26.62 o                         
   7   6  10         13.44         17.66         6.50 o                         
   8   6  10         38.36         37.16         8.67 o                         
   9   6  10        125.49        105.15        13.47 o                         
  -9   7  10         12.28         33.19        31.18 o                         
  -8   7  10        215.89        179.09        12.56 o                         
  -7   7  10        352.23        389.14        16.57 o                         
  -6   7  10        391.94        450.75        18.09 o                         
  -5   7  10        162.37        136.40         7.72 o                         
  -4   7  10        326.97        324.01        10.46 o                         
  -3   7  10        109.68         76.46         5.46 o                         
  -2   7  10        865.63        863.15        14.35 o                         
  -1   7  10         12.00         15.25         4.29 o                         
   0   7  10        354.54        318.71         9.40 o                         
   1   7  10         10.68         13.81         4.72 o                         
   2   7  10        845.83        827.88        12.71 o                         
   3   7  10        123.40         92.43         5.51 o                         
   4   7  10        359.95        346.84         9.14 o                         
   5   7  10        151.66        118.71         6.46 o                         
   6   7  10        462.67        570.89        12.83 o                         
   7   7  10        341.52        359.94        11.23 o                         
   8   7  10        208.60        182.30         9.93 o                         
  -8   8  10        260.16        221.58        14.09 o                         
  -7   8  10        132.45        158.39        11.54 o                         
  -6   8  10       1071.21       1041.03        22.22 o                         
  -5   8  10        222.73        154.37         8.35 o                         
  -4   8  10        651.01        616.96        14.49 o                         
  -3   8  10        708.62        736.21        14.52 o                         
  -2   8  10        590.35        653.64        14.16 o                         
  -1   8  10         30.13         30.30         4.63 o                         
   0   8  10         31.32         21.43         4.81 o                         
   1   8  10         25.63         17.99         5.13 o                         
   2   8  10        675.10        694.15        12.41 o                         
   3   8  10        696.52        673.00        12.35 o                         
   4   8  10        596.59        565.58        11.19 o                         
   5   8  10        261.09        238.97         8.16 o                         
   6   8  10       1022.02        982.37        16.70 o                         
   7   8  10        111.67        120.09         7.39 o                         
   8   8  10        277.86        290.92        17.82 o                         
  -8   9  10       1349.17       1302.33        29.30 o                         
  -7   9  10        382.23        369.96        15.77 o                         
  -6   9  10        141.08         75.96         8.74 o                         
  -5   9  10        558.40        539.38        14.67 o                         
  -4   9  10         29.85         26.90         6.65 o                         
  -3   9  10        928.76        956.26        17.74 o                         
  -2   9  10       1855.33       1873.59        28.41 o                         
  -1   9  10        436.24        444.99        12.55 o                         
   0   9  10         63.38         52.90         5.80 o                         
   1   9  10        395.02        410.96        10.57 o                         
   2   9  10       1774.05       1769.49        23.72 o                         
   3   9  10        984.80        946.15        14.87 o                         
   4   9  10         36.29         38.63         5.24 o                         
   5   9  10        531.66        518.97        10.90 o                         
   6   9  10        168.53        150.20         7.28 o                         
   7   9  10        358.61        340.50        12.13 o                         
   8   9  10       1256.84       1188.88        23.91 o                         
  -8  10  10        117.87        134.08        10.60 o                         
  -7  10  10         17.75         -0.24         8.80 o                         
  -6  10  10        169.09        165.99        11.06 o                         
  -5  10  10         47.25         34.24         7.63 o                         
  -4  10  10       1039.13       1035.30        20.45 o                         
  -3  10  10        220.61        208.92         9.00 o                         
  -2  10  10       1594.85       1638.88        25.93 o                         
  -1  10  10        142.36        125.27         7.24 o                         
   0  10  10         20.69          8.26         5.79 o                         
   1  10  10        149.94        131.97         6.62 o                         
   2  10  10       1622.89       1611.44        24.62 o                         
   3  10  10        208.21        204.97         9.75 o                         
   4  10  10       1040.71       1030.42        15.40 o                         
   5  10  10         57.42         54.82         6.07 o                         
   6  10  10        155.13        128.81         6.90 o                         
   7  10  10         15.38         12.14         6.50 o                         
   8  10  10        131.64        169.89         9.70 o                         
  -8  11  10        311.53        262.67        12.39 o                         
  -7  11  10         24.00         -6.72         9.32 o                         
  -6  11  10        285.18        207.02        11.66 o                         
  -5  11  10        234.93        203.92        10.09 o                         
  -4  11  10        356.71        373.95        13.68 o                         
  -3  11  10        233.21        197.95         8.54 o                         
  -2  11  10        173.64        180.78         8.52 o                         
  -1  11  10          4.97         -6.28         6.28 o                         
   0  11  10        218.64        209.87         8.36 o                         
   1  11  10          5.79          7.80         5.37 o                         
   2  11  10        143.27        130.27         7.14 o                         
   3  11  10        220.58        167.44         7.64 o                         
   4  11  10        302.53        333.17        10.47 o                         
   5  11  10        236.65        213.83         7.88 o                         
   6  11  10        298.37        241.36         8.34 o                         
   7  11  10         20.19          9.13         6.58 o                         
   8  11  10        300.05        237.36        11.41 o                         
  -7  12  10          6.58         -9.21         9.21 o                         
  -6  12  10         35.24         17.78         7.87 o                         
  -5  12  10        133.06        127.03         9.31 o                         
  -4  12  10       1303.45       1321.52        22.32 o                         
  -3  12  10         49.41         31.11         6.69 o                         
  -2  12  10       1359.77       1356.58        23.56 o                         
  -1  12  10       1187.64       1258.25        23.97 o                         
   0  12  10         89.24         97.62         6.95 o                         
   1  12  10       1311.33       1349.94        22.56 o                         
   2  12  10       1338.12       1321.02        22.38 o                         
   3  12  10         41.43         17.96         5.96 o                         
   4  12  10       1379.66       1397.19        23.75 o                         
   5  12  10        112.33         79.81         6.95 o                         
   6  12  10         42.16         35.97         6.82 o                         
   7  12  10          7.93         -4.33         6.74 o                         
  -7  13  10         55.71         25.80         8.68 o                         
  -6  13  10        672.95        684.25        18.23 o                         
  -5  13  10          2.30         -7.56         7.56 o                         
  -4  13  10        293.74        318.36        11.58 o                         
  -3  13  10        179.01        135.07         7.73 o                         
  -2  13  10        154.27        165.18         8.75 o                         
  -1  13  10        707.30        746.42        18.24 o                         
   0  13  10       2767.13       2845.65        40.98 o                         
   1  13  10        668.83        688.68        15.72 o                         
   2  13  10        129.13        116.99         7.51 o                         
   3  13  10        203.32        193.38         8.42 o                         
   4  13  10        256.46        301.91        13.01 o                         
   5  13  10          2.33         -6.87         7.43 o                         
   6  13  10        632.36        629.03        14.92 o                         
   7  13  10         63.12         40.82         7.44 o                         
  -7  14  10         28.74          2.03        13.89 o                         
  -6  14  10         14.27          2.69         7.99 o                         
  -5  14  10        448.87        395.32        14.18 o                         
  -4  14  10        881.72        913.52        19.43 o                         
  -3  14  10        244.69        250.70        10.14 o                         
  -2  14  10        491.60        514.46        15.99 o                         
  -1  14  10        596.26        619.27        16.94 o                         
   0  14  10         11.60         45.67         7.05 o                         
   1  14  10        641.13        659.29        14.37 o                         
   2  14  10        503.99        496.67        12.72 o                         
   3  14  10        216.99        194.87         9.06 o                         
   4  14  10        917.55        936.80        19.26 o                         
   5  14  10        436.34        391.74        13.81 o                         
   6  14  10         16.85         13.77         7.71 o                         
  -6  15  10         58.67         33.80         8.08 o                         
  -5  15  10        126.76        125.29         9.28 o                         
  -4  15  10        156.45        114.86         8.16 o                         
  -3  15  10        259.56        224.70        10.64 o                         
  -2  15  10        554.84        596.67        17.28 o                         
  -1  15  10         68.18         62.73         8.13 o                         
   0  15  10       1032.40       1076.22        22.67 o                         
   1  15  10         80.05         86.53         7.40 o                         
   2  15  10        479.69        525.49        15.26 o                         
   3  15  10        268.52        258.24        10.74 o                         
   4  15  10        184.27        171.16         9.37 o                         
   5  15  10        128.01        119.09         8.76 o                         
   6  15  10         59.27         35.19         8.07 o                         
  -6  16  10        882.03        912.47        29.44 o                         
  -5  16  10        100.30         65.21        10.69 o                         
  -4  16  10        313.34        346.48        14.74 o                         
  -3  16  10         85.86         78.10         9.55 o                         
  -2  16  10        288.37        325.07        29.09 o                         
  -1  16  10        223.64        215.10        10.62 o                         
   0  16  10          1.11          3.49         5.79 o                         
   1  16  10        220.74        202.99         8.24 o                         
   2  16  10        335.94        375.49        13.30 o                         
   3  16  10         99.88         99.10         8.10 o                         
   4  16  10        291.87        311.58        15.38 o                         
   5  16  10         95.46         58.46         8.06 o                         
  -5  17  10         29.04          7.33         9.03 o                         
  -4  17  10        709.78        755.03        24.10 o                         
  -3  17  10        168.37        129.50        10.87 o                         
  -2  17  10       1736.09       1926.36        35.27 o                         
  -1  17  10         24.85         13.31         7.39 o                         
   0  17  10       1303.99       1321.48        21.55 o                         
   1  17  10         20.73          6.65         6.15 o                         
   2  17  10       1708.74       1875.73        29.82 o                         
   3  17  10        163.76        129.14         8.45 o                         
   4  17  10        704.04        695.90        19.31 o                         
   5  17  10         33.59         21.75         8.00 o                         
  -4  18  10         72.69         61.16        11.36 o                         
  -3  18  10         21.73         15.90         9.28 o                         
  -2  18  10         65.63         70.70         9.30 o                         
  -1  18  10         25.54         20.30         7.50 o                         
   0  18  10         54.24         71.25         7.06 o                         
   1  18  10         27.31         20.70         6.46 o                         
   2  18  10         70.52         84.82         8.25 o                         
   3  18  10         25.84         31.47         7.90 o                         
   4  18  10         60.83         41.03         8.66 o                         
  -3  19  10        160.06        137.57        10.12 o                         
  -2  19  10        242.31        266.83        13.95 o                         
  -1  19  10        217.24        221.48         9.85 o                         
   0  19  10       1160.41       1297.62        23.05 o                         
   1  19  10        178.49        148.38         8.36 o                         
   2  19  10        251.17        259.64        11.77 o                         
   3  19  10        158.91        130.44         9.50 o                         
  -2  20  10        226.43        218.81        11.32 o                         
  -1  20  10        216.35        177.98         9.79 o                         
   0  20  10         72.97         74.60         8.07 o                         
   1  20  10        214.76        187.35         9.67 o                         
   2  20  10        226.84        216.37        11.07 o                         
  -7   0  11       1289.45       1257.29        35.58 o                         
  -5   0  11        205.40        278.90        17.58 o                         
  -3   0  11        181.96        471.08        17.28 o                         
  -1   0  11         28.52         27.55         5.51 o                         
   1   0  11         30.60         36.21         6.69 o                         
   3   0  11        152.90        632.87        52.83 o                         
   5   0  11        184.72        370.78        16.57 o                         
   7   0  11       1262.32       1227.02        45.73 o                         
  -8   1  11        108.00         92.54        10.74 o                         
  -7   1  11         13.65        100.87        10.88 o                         
  -6   1  11          4.07         19.42         6.90 o                         
  -5   1  11       1580.41       1616.35        24.10 o                         
  -4   1  11         31.16         12.75         4.61 o                         
  -3   1  11       4452.70       4270.33        45.50 o                         
  -2   1  11         49.20         39.26         3.58 o                         
  -1   1  11        485.53        507.20         9.11 o                         
   0   1  11        435.39        387.35         8.68 o                         
   1   1  11        497.90        486.60        11.13 o                         
   2   1  11         48.96         33.87         5.65 o                         
   3   1  11       4435.58       4098.59        54.75 o                         
   4   1  11         33.02         13.54         6.17 o                         
   5   1  11       1573.37       1582.35        22.78 o                         
   6   1  11          4.33         25.36         7.72 o                         
   7   1  11         11.62        142.90         7.57 o                         
   8   1  11        110.67        121.02         8.36 o                         
  -8   2  11        159.72        178.84        13.36 o                         
  -7   2  11       1163.23       1102.56        25.35 o                         
  -6   2  11       1340.72       1364.29        22.12 o                         
  -5   2  11        533.63        543.61        13.32 o                         
  -4   2  11         24.62         20.02         4.88 o                         
  -3   2  11        445.97        545.31        10.37 o                         
  -2   2  11        477.58        484.09         8.08 o                         
  -1   2  11        925.51        861.19        12.10 o                         
   0   2  11          3.84         32.97         4.09 o                         
   1   2  11        911.43        832.56        13.46 o                         
   2   2  11        497.38        464.50        11.36 o                         
   3   2  11        413.48        586.47        28.61 o                         
   4   2  11         21.40         22.41         5.95 o                         
   5   2  11        544.37        604.39        17.56 o                         
   6   2  11       1312.24       1335.66        22.98 o                         
   7   2  11       1154.79       1144.74        22.55 o                         
   8   2  11        148.65        166.11         8.68 o                         
  -8   3  11        288.22        232.40        12.92 o                         
  -7   3  11        813.61        844.58        22.00 o                         
  -6   3  11        686.38        761.98        16.90 o                         
  -5   3  11       1288.99       1351.04        23.59 o                         
  -4   3  11        154.42        183.30         6.63 o                         
  -3   3  11        729.64        765.42        11.63 o                         
  -2   3  11         95.81        107.97         4.33 o                         
  -1   3  11        304.76        348.86         8.08 o                         
   0   3  11       1733.08       1763.66        20.80 o                         
   1   3  11        321.91        347.47         9.45 o                         
   2   3  11         93.15         92.05         6.26 o                         
   3   3  11        743.16        744.27        16.20 o                         
   4   3  11        142.45        150.43         7.54 o                         
   5   3  11       1233.91       1274.30        20.68 o                         
   6   3  11        690.24        828.61        16.56 o                         
   7   3  11        778.61        877.65        16.96 o                         
   8   3  11        292.19        268.76        14.88 o                         
  -8   4  11         11.80          6.27         9.58 o                         
  -7   4  11        302.02        332.27        14.41 o                         
  -6   4  11       1936.02       1933.44        33.27 o                         
  -5   4  11       1360.14       1492.08        25.38 o                         
  -4   4  11         32.82         34.14         5.28 o                         
  -3   4  11         12.17         25.22         4.51 o                         
  -2   4  11        808.35        890.30        12.47 o                         
  -1   4  11       1200.59       1118.13        14.90 o                         
   0   4  11          0.70         36.34         4.51 o                         
   1   4  11       1172.83       1102.11        17.49 o                         
   2   4  11        831.72        869.04        15.45 o                         
   3   4  11         14.26         34.51         5.91 o                         
   4   4  11         30.78         28.39         6.34 o                         
   5   4  11       1368.56       1489.00        23.92 o                         
   6   4  11       1916.28       1954.86        28.38 o                         
   7   4  11        313.46        420.30        12.45 o                         
   8   4  11         13.44         30.79         7.37 o                         
  -8   5  11          4.26         -9.75         9.75 o                         
  -7   5  11        425.75        467.41        16.32 o                         
  -6   5  11         71.83         90.97         9.02 o                         
  -5   5  11       2188.63       2224.08        31.96 o                         
  -4   5  11          3.65         -3.08         5.23 o                         
  -3   5  11       1259.88       1318.55        19.90 o                         
  -2   5  11          4.71         -4.33         4.46 o                         
  -1   5  11        131.99        123.56         5.91 o                         
   0   5  11        463.27        471.38        10.16 o                         
   1   5  11        142.17        137.28         6.33 o                         
   2   5  11          4.50         -0.85         5.08 o                         
   3   5  11       1271.34       1270.66        22.76 o                         
   4   5  11          3.65          4.76         6.00 o                         
   5   5  11       2111.23       2114.83        31.05 o                         
   6   5  11         67.53        111.27         7.71 o                         
   7   5  11        408.75        493.70        13.13 o                         
   8   5  11          4.85          0.41         7.91 o                         
  -8   6  11          6.28         -9.99         9.99 o                         
  -7   6  11        610.71        560.90        19.47 o                         
  -6   6  11          8.51         -1.98         7.93 o                         
  -5   6  11        471.09        534.75        13.40 o                         
  -4   6  11        439.85        414.31        11.98 o                         
  -3   6  11        125.46        127.98         6.47 o                         
  -2   6  11         22.87         17.30         4.85 o                         
  -1   6  11       2714.47       2614.34        30.40 o                         
   0   6  11         29.54         23.63         4.71 o                         
   1   6  11       2688.11       2597.99        34.57 o                         
   2   6  11         21.83          6.00         5.10 o                         
   3   6  11        133.17        128.98         7.89 o                         
   4   6  11        448.49        426.88        12.49 o                         
   5   6  11        475.93        593.58        14.09 o                         
   6   6  11          9.38         -2.06         6.75 o                         
   7   6  11        611.14        575.38        14.42 o                         
   8   6  11          5.38         -6.10         8.03 o                         
  -8   7  11        492.98        431.45        18.58 o                         
  -7   7  11        100.51        120.17        11.16 o                         
  -6   7  11         40.34          8.93         7.72 o                         
  -5   7  11        870.62        882.19        18.42 o                         
  -4   7  11        181.57        187.53         8.96 o                         
  -3   7  11        543.19        561.73        13.67 o                         
  -2   7  11          3.01         11.85         5.36 o                         
  -1   7  11        127.59        208.69        13.06 o                         
   0   7  11        108.02        108.83         5.88 o                         
   1   7  11        142.49        205.87        17.14 o                         
   2   7  11          2.50          0.37         5.56 o                         
   3   7  11        534.55        537.26        12.47 o                         
   4   7  11        187.01        204.16        11.43 o                         
   5   7  11        842.41        865.95        15.46 o                         
   6   7  11         48.74         42.22         7.02 o                         
   7   7  11         91.73        125.86         8.05 o                         
   8   7  11        489.65        409.61        14.40 o                         
  -8   8  11        136.90        115.03        13.18 o                         
  -7   8  11        587.02        520.07        17.79 o                         
  -6   8  11        225.72        215.17        11.43 o                         
  -5   8  11        428.18        439.09        14.21 o                         
  -4   8  11        539.39        491.89        14.73 o                         
  -3   8  11          0.80          7.20         6.37 o                         
  -2   8  11       1034.56       1006.40        18.71 o                         
  -1   8  11       1230.79       1220.07        19.95 o                         
   0   8  11         13.70         13.09         5.20 o                         
   1   8  11       1232.85       1188.13        20.12 o                         
   2   8  11       1011.60        953.88        18.40 o                         
   3   8  11          0.74         15.81         5.75 o                         
   4   8  11        535.02        462.73        12.50 o                         
   5   8  11        451.29        474.35        12.82 o                         
   6   8  11        215.75        182.39         8.63 o                         
   7   8  11        588.40        532.34        14.31 o                         
   8   8  11        137.51        143.52         9.58 o                         
  -7   9  11         85.72        106.99        11.04 o                         
  -6   9  11          4.93         -8.59         8.88 o                         
  -5   9  11        805.55        823.13        18.08 o                         
  -4   9  11        218.66        221.34         9.99 o                         
  -3   9  11       1668.72       1638.33        29.48 o                         
  -2   9  11         98.41        104.52         7.32 o                         
  -1   9  11        905.31        972.24        19.48 o                         
   0   9  11        403.68        411.48        12.88 o                         
   1   9  11        953.42       1028.13        18.72 o                         
   2   9  11        114.75        136.67         7.08 o                         
   3   9  11       1621.93       1592.78        25.31 o                         
   4   9  11        230.30        244.87         8.81 o                         
   5   9  11        783.68        802.46        15.08 o                         
   6   9  11          4.95         -6.44         6.44 o                         
   7   9  11         77.90         95.75         7.68 o                         
  -7  10  11        736.64        736.57        21.72 o                         
  -6  10  11         29.84          7.88         9.08 o                         
  -5  10  11         12.87          6.51         7.25 o                         
  -4  10  11         61.93         45.13         7.95 o                         
  -3  10  11        313.14        371.32        14.80 o                         
  -2  10  11       1639.84       1626.05        29.74 o                         
  -1  10  11        264.34        281.95        12.05 o                         
   0  10  11          2.26         -2.17         6.60 o                         
   1  10  11        265.65        319.90        12.22 o                         
   2  10  11       1604.49       1593.96        25.73 o                         
   3  10  11        324.94        400.52        14.44 o                         
   4  10  11         58.94         36.16         6.66 o                         
   5  10  11         15.52         18.41         5.84 o                         
   6  10  11         28.47         -5.20         6.66 o                         
   7  10  11        724.86        718.00        16.55 o                         
  -7  11  11        267.74        245.58        13.34 o                         
  -6  11  11          3.70         -8.76         9.02 o                         
  -5  11  11        133.85        114.99         9.34 o                         
  -4  11  11         23.70         13.49         7.55 o                         
  -3  11  11       1912.85       1887.26        33.16 o                         
  -2  11  11        252.26        207.02        10.13 o                         
  -1  11  11        479.17        463.50        14.55 o                         
   0  11  11         38.67         24.84         7.30 o                         
   1  11  11        494.70        509.93        13.76 o                         
   2  11  11        273.85        266.42        14.94 o                         
   3  11  11       1912.74       1898.06        32.99 o                         
   4  11  11         20.33         -4.24         6.36 o                         
   5  11  11        134.07        109.15         7.54 o                         
   6  11  11          3.27         -6.44         6.44 o                         
   7  11  11        271.89        256.93        12.64 o                         
  -7  12  11        500.14        466.95        20.89 o                         
  -6  12  11        114.53         77.65        10.38 o                         
  -5  12  11         31.27         16.06         8.31 o                         
  -4  12  11        101.02         87.62         8.82 o                         
  -3  12  11        574.13        657.99        18.55 o                         
  -2  12  11        120.52         84.86         8.95 o                         
  -1  12  11        138.37        138.68         9.56 o                         
   0  12  11         17.00          9.70         7.59 o                         
   1  12  11        122.30        108.12         7.50 o                         
   2  12  11        113.31         81.59         7.40 o                         
   3  12  11        554.77        666.20        16.24 o                         
   4  12  11         92.98         74.31         8.20 o                         
   5  12  11         26.85         15.23         7.46 o                         
   6  12  11        125.80        112.96         7.99 o                         
   7  12  11        484.00        440.82        21.33 o                         
  -6  13  11          6.99         -3.56         9.65 o                         
  -5  13  11        463.71        485.00        16.60 o                         
  -4  13  11        491.32        490.04        17.19 o                         
  -3  13  11       1348.07       1371.74        27.73 o                         
  -2  13  11         94.84         72.41         8.89 o                         
  -1  13  11        256.18        225.51        10.19 o                         
   0  13  11        430.82        422.84        14.01 o                         
   1  13  11        239.54        199.46         8.87 o                         
   2  13  11        107.87        101.62         7.99 o                         
   3  13  11       1379.94       1389.89        24.56 o                         
   4  13  11        451.61        455.39        13.70 o                         
   5  13  11        472.55        492.99        16.34 o                         
   6  13  11          5.81          6.80         7.54 o                         
  -6  14  11        354.90        331.33        18.91 o                         
  -5  14  11        363.24        373.24        13.52 o                         
  -4  14  11        255.78        245.42        12.06 o                         
  -3  14  11        235.53        237.51        11.92 o                         
  -2  14  11        164.26        141.22         9.44 o                         
  -1  14  11        497.47        526.05        15.38 o                         
   0  14  11          5.55         -2.29         7.06 o                         
   1  14  11        479.51        485.03        14.25 o                         
   2  14  11        176.24        188.72         9.82 o                         
   3  14  11        222.71        214.72         9.89 o                         
   4  14  11        238.50        213.49        10.15 o                         
   5  14  11        354.57        379.88        15.59 o                         
   6  14  11        375.86        385.14        15.82 o                         
  -5  15  11        227.96        226.65        11.56 o                         
  -4  15  11        208.84        197.67        11.12 o                         
  -3  15  11         11.50         -7.91         7.91 o                         
  -2  15  11         46.60         34.24         8.14 o                         
  -1  15  11         37.79         83.16         8.18 o                         
   0  15  11        925.88        879.88        20.90 o                         
   1  15  11         34.62         66.34         8.09 o                         
   2  15  11         55.15         51.79         7.67 o                         
   3  15  11         13.06         -5.25         6.80 o                         
   4  15  11        188.40        167.60         9.71 o                         
   5  15  11        228.82        240.59        11.79 o                         
  -5  16  11        284.63        234.30        20.61 o                         
  -4  16  11         48.23         27.97         9.45 o                         
  -3  16  11         12.03          4.91         8.53 o                         
  -2  16  11        189.60        149.28        10.92 o                         
  -1  16  11       1874.29       2016.59        35.87 o                         
   0  16  11         16.23         13.21         8.50 o                         
   1  16  11       1891.30       2008.47        33.95 o                         
   2  16  11        215.37        192.02         9.68 o                         
   3  16  11          9.97         -0.36         6.96 o                         
   4  16  11         56.08         34.33         8.52 o                         
   5  16  11        272.89        212.71        22.40 o                         
  -4  17  11         23.06          2.86        10.35 o                         
  -3  17  11         62.86         60.75        10.37 o                         
  -2  17  11          5.01         -8.49         9.05 o                         
  -1  17  11         56.75         95.78         9.52 o                         
   0  17  11        272.55        256.82        12.31 o                         
   1  17  11         56.16         87.85         8.90 o                         
   2  17  11          5.67         -6.37         6.37 o                         
   3  17  11         63.82         55.67         7.90 o                         
   4  17  11         25.76         10.85         8.43 o                         
  -3  18  11         23.34         12.97        10.60 o                         
  -2  18  11         95.35        102.81        11.16 o                         
  -1  18  11        808.75        874.90        22.13 o                         
   0  18  11         51.89         58.89         9.33 o                         
   1  18  11        815.17        902.75        19.61 o                         
   2  18  11         79.53         47.45         7.34 o                         
   3  18  11         26.86         16.57         7.68 o                         
  -1  19  11         46.88         57.86         9.52 o                         
   0  19  11         43.03         29.83         9.32 o                         
   1  19  11         55.68         74.62         9.21 o                         
  -8   0  12        345.90        591.88        40.07 o                         
  -6   0  12         40.15         54.18        11.01 o                         
  -4   0  12       2557.54       2556.34        45.88 o                         
  -2   0  12       1817.00       1969.96        29.23 o                         
   0   0  12          0.06         12.14         6.74 o                         
   2   0  12       1766.97       1876.05        48.91 o                         
   4   0  12       2435.43       2395.91        53.55 o                         
   6   0  12         45.49        106.72        10.80 o                         
   8   0  12        309.41        665.66        31.16 o                         
  -8   1  12       2010.21       1894.01        37.31 o                         
  -7   1  12        167.32        153.28        11.45 o                         
  -6   1  12        665.77        637.66        15.90 o                         
  -5   1  12        132.87        117.94         7.84 o                         
  -4   1  12        880.35       1049.75        17.87 o                         
  -3   1  12        949.80        932.24        13.52 o                         
  -2   1  12       1258.71       1299.79        16.78 o                         
  -1   1  12         35.71         23.15         4.59 o                         
   0   1  12        651.86        566.31        10.69 o                         
   1   1  12         31.81         18.82         5.27 o                         
   2   1  12       1307.32       1302.67        40.44 o                         
   3   1  12        955.93        917.23        19.39 o                         
   4   1  12        916.25       1163.55        31.37 o                         
   5   1  12        147.41        182.82         8.61 o                         
   6   1  12        662.39        615.62        15.25 o                         
   7   1  12        166.99        160.53         9.32 o                         
   8   1  12       1990.59       1919.30        31.02 o                         
  -8   2  12         42.19        180.91        13.93 o                         
  -7   2  12        152.77        127.91        11.03 o                         
  -6   2  12        339.88        368.55        14.48 o                         
  -5   2  12        874.26        892.04        17.95 o                         
  -4   2  12       2427.47       2284.59        27.41 o                         
  -3   2  12        288.55        369.99         9.59 o                         
  -2   2  12       2096.01       2082.82        24.37 o                         
  -1   2  12        410.83        396.54         9.52 o                         
   0   2  12          2.36          8.94         5.16 o                         
   1   2  12        405.03        378.04         9.95 o                         
   2   2  12       2032.11       1941.57        33.96 o                         
   3   2  12        301.51        407.84        19.92 o                         
   4   2  12       2372.59       2172.98        39.42 o                         
   5   2  12        850.38        882.54        16.20 o                         
   6   2  12        359.36        426.42        13.44 o                         
   7   2  12        168.11        200.75         9.57 o                         
   8   2  12         34.79        378.21        23.47 o                         
  -8   3  12       1261.15       1170.57        33.33 o                         
  -7   3  12         55.14         61.48        10.38 o                         
  -6   3  12        557.10        608.35        16.08 o                         
  -5   3  12        934.95        886.78        18.00 o                         
  -4   3  12          4.82         68.96         6.64 o                         
  -3   3  12        868.77        914.57        14.74 o                         
  -2   3  12       1753.84       1763.12        21.26 o                         
  -1   3  12         44.45         26.65         4.60 o                         
   0   3  12       1184.30       1144.44        17.78 o                         
   1   3  12         36.48         17.10         5.26 o                         
   2   3  12       1774.96       1693.67        37.63 o                         
   3   3  12        850.52        857.12        18.46 o                         
   4   3  12          4.16        109.41        11.74 o                         
   5   3  12        985.14        979.03        18.04 o                         
   6   3  12        526.09        589.63        15.87 o                         
   7   3  12         51.38         63.50         7.94 o                         
   8   3  12       1250.06       1202.89        24.66 o                         
  -8   4  12         14.05         65.68        11.16 o                         
  -7   4  12        100.02         76.02        10.03 o                         
  -6   4  12        676.54        676.85        16.84 o                         
  -5   4  12         77.89        111.08         8.18 o                         
  -4   4  12       1093.20       1103.97        18.52 o                         
  -3   4  12       1002.91       1051.82        17.02 o                         
  -2   4  12        400.48        494.26        10.48 o                         
  -1   4  12        245.27        243.35         7.92 o                         
   0   4  12         54.62        279.06        14.43 o                         
   1   4  12        233.30        188.54         8.51 o                         
   2   4  12        374.81        462.14        18.35 o                         
   3   4  12       1001.96       1015.14        21.30 o                         
   4   4  12       1115.06       1104.40        25.09 o                         
   5   4  12         63.86        106.24         9.30 o                         
   6   4  12        689.83        759.28        17.63 o                         
   7   4  12        108.72        106.06         8.47 o                         
   8   4  12         12.16        101.73         9.20 o                         
  -7   5  12         34.83         20.24         9.38 o                         
  -6   5  12        656.24        670.68        18.67 o                         
  -5   5  12        186.66        155.28         8.74 o                         
  -4   5  12        999.54       1069.03        19.01 o                         
  -3   5  12         57.87         80.51         6.72 o                         
  -2   5  12       1739.51       1710.48        22.33 o                         
  -1   5  12        110.23        101.08         5.89 o                         
   0   5  12       7877.57       7529.77        86.44 o                         
   1   5  12        129.03        127.49         8.09 o                         
   2   5  12       1719.49       1614.15        27.04 o                         
   3   5  12         50.45         65.68         7.88 o                         
   4   5  12        964.36       1005.54        19.99 o                         
   5   5  12        199.91        170.40         8.77 o                         
   6   5  12        610.38        691.74        18.74 o                         
   7   5  12         35.96         34.71         8.31 o                         
  -7   6  12         48.77         26.38         9.46 o                         
  -6   6  12       1663.15       1693.95        35.17 o                         
  -5   6  12         57.40         32.92         7.79 o                         
  -4   6  12        727.48        817.83        16.59 o                         
  -3   6  12        179.76        170.14         7.55 o                         
  -2   6  12         11.66         17.15         5.26 o                         
  -1   6  12          2.22          1.00         5.34 o                         
   0   6  12         98.67        569.27        21.53 o                         
   1   6  12          1.83         -1.22         9.45 o                         
   2   6  12          9.97         24.88         8.06 o                         
   3   6  12        169.62        146.64         9.13 o                         
   4   6  12        762.05        825.72        17.14 o                         
   5   6  12         47.46         26.39         7.13 o                         
   6   6  12       1672.12       1755.65        30.09 o                         
   7   6  12         45.84         32.55         8.24 o                         
  -7   7  12         64.58         17.66        10.19 o                         
  -6   7  12       1240.39       1307.00        26.47 o                         
  -5   7  12         24.11          9.89         7.56 o                         
  -4   7  12        585.70        659.10        17.02 o                         
  -3   7  12        329.28        278.90        11.96 o                         
  -2   7  12        381.33        347.95        11.47 o                         
  -1   7  12         55.45         66.15         6.69 o                         
   0   7  12       7194.66       7109.49       103.01 o                         
   1   7  12         47.50         47.01         7.82 o                         
   2   7  12        394.36        376.56        14.75 o                         
   3   7  12        323.93        258.57        14.47 o                         
   4   7  12        552.73        599.19        16.96 o                         
   5   7  12         23.34         13.70         7.11 o                         
   6   7  12       1190.03       1284.07        24.46 o                         
   7   7  12         73.56         47.44         8.32 o                         
  -7   8  12         25.33         26.57        10.24 o                         
  -6   8  12        362.20        397.60        17.75 o                         
  -5   8  12         62.01         42.06         8.01 o                         
  -4   8  12        671.41        662.56        17.07 o                         
  -3   8  12        167.27        140.69         9.28 o                         
  -2   8  12       1108.11       1076.65        21.28 o                         
  -1   8  12        909.45        938.28        21.08 o                         
   0   8  12         15.57        117.85         8.45 o                         
   1   8  12        861.96        910.40        19.77 o                         
   2   8  12       1082.87       1039.53        20.87 o                         
   3   8  12        193.60        199.64        11.47 o                         
   4   8  12        666.03        632.09        15.42 o                         
   5   8  12         71.02         70.30         7.59 o                         
   6   8  12        367.13        454.10        15.83 o                         
   7   8  12         23.61          7.08         8.31 o                         
  -7   9  12        119.33        107.30        11.70 o                         
  -6   9  12        385.62        329.03        16.21 o                         
  -5   9  12         40.48         14.61         7.85 o                         
  -4   9  12        280.27        321.44        22.61 o                         
  -3   9  12        692.93        650.33        18.12 o                         
  -2   9  12        330.06        368.69        13.86 o                         
  -1   9  12        180.32        167.34         9.03 o                         
   0   9  12       1650.53       1626.82        27.98 o                         
   1   9  12        175.70        165.73         9.56 o                         
   2   9  12        366.05        431.48        15.61 o                         
   3   9  12        676.87        643.35        16.56 o                         
   4   9  12        300.35        368.63        14.30 o                         
   5   9  12         42.99         26.40         7.06 o                         
   6   9  12        386.90        381.91        13.06 o                         
   7   9  12        102.25         63.77         8.55 o                         
  -6  10  12          6.99         -5.96        10.56 o                         
  -5  10  12         47.29          9.14         7.91 o                         
  -4  10  12       1304.70       1313.42        27.35 o                         
  -3  10  12        154.82        126.78         9.29 o                         
  -2  10  12       2085.01       2065.36        35.85 o                         
  -1  10  12        800.37        793.34        18.49 o                         
   0  10  12          0.01         -3.86         7.45 o                         
   1  10  12        752.31        786.21        19.72 o                         
   2  10  12       2020.32       2055.58        37.70 o                         
   3  10  12        187.13        171.86        10.01 o                         
   4  10  12       1267.87       1235.95        28.45 o                         
   5  10  12         52.70         31.30         8.32 o                         
   6  10  12          8.09          3.81         7.10 o                         
  -6  11  12        204.13        198.15        12.64 o                         
  -5  11  12          8.62         -7.63         7.63 o                         
  -4  11  12        114.10        128.02        10.08 o                         
  -3  11  12        287.09        261.18        13.16 o                         
  -2  11  12        347.30        379.23        14.42 o                         
  -1  11  12         71.45         46.95         7.99 o                         
   0  11  12         35.93         22.35         8.09 o                         
   1  11  12         72.66         70.88         8.84 o                         
   2  11  12        378.31        416.85        13.68 o                         
   3  11  12        256.75        203.23        10.43 o                         
   4  11  12        129.65        155.50         9.32 o                         
   5  11  12          7.22         -8.73         8.73 o                         
   6  11  12        207.00        177.65         9.72 o                         
  -6  12  12          1.40         -9.45         9.45 o                         
  -5  12  12         42.34         22.55         9.38 o                         
  -4  12  12       1192.65       1179.04        26.47 o                         
  -3  12  12         60.46         67.09        10.01 o                         
  -2  12  12       1025.94       1043.54        23.63 o                         
  -1  12  12        321.06        322.92        14.82 o                         
   0  12  12         10.59         -7.81         7.81 o                         
   1  12  12        286.60        263.62        12.79 o                         
   2  12  12        980.89       1008.12        21.11 o                         
   3  12  12         65.82         66.72         9.60 o                         
   4  12  12       1164.83       1154.00        23.33 o                         
   5  12  12         36.91          6.90         7.74 o                         
   6  12  12          1.37         -8.62         8.62 o                         
  -5  13  12         21.18          4.57         9.14 o                         
  -4  13  12        130.82        134.02        18.33 o                         
  -3  13  12         12.74          3.35        12.67 o                         
  -2  13  12        854.37        900.75        22.13 o                         
  -1  13  12         30.58         13.83         8.32 o                         
   0  13  12         20.53          0.97         7.26 o                         
   1  13  12         32.26         26.71         7.59 o                         
   2  13  12        888.51        958.76        20.99 o                         
   3  13  12         12.92         -5.81         8.02 o                         
   4  13  12        145.41        154.37         9.82 o                         
   5  13  12         25.71         20.78         8.45 o                         
  -5  14  12        211.28        170.01        12.19 o                         
  -4  14  12        565.55        565.38        21.97 o                         
  -3  14  12        308.46        294.40        19.27 o                         
  -2  14  12        477.53        555.45        20.07 o                         
  -1  14  12         52.44         40.72         8.05 o                         
   0  14  12          1.77         -7.23         7.23 o                         
   1  14  12         51.57         34.92         7.92 o                         
   2  14  12        447.55        503.44        15.45 o                         
   3  14  12        288.89        270.14        15.12 o                         
   4  14  12        565.20        568.24        18.07 o                         
   5  14  12        185.98        144.58         9.99 o                         
  -4  15  12         23.57         -0.20        10.40 o                         
  -3  15  12         13.10         17.83        10.88 o                         
  -2  15  12        258.72        286.47        13.04 o                         
  -1  15  12        335.45        359.47        14.37 o                         
   0  15  12        213.44        193.23        10.23 o                         
   1  15  12        383.92        424.20        16.32 o                         
   2  15  12        245.27        249.87        11.71 o                         
   3  15  12         11.79         14.53         7.96 o                         
   4  15  12         21.32         21.53         8.41 o                         
  -3  16  12        601.76        625.76        20.80 o                         
  -2  16  12         33.16         19.42         9.50 o                         
  -1  16  12         39.79         50.87         8.95 o                         
   0  16  12         56.33        104.17         9.66 o                         
   1  16  12         33.10         19.47         8.68 o                         
   2  16  12         33.18         24.20         8.53 o                         
   3  16  12        580.65        610.81        19.44 o                         
  -2  17  12         63.70         54.95        10.44 o                         
  -1  17  12         29.01         17.38         8.84 o                         
   0  17  12       2338.27       2553.93        51.74 o                         
   1  17  12         26.37         -4.96         8.88 o                         
   2  17  12         59.79         36.49         8.85 o                         
  -7   0  13       2149.20       2251.76        63.94 o                         
  -5   0  13        234.24        216.18        13.60 o                         
  -3   0  13       1958.19       2261.93        60.65 o                         
  -1   0  13        217.53        273.71        14.17 o                         
   1   0  13        263.38        305.96        22.92 o                         
   3   0  13       2245.50       2692.50        59.80 o                         
   5   0  13        221.99        179.87        15.05 o                         
   7   0  13       2180.50       2125.90        72.90 o                         
  -7   1  13        460.85        610.17        20.82 o                         
  -6   1  13          1.38         -7.68         7.68 o                         
  -5   1  13         26.17         11.55         7.19 o                         
  -4   1  13         26.63         10.39         5.83 o                         
  -3   1  13       4915.15       4925.21        57.70 o                         
  -2   1  13         71.11         37.73         5.56 o                         
  -1   1  13       1135.75       1113.20        17.38 o                         
   0   1  13        277.03        232.98         8.89 o                         
   1   1  13       1072.54       1001.47        18.27 o
[truncated: 36,370 more chars]
